# Supplementary material for: Genetic mapping reveals Nfkbid as a central regulator of humoral immunity to Toxoplasma gondii
Source: PLoS Pathog. 2021 Dec 6;17(12):e1010081. doi: 10.1371/journal.ppat.1010081 (PMC8675933; doi:10.1371/journal.ppat.1010081)
Supplement: S2 Table — 26 strains (n = 2) from the RI (AxB; BxA) panel were infected with 104 type III avirulent CEP hxgprt- T. gondii parasites; then, 35 days later, mice were challenged with 5x104 virulent type I GT1 T. gondii parasites. Primary and secondary infection survival percentages are indicated. 35–45 days after secondary challenge, brains from the surviving RI mice were homogenized in PBS and used to inoculate HFF monolayers. The resultant parasite cultures were then tested for the presence of the challenging strain; numerator = number of mice tested positive for secondary infection strain in the brain; denominator = number of mice that exhibited parasite growth in the HFF monolayer prior to drug selection. Some surviving mice failed to generate parasite positive cultures. 1Parasite growth was observed in mycophenolic acid / xanthine medium, which selects for GT1 parasites (the challenging strain) encoding the endogenous HXGPRT gene and against the primary infection CEP hxgprt- strain. (XLSX) [file ppat.1010081.s013.xlsx]

## Sheet: Table S2 RI survival data
Recombinant Inbred Strain	Type III CEP Primary Infection Survival	Type I GT1 Secondary Infection Survival	1Heterologous Brain Coinfection?
AXB1	100	0	N/A
AXB2	100	100	0/2
AXB4	0	N/A	N/A
AXB5	50	100	1/1
AXB6	0	N/A	N/A
AXB8	100	50	1/1
AXB10	0	N/A	N/A
AXB12	100	100	2/2
AXB13	0	N/A	N/A
AXB15	100	100	1/2
AXB19	100	0	N/A
AXB23	100	0	N/A
AXB24	100	0	N/A
BXA1	50	0	N/A
BXA2	100	0	N/A
BXA4	100	100	0/1
BXA7	100	0	N/A
BXA8	100	100	2/2
BXA11	100	0	N/A
BXA12	100	100	1/1
BXA13	100	100	0/1
BXA14	100	0	N/A
BXA16	100	0	N/A
BXA24	100	50	N/A
BXA25	100	100	1/2
BXA26	100	100	0/2
Cumulative Average	82.6%	50%	9/17 = 52.9%
