# Supplementary material for: Genetic mapping reveals Nfkbid as a central regulator of humoral immunity to Toxoplasma gondii
Source: PLoS Pathog. 2021 Dec 6;17(12):e1010081. doi: 10.1371/journal.ppat.1010081 (PMC8675933; doi:10.1371/journal.ppat.1010081)
Supplement: S1 Dataset — For each of the four QTLs that define secondary infection immunity to T. gondii, a list of all genes that have a DNA polymorphism between A/J and C5BL/6J mice, and are encoded within the QTL boundaries defined by the maximal genetic marker (real or imputed markers inferred in r/QTL) and the two flanking markers on either side; LOD scores and position are indicated. For each gene, its location and unique identifiers are listed, as well as the number and class of small nucleotide polymorphism (SNP) between A/J and C57BL/6J are shown. Total number of SNPs for each gene were also tallied (‘Sum mutation’), and in bold are genes whose SNPs are two standard deviations greater than the average SNP for that class within the QTL region. In these QTL regions, there were also 476 (chr7), 88 (chr10), 40 (chr11) and 375 SNPs (chr17) that did not associate with any gene in the QTL boundaries. UTR, untranslated region; ‘Region SNP’, SNPs that are +/- 2 kb of the gene boundaries. Data obtained from Mouse Genome Informatics (MGI) (informatics.jax.org), and each locus is in a separate tab. (XLSX) [file ppat.1010081.s014.xlsx]

## Sheet:  QTL - Chr7
Chromosome 7	Start	End	MGI ID	Feature Type	Symbol	Name	NS-SNP	UTR-SNP	Syn-SNP	Intron SNP	Region SNP	Non-coding Transcript SNP	Sum Mutation
D7Mit246 = LOD 3.2	30333060
LOD 3.2	30355489	30362772	MGI:2442512	protein coding gene	Lrfn3	leucine rich repeat and fibronectin type III domain containing 3	0	0	2	6	0	0	8
	30410916	30413705	MGI:5591188	lncRNA gene	Gm32029	predicted gene, 32029	0	0	0	6	5	0	11
	30413760	30417585	MGI:1277211	protein coding gene	Tyrobp	TYRO protein tyrosine kinase binding protein	0	0	0	10	6	0	16
	30417712	30419854	MGI:1344360	protein coding gene	Hcst	hematopoietic cell signal transducer	0	0	1	8	7	0	16
rs8261820 = LOD 3.2	30420534
Imputted LOD 3.7	30421417	30422808	MGI:5683874	CpG island	Cpgi18799	CpG island 18799	0	0	0	0	7	0	7
	30421732	30428746	MGI:3041243	protein coding gene	Nfkbid	nuclear factor of kappa light polypeptide gene enhancer in B cells inhibitor, delta	2	13	2	28	12	0	57
	30423094	30423532	MGI:5683875	CpG island	Cpgi18800	CpG island 18800	0	0	0	0	2	0	2
	30434982	30445535	MGI:88046	protein coding gene	Aplp1	amyloid beta (A4) precursor-like protein 1	0	0	3	35	2	0	40
rs8261944 = LOD 3.2	30435779
LOD 3.2	30439966	30440272	MGI:5683877	CpG island	Cpgi18801	CpG island 18801	0	0	0	0	1	0	1
	30444184	30446032	MGI:5683877	CpG island	Cpgi18802	CpG island 18802	0	0	0	0	3	0	3
	30447534	30457690	MGI:2442334	protein coding gene	Kirrel2	kin of IRRE like 2 (Drosophila)	1	1	0	7	3	0	12
	30456855	30457472	MGI:5683879	CpG island	Cpgi18804	CpG island 18804	0	0	0	0	1	0	1
	30458315	30487223	MGI:1859637	protein coding gene	Nphs1	nephrosis 1, nephrin	0	5	3	48	2	0	58
	30462164	30465591	MGI:2675468	antisense lncRNA gene	Nphs1os	nephrosis 1 homolog, nephrin, opposite strand	0	0	0	6	7	5	18
	30465354	30466232	MGI:5683880	CpG island	Cpgi18805	CpG island 18805	0	0	0	0	8	0	3
	30493622	30513402	MGI:1929093	protein coding gene	Prodh2	proline dehydrogenase (oxidase) 2	0	10	5	40	7	0	62
	30515122	30522193	MGI:2685928	antisense lncRNA gene	Arhgap33os	Rho GTPase activating protein 33, opposite strand	0	0	0	23	7	11	41
	30522226	30535060	MGI:2673998	protein coding gene	Arhgap33	Rho GTPase activating protein 33	0	0	0	1	0	0	1
	30539134	30552299	MGI:2681861	protein coding gene	Proser3	proline and serine rich 3	0	0	0	3	1	0	4
	30552556	30555439	MGI:2685325	protein coding gene	Hspb6	heat shock protein, alpha-crystallin-related, B6	0	2	0	0	1	0	3
	30555441	30559723	MGI:1922910	protein coding gene	Lin37	lin-37 homolog (C. elegans)	0	0	0	1	2	0	3
	30561865	30563184	MGI:1913590	protein coding gene	Psenen	presenilin enhancer gamma secretase subunit	0	0	0	3	0	0	3
	30563340	30565364	MGI:2678374	protein coding gene	U2af1l4	U2 small nuclear RNA auxiliary factor 1-like 4	0	0	0	0	3	0	3
	30565427	30567962	MGI:3655979	protein coding gene	Igflr1	IGF-like family receptor 1	0	0	0	1	0	0	1
	30563344	30567960	MGI:6121629	protein coding gene	Gm49396	predicted gene, 49396	0	0	0	0	1	0	1
	30568858	30588726	MGI:109565	protein coding gene	Kmt2b	lysine (K)-specific methyltransferase 2B	5	0	3	13	1	0	22
	30589681	30598909	MGI:1891838	protein coding gene	Zbtb32	zinc finger and BTB domain containing 32	2	0	6	14	0	0	22
	30588902	30591524	MGI:5591241	lncRNA gene	Gm32082	predicted gene, 32082	0	0	0	1	1	0	2
	30603092	30612734	MGI:98911	protein coding gene	Upk1a	uroplakin 1A	0	0	0	2	2	0	4
	30616974	30626151	MGI:107460	protein coding gene	Cox6b1	cytochrome c oxidase, subunit 6B1	0	0	0	4	0	0	4
	30633616	30635852	MGI:99253	protein coding gene	Etv2	ets variant 2	0	0	0	0	2	0	2
	30636629	30638412	MGI:1924278	lncRNA gene	4921520E09Rik	RIKEN cDNA 4921520E09 gene	0	0	0	0	2	0	2
	30640995	30650228	MGI:1915285	protein coding gene	Rbm42	RNA binding motif protein 42	0	1	2	14	2	0	19
	30641001	30664937	MGI:5439451	lncRNA gene	Gm21982	predicted gene 21982	0	0	0	0	39	0	39
	30649622	30650490	MGI:5683893	CpG island	Cpgi18818	CpG island 18818	0	0	0	0	2	0	2
	30650385	30652711	MGI:5477104	lncRNA gene	Gm26610	predicted gene, 26610	0	0	0	0	2	0	2
	30653711	30664994	MGI:1919159	protein coding gene	Haus5	HAUS augmin-like complex, subunit 5	1	0	1	15	4	0	21
	30664692	30665164	MGI:5683894	CpG island	Cpgi18819	CpG island 18819	0	0	0	0	1	0	1
	30698926	30700536	MGI:1916397	protein coding gene	2200002J24Rik	RIKEN cDNA 2200002J24 gene	1	0	0	18	3	0	22
	30712209	30725534	MGI:88113	protein coding gene	Atp4a	ATPase, H+/K+ exchanging, gastric, alpha polypeptide	0	0	0	19	1	0	20
	30727701	30729534	MGI:1915011	protein coding gene	Tmem147	transmembrane protein 147	0	0	0	0	1	0	1
	30729775	30743681	MGI:95653	protein coding gene	Gapdhs	glyceraldehyde-3-phosphate dehydrogenase, spermatogenic	0	1	0	20	3	0	24
	30729579	30745929	MGI:3642392	antisense lncRNA gene	Tmem147os	transmembrane protein 147, opposite strand	0	0	0	7	14	3	24
	30737653	30748437	MGI:5504050	lncRNA gene	Gm26935	predicted gene, 26935	0	0	0	13	0	0	13
	30751471	30756134	MGI:2446326	protein coding gene	Sbsn	suprabasin	0	4	0	1	2	0	7
	30763756	30781063	MGI:1920962	protein coding gene	Dmkn	dermokine	0	0	0	5	0	0	5
	30818348	30823775	MGI:2441731	protein coding gene	Ffar2	free fatty acid receptor 2	0	1	0	0	2	0	3
	30820296	30828594	MGI:5591395	lncRNA gene	Gm32236	predicted gene, 32236	0	0	0	1	4	0	5
	30854330	30856178	MGI:2685324	protein coding gene	Ffar3	free fatty acid receptor 3	0	1	0	0	0	0	1
	30865404	30880342	MGI:88322	protein coding gene	Cd22	CD22 antigen	0	0	1	2	0	0	3
	30899176	30914873	MGI:96912	protein coding gene	Mag	myelin-associated glycoprotein	0	0	0	1	0	0	1
	30973804	30989726	MGI:1923665	protein coding gene	Fam187b	family with sequence similarity 187, member B	0	0	0	4	0	1	5
	30957770	30973464	MGI:1927471	protein coding gene	Lsr	lipolysis stimulated lipoprotein receptor	0	0	0	0	1	0	1
	30972834	30974201	MGI:5683905	CpG island	Cpgi18830	CpG island 18830	0	0	0	0	1	0	1
	31032723	31042331	MGI:1201785	protein coding gene	Fxyd5	FXYD domain-containing ion transport regulator 5	0	0	0	1	0	0	1
	31042515	31051454	MGI:1889006	protein coding gene	Fxyd7	FXYD domain-containing ion transport regulator 7	0	0	0	1	2	0	3
	31036523	31057714	MGI:5621869	lncRNA gene	Gm38984	predicted gene, 38984	0	0	0	0	4	0	4
	31051678	31055874	MGI:1889273	protein coding gene	Fxyd1	FXYD domain-containing ion transport regulator 1	0	1	0	2	0	0	3
	31059342	31070935	MGI:2180197	protein coding gene	Lgi4	leucine-rich repeat LGI family, member 4	1	0	1	1	1	0	4
	31070535	31076697	MGI:107497	protein coding gene	Fxyd3	FXYD domain-containing ion transport regulator 3	0	0	0	3	5	0	8
	31098725	31115290	MGI:1196620	protein coding gene	Hpn	hepsin	0	0	0	7	1	0	8
	31116524	31127003	MGI:98247	protein coding gene	Scn1b	sodium channel, voltage-gated, type I, beta	0	0	0	15	6	0	21
	31125116	31125425	MGI:5683911	CpG island	Cpgi18836	CpG island 18836	0	0	0	0	1	0	1
	31126194	31127645	MGI:5683912	CpG island	Cpgi18837	CpG island 18837	0	0	0	0	1	0	1
	31130127	31155896	MGI:105490	protein coding gene	Gramd1a	GRAM domain containing 1A	1	1	0	10	0	0	12
	31149528	31152707	MGI:3045288	lncRNA gene	G630030J09Rik	RIKEN cDNA G630030J09 gene	0	0	0	0	2	0	2
	31150445	31151838	MGI:5683914	CpG island	Cpgi18839	CpG island 18839	0	0	0	0	2	0	2
	31290519	31291816	MGI:1930867	protein coding gene	Scgb1b2	secretoglobin, family 1B, member 2	0	0	0	0	2	0	2
	31302769	31304977	MGI:3042579	protein coding gene	Scgb2b2	secretoglobin, family 2B, member 2	1	0	0	2	6	0	9
	31359038	31362072	MGI:3782547	protein coding gene	Scgb2b3	secretoglobin, family 2B, member 3	1	0	0	0	2	0	3
	31401034	31403176	MGI:5578756	pseudogene	Scgb2b4-ps	secretoglobin, family 2B, member 4, pseudogene	0	0	0	2	0	0	2
	31703779	31705754	MGI:3782864	protein coding gene	Scgb2b7	secretoglobin, family 2B, member 7	0	0	0	1	0	0	1
	32146243	32148031	MGI:3646832	protein coding gene	Scgb2b30	secretoglobin, family 2B, member 30	0	0	0	0	2	0	2
D7Mit224 = LOD 3.2	32998215

## Sheet: QTL - Chr10
Chromosome 10	Start	End	MGI ID	Feature Type	Symbol	Name	NS-SNP	UTR-SNP	Syn-SNP	Intron SNP	Region SNP	Non-coding Transcript SNP	Sum Mutation
rs13480775 = LOD 3.5	115801561
3.5 < LOD < 5.1	115849800	115869091	MGI:1921893	lncRNA gene	4930422I22Rik	RIKEN cDNA 4930422I22 gene	0	0	0	0	18	0	18
	115817284	115849893	MGI:2384918	protein coding gene	Tspan8	tetraspanin 8	0	1	3	55	4	0	63
rs13480776 = LOD 5.1	115920102
Imputed LOD = 6.2	116018213	116274932	MGI:109559	protein coding gene	Ptprr	protein tyrosine phosphatase, receptor type, R	0	0	0	2	0	0	2
rs13480777 = LOD 5.5	116134022
3.9 < LOD < 5.5	116485161	116581511	MGI:1919318	protein coding gene	Cnot2	CCR4-NOT transcription complex, subunit 2	0	0	0	1	0	0	1
	116509052	116583515	MGI:3026931	lncRNA gene	5330438D12Rik	RIKEN cDNA 5330438D12 gene	0	0	0	0	1	0	1
	117070129	117148474	MGI:1100860	protein coding gene	Frs2	fibroblast growth factor receptor substrate 2	0	0	0	2	0	0	2
	117389792	117390219	MGI:5667359	CpG island	Cpgi2230	CpG island 2230	0	0	0	0	1	0	1
	117390022	117398587	MGI:6098673	lncRNA gene	Gm48903	predicted gene, 48903	0	0	0	0	4	0	4
	117344667	117376990	MGI:1913948	protein coding gene	Cpsf6	cleavage and polyadenylation specific factor 6	0	3	0	19	1	0	23
	117375778	117377275	MGI:5667358	CpG island	Cpgi2229	CpG island 2229	0	0	0	0	1	0	1
	117377336	117378526	MGI:5621351	lncRNA gene	Gm38466	predicted gene, 38466	0	0	0	0	3	1	4
rs3670118 = LOD 3.9	117393871

## Sheet: QTL - Chr11
Chromosome 11	Start	End	MGI ID	Feature Type	Symbol	Name	NS-SNP	UTR-SNP	Syn-SNP	Intron SNP	Region SNP	Non-coding Transcript SNP	Sum Mutation
rs13481109 = LOD 2.3	76595153
2.3 < LOD < 3.5	76416732	76623324	MGI:107771	protein coding gene	Abr	active BCR-related gene	0	0	0	0	37	0	37
	76614467	76622204	MGI:5477274	lncRNA gene	Gm26780	predicted gene, 26780	0	0	0	0	6	0	6
	76626653	76659927	MGI:5825925	lncRNA gene	Gm46288	predicted gene, 46288	0	0	0	0	2	0	2
	76679873	76698664	MGI:3029307	protein coding gene	Trarg1	trafficking regulator of GLUT4 (SLC2A4) 1	0	2	0	1	0	0	3
	76726602	76763578	MGI:1858260	protein coding gene	Gosr1	golgi SNAP receptor complex member 1	0	6	0	57	0	0	63
	76778424	76847018	MGI:107265	protein coding gene	Cpd	carboxypeptidase D	1	11	11	238	0	0	261
	76902159	76916587	MGI:1913851	protein coding gene	Tmigd1	transmembrane and immunoglobulin domain containing 1	0	0	0	20	6	0	26
D11MIT116 = LOD 3.5	76936825
LOD = 3.5	76945656	76987389	MGI:1345186	protein coding gene	Blmh	bleomycin hydrolase	1	5	3	159	11	0	179
	76945403	76946124	MGI:5668402	CpG island	Cpgi3299	CpG island 3299	0	0	0	0	7	0	7
	76998603	77032340	MGI:96285	protein coding gene	Slc6a4	solute carrier family 6 (neurotransmitter transporter, serotonin), member 4	2	1	2	53	5	0	63
	76998170	76999084	MGI:5668404	CpG island	Cpgi3301	CpG island 3301	0	0	0	0	1	0	1
	77008914	77009873	MGI:3649817	lncRNA gene	Gm12343	predicted gene 12343	0	0	0	4	10	1	15
rs13481111 = LOD 3.5	77010556
LOD = 3.5	77089915	77188968	MGI:2442440	protein coding gene	Efcab5	EF-hand calcium binding domain 5	0	0	0	3	0	0	3
	77216287	77460220	MGI:2679255	protein coding gene	Ssh2	slingshot protein phosphatase 2	0	0	0	2	0	0	2
	77470485	77489678	MGI:2144501	protein coding gene	Ankrd13b	ankyrin repeat domain 13b	2	0	2	1	0	0	5
	77472511	77472920	MGI:5668412	CpG island	Cpgi3309	CpG island 3309	0	0	0	0	2	0	2
	77493562	77507786	MGI:1927140	protein coding gene	Git1	GIT ArfGAP 1	0	0	0	1	0	0	1
	77529162	77607815	MGI:1914490	protein coding gene	Taok1	TAO kinase 1	0	3	0	1	0	0	4
rs13481112 = LOD 3.5	77640987
2.4 < LOD < 3.5	77763246	77865980	MGI:2667185	protein coding gene	Myo18a	myosin XVIIIA	0	0	0	2	0	0	2
	77685764	77717966	MGI:1915814	protein coding gene	Nufip2	nuclear fragile X mental retardation protein interacting protein 2	0	0	0	1	0	0	1
	77896970	77907238	MGI:5589138	lncRNA gene	Gm29979	predicted gene, 29979	0	0	0	1	0	0	1
	77982754	78030539	MGI:1924057	protein coding gene	Phf12	PHD finger protein 12	0	0	0	1	0	0	1
	78037931	78060434	MGI:103309	protein coding gene	Flot2	flotillin 2	0	1	0	2	0	0	3
	78073005	78073241	MGI:5296816	complex/cluster/region	Mirc12	microRNA cluster 12, including Mir144 through Mir451a	0	0	0	0	1	0	1
	78158499	78165589	MGI:1202880	protein coding gene	Traf4	TNF receptor associated factor 4	0	0	0	1	0	0	1
	78206749	78245972	MGI:107726	protein coding gene	Supt6	SPT6, histone chaperone and transcription elongation factor	0	6	1	0	2	0	9
	78245746	78255496	MGI:108019	protein coding gene	Sdf2	stromal cell derived factor 2	0	1	1	3	0	0	5
	78472330	78497754	MGI:2136419	protein coding gene	Sarm1	sterile alpha and HEAT/Armadillo motif containing 1	0	12	0	0	2	0	14
	78496898	78498058	MGI:5668454	CpG island	Cpgi3351	CpG island 3351	0	0	0	0	2	0	2
	78499120	78502325	MGI:98940	protein coding gene	Vtn	vitronectin	3	0	2	3	2	0	10
	78501581	78501989	MGI:5668455	CpG island	Cpgi3352	CpG island 3352	0	0	0	0	8	0	8
	78503513	78505081	MGI:108012	protein coding gene	Sebox	SEBOX homeobox	0	0	0	0	9	0	9
	78567168	78697373	MGI:1201387	protein coding gene	Nlk	nemo like kinase	0	0	0	7	0	0	7
	79013440	79146407	MGI:105051	protein coding gene	Ksr1	kinase suppressor of ras 1	0	0	0	8	0	0	8
	79239372	79254671	MGI:1926139	protein coding gene	Wsb1	WD repeat and SOCS box-containing 1	0	0	0	1	0	0	1
rs13481117 = LOD 2.4	79252230

## Sheet: QTL - Chr17
Chromosome 17	Start	End	MGI ID	Feature Type	Symbol	Name	NS-SNP	UTR-SNP	Syn-SNP	Intron SNP	Region SNP	Non-coding Transcript SNP	Sum Mutation
rs3714226 = LOD 1.8	55270112
rs3714819 = LOD 3.9	55350965
LOD = 3.9	55445227	55446455	MGI:5674411	CpG island	Cpgi9322	CpG island 9322	0	0	0	0	9	0	9
	55445382	55514581	MGI:2445190	protein coding gene	St6gal2	beta galactoside alpha 2,6 sialyltransferase 2	0	0	0	0	173	0	173
	55557166	55563507	MGI:5477041	lncRNA gene	Gm26547	predicted gene, 26547	0	0	0	0	11	0	11
	55592329	55624735	MGI:3761695	protein coding gene	Vmn2r118	vomeronasal 2, receptor 118	0	0	0	0	56	0	56
	55651951	55712628	MGI:1920086	protein coding gene	Pot1b	protection of telomeres 1B	0	0	0	0	61	0	61
rs3709414 = LOD 3.9	55689441
2.6 < LOD < 3.9	55700407	55701817	MGI:5010833	pseudogene	Gm18648	predicted gene, 18648	0	0	0	0	5	0	5
	55749984	55853662	MGI:1196464	protein coding gene	Adgre4	adhesion G protein-coupled receptor E4	0	0	0	1	0	0	1
	55864892	55878930	MGI:1345189	protein coding gene	Zfp119a	zinc finger protein 119a	0	0	0	1	0	0	1
	55892093	55898928	MGI:2385058	protein coding gene	Zfp959	zinc finger protein 959	0	0	0	1	0	0	1
	55938381	55949500	MGI:2385323	protein coding gene	Zfp119b	zinc finger protein 119b	0	0	0	0	2	0	2
	55952640	55957022	MGI:1354171	protein coding gene	Ebi3	Epstein-Barr virus induced gene 3	0	0	0	1	0	0	1
	56326062	56402870	MGI:2442355	protein coding gene	Kdm4b	lysine (K)-specific demethylase 4B	0	0	0	1	0	0	1
	56560965	56584585	MGI:2146808	protein coding gene	Safb2	scaffold attachment factor B2	1	0	0	0	0	1	2
	56628143	56664456	MGI:2147030	protein coding gene	Catsperd	cation channel sperm associated auxiliary subunit delta	0	0	0	2	2	0	4
	56734228	56739292	MGI:104647	pseudogene	Fut4-ps1	fucosyltransferase 4, pseudogene 1	0	0	0	0	0	1	1
	56775897	56831008	MGI:106583	protein coding gene	Rfx2	regulatory factor X, 2 (influences HLA class II expression)	0	0	0	1	0	0	1
	57080061	57087600	MGI:107848	protein coding gene	Tubb4a	tubulin, beta 4A class IVA	0	0	0	8	0	0	8
	57087153	57087787	MGI:5674483	CpG island	Cpgi9394	CpG island 9394	0	0	0	0	2	0	2
	57092023	57105942	MGI:3779362	lncRNA gene	Gm11110	predicted gene 11110	0	0	0	11	0	0	11
	57096120	57099708	MGI:5826226	lncRNA gene	Gm46589	predicted gene, 46589	0	0	0	0	1	0	1
	57105325	57107757	MGI:1101058	protein coding gene	Tnfsf9	tumor necrosis factor (ligand) superfamily, member 9	1	0	1	0	0	0	2
	57105192	57106114	MGI:5674485	CpG island	Cpgi9396	CpG island 9396	0	0	0	0	2	0	2
	57189492	57194177	MGI:1355317	protein coding gene	Tnfsf14	tumor necrosis factor (ligand) superfamily, member 14	0	0	0	0	1	0	1
	57203970	57228136	MGI:88227	protein coding gene	C3	complement component 3	0	0	0	4	0	0	4
	57217172	57217228	MGI:5531240	miRNA gene	Mir6978	microRNA 6978	0	0	0	0	1	0	1
D17MIT20 = LOD 2.6	57227447												0
