# Supplementary material for: Genetic mapping reveals Nfkbid as a central regulator of humoral immunity to Toxoplasma gondii
Source: PLoS Pathog. 2021 Dec 6;17(12):e1010081. doi: 10.1371/journal.ppat.1010081 (PMC8675933; doi:10.1371/journal.ppat.1010081)
Supplement: S2 Dataset — Table of genes included (threshold of > = 5 CPM in any sample) in differential gene expression analysis. For each gene the Ensembl ID, MGI ID, gene symbol and descriptions are listed. The CPM from 3 samples of peritoneal B-1a, B-1b, and B-2 at naïve (N), chronic (Ch), and day 5 (D5) of secondary infection in both A/J (AJ) and C57BL/6J (B6) mice are given. The average CPM was calculated for each set of samples and average counts less than 5 CPM were raised to 5 to reduce the effect of low expression genes in further analysis. The log2 fold change (FC) of gene expression was calculated using the average CPM for each cell type (B-1a, B-1b, and B-2) of each strain (A/J and C57BL/6J) as they progressed from naïve to chronic infection or chronic to D5 secondary infection. The Log2 FC was also calculated from naïve to D5 of secondary infection. The Log2 FC between A/J and C57BL/6J was calculated for each cell type and time point. Genes were then ranked by the number of comparisons that exhibited greater than 4FC by the indicated comparison. (XLSX) [file ppat.1010081.s015.xlsx]

## Sheet: Table S4
Ensemble_ID	MGI.Gene.Marker.ID	Symbol	Description	A/J_B2_Chronic_Sample_1	A/J_B2_Chronic_Sample_2	A/J_B2_Chronic_Sample_3	A/J_B2_Day_5_Sample_1	A/J_B2_Day_5_Sample_2	A/J_B2_Day_5_Sample_3	A/J_B2_Naive_Sample_1	A/J_B2_Naive_Sample_2	A/J_B2_Naive_Sample_3	A/J_B1a_Chronic_Sample_1	A/J_B1a_Chronic_Sample_2	A/J_B1a_Chronic_Sample_3	A/J_B1a_Day_5_Sample_1	A/J_B1a_Day_5_Sample_2	A/J_B1a_Day_5_Sample_3	A/J_B1a_Naive_Sample_1	A/J_B1a_Naive_Sample_2	A/J_B1a_Naive_Sample_3	A/J_B1b_Chronic_Sample_1	A/J_B1b_Chronic_Sample_2	A/J_B1b_Chronic_Sample_3	A/J_B1b_Day_5_Sample_1	A/J_B1b_Day_5_Sample_2	A/J_B1b_Day_5_Sample_3	A/J_B1b_Naive_Sample_1	A/J_B1b_Naive_Sample_2	A/J_B1b_Naive_Sample_3	C57BL/6J_B2_Chronic_Sample_1	C57BL/6J_B2_Chronic_Sample_2	C57BL/6J_B2_Chronic_Sample_3	C57BL/6J_B2_Day_5_Sample_1	C57BL/6J_B2_Day_5_Sample_3	C57BL/6J_B2_Naive_Sample_1	C57BL/6J_B2_Naive_Sample_2	C57BL/6J_B2_Naive_Sample_3	C57BL/6J_B1a_Chronic_Sample_1	C57BL/6J_B1a_Chronic_Sample_2	C57BL/6J_B1a_Chronic_Sample_3	C57BL/6J_B1a_Day_5_Sample_1	C57BL/6J_B1a_Day_5_Sample_2	C57BL/6J_B1a_Day_5_Sample_3	C57BL/6J_B1a_Naive_Sample_1	C57BL/6J_B1a_Naive_Sample_2	C57BL/6J_B1a_Naive_Sample_3	C57BL/6J_B1b_Chronic_Sample_1	C57BL/6J_B1b_Chronic_Sample_2
ENSMUSG00000067212	MGI:95957	H2-T23	histocompatibility 2, T region locus 23	91.0453	165.089	156.601	115.593	187.165	193.313	80.0329	93.32	31.1994	46.4208	123.316	136.378	69.9256	118.982	148.643	41.3827	37.0644	35.3956	60.7816	92.4498	133.505	150.276	190.356	86.1431	44.5919	21.2547	49.7781	2.52975	2.98085	0	0	0	0	0	0	0	0	0	0	0	0	0	0	0	0	0
ENSMUSG00000079018	MGI:96882	Ly6c1	lymphocyte antigen 6 complex, locus C1	56.0279	35.6075	7.83007	110.089	209.624	193.313	0	0	0	0	41.1052	40.9133	8.7407	25.4962	66.0634	0	0	0	26.0493	38.0676	85.8248	134.73	145.741	89.4563	0	0	4.14817	0	0	0	0	8.26553	0	0	0	0	0	0	0	18.1356	0	0	0	3.2211	14.3214	0
ENSMUSG00000056054	MGI:88244	S100a8	S100 calcium binding protein A8 (calgranulin A)	0	0	0	11.0089	325.667	7.02955	0	0	0	0	0	0	0	369.695	4.12896	0	0	0	0	0	0	0	306.354	6.62639	0	0	0	0	0	0	7.67451	8.26553	0	0	0	0	0	0	9.44273	0	0	0	0	0	0	0
ENSMUSG00000076615	MGI:2144790	Ighg3	Immunoglobulin heavy constant gamma 3	0	25.8963	15.6601	11.0089	22.4598	17.5739	10.0041	0	38.9992	19.8946	20.5526	27.2755	8.7407	25.4962	24.7738	55.177	37.0644	70.7913	17.3662	38.0676	38.1443	279.824	35.6917	86.1431	62.4287	31.882	62.2226	7.58926	2.98085	6.77227	0	0	0	0	4.66961	9.41933	16.2403	0	0	0	0	2.34289	0	6.4422	9.54757	30.2018
ENSMUSG00000042842	MGI:894688	Serpinb6b	serine (or cysteine) peptidase inhibitor, clade B, member 6b	0	6.47409	0	0	11.2299	3.51478	0	0	0	0	15.4144	4.54592	8.7407	0	12.3869	0	0	0	0	0	14.3041	98.4566	80.3063	82.8299	0	0	0	7.58926	2.98085	0	0	12.3983	0	0	0	0	5.41345	0	0	0	6.93985	2.34289	2.98889	6.4422	0	0
ENSMUSG00000017002	MGI:109297	Slpi	secretory leukocyte peptidase inhibitor	28.0139	6.47409	0	93.5753	101.069	87.8694	5.00206	33.5952	23.3995	33.1577	25.6907	0	0	46.7431	53.6765	6.89712	9.2661	26.5467	17.3662	87.0116	23.8402	513.011	383.686	255.116	53.5103	69.0778	4.14817	2.52975	2.98085	0	7.67451	0	0	4.06029	0	0	5.41345	0	9.44273	0	0	7.02868	2.98889	12.8844	19.0951	0
ENSMUSG00000069892	MGI:3711310	9930111J21Rik2	RIKEN cDNA 9930111J21 gene 2	49.0244	216.882	105.706	44.0354	116.042	168.709	130.053	223.968	62.3988	92.8417	41.1052	18.1837	8.7407	131.73	57.8054	27.5885	129.725	115.036	86.8309	10.8764	61.9846	72.547	47.5889	89.4563	214.041	164.724	153.482	106.25	184.813	138.832	23.0235	74.3898	130.982	219.256	102.731	9.41933	27.0672	19.8323	9.44273	0	27.7594	269.433	242.1	212.593	33.4165	70.4709
ENSMUSG00000076612	MGI:2686979	Ighg2c	immunoglobulin heavy constant gamma 2C	21.0105	0	3.91504	93.5753	67.3793	77.3251	40.0165	0	7.79985	13.2631	0	0	17.4814	72.2393	86.7082	6.89712	0	0	104.197	554.699	252.706	1513.12	523.478	662.639	0	10.6273	4.14817	0	11.9234	3.38613	7.67451	4.13277	5.45759	0	0	0	0	0	4.72136	0	0	0	0	0	4.77379	25.1682
ENSMUSG00000020608	MGI:1914491	Smc6	structural maintenance of chromosomes 6	259.129	734.809	528.53	688.053	441.709	636.174	730.3	1019.05	881.383	576.945	498.4	704.617	681.775	739.39	561.539	710.404	1343.58	1066.29	712.013	435.058	643.686	409.372	660.297	467.161	1261.95	1354.99	1182.23	192.261	160.966	176.079	76.7451	111.585	196.473	158.351	107.401	28.258	37.8941	72.7184	70.8205	0	55.5188	154.631	197.267	151.392	81.1544	75.5046
ENSMUSG00000060090	MGI:1277953	Rp2	retinitis pigmentosa 2 homolog	28.0139	35.6075	43.0654	71.5575	48.6628	38.6625	25.0103	48.5264	0	33.1577	87.3485	77.2806	34.9628	46.7431	28.9027	110.354	50.9635	26.5467	17.3662	65.2587	57.2165	82.9108	35.6917	109.335	89.1839	42.5094	41.4817	48.0653	26.8277	30.4752	0	49.5932	27.2879	40.6029	14.0088	37.6773	54.1345	13.2215	18.8855	0	0	18.7431	35.8667	25.7688	28.6427	25.1682
ENSMUSG00000030157	MGI:2135589	Clec2d	C-type lectin domain family 2, member d	49.0244	294.571	97.8759	66.0531	318.18	165.194	55.0226	246.365	70.1986	6.63155	51.3815	31.8214	78.6663	97.7355	61.9344	6.89712	138.991	225.647	17.3662	70.6969	28.6083	82.9108	145.741	99.3959	98.1023	148.783	99.5561	144.196	286.162	125.287	7.67451	41.3277	43.6607	105.568	23.3481	37.6773	32.4807	26.443	9.44273	0	13.8797	67.9439	134.5	106.296	19.0951	20.1346
ENSMUSG00000029629	MGI:1923539	Phf14	PHD finger protein 14	91.0453	113.297	62.6406	93.5753	48.6628	101.928	85.035	52.2592	15.5997	13.2631	66.7959	59.0969	0	25.4962	49.5475	41.3827	55.5966	61.9424	52.0985	76.1351	85.8248	46.6373	53.5376	76.2035	71.3471	21.2547	29.0372	111.309	89.4256	115.129	46.0471	90.9208	76.4063	125.869	60.7049	28.258	81.2017	26.443	9.44273	27.2034	27.7594	82.0013	122.545	93.4119	62.0592	65.4373
ENSMUSG00000028649	MGI:108559	Macf1	microtubule-actin crosslinking factor 1	168.084	585.905	340.608	203.664	172.192	333.904	535.22	806.284	288.594	26.5262	87.3485	50.0051	61.1849	174.224	268.382	96.5597	426.24	256.618	173.662	16.3147	123.969	103.639	190.356	208.731	445.919	244.429	518.522	483.183	402.415	392.792	53.7216	177.709	496.641	385.728	275.507	75.3546	48.721	13.2215	28.3282	126.949	90.218	871.556	1090.95	637.778	33.4165	140.942
ENSMUSG00000027365	MGI:1929996	Trpm7	transient receptor potential cation channel, subfamily M, member 7	49.0244	71.2149	43.0654	33.0266	71.1226	35.1478	65.0267	52.2592	101.398	33.1577	5.13815	0	0	25.4962	41.2896	48.2799	74.1288	26.5467	0	16.3147	33.3763	51.8193	59.4862	53.0111	75.8063	21.2547	20.7409	78.4223	56.6362	30.4752	99.7686	41.3277	49.1183	44.6632	37.3569	9.41933	32.4807	19.8323	33.0495	0	13.8797	63.2581	59.7778	38.6532	19.0951	10.0673
ENSMUSG00000073563	MGI:1917675	Csnk1g3	casein kinase 1, gamma 3	119.059	113.297	62.6406	77.062	86.0958	73.8103	65.0267	115.717	85.7983	132.631	77.0722	54.551	104.888	38.2443	37.1606	82.7655	55.5966	44.2446	52.0985	27.1911	95.3609	36.2735	56.5119	86.1431	49.0511	85.0188	45.6299	53.1248	71.5405	74.495	38.3725	74.3898	49.1183	73.0853	65.3745	42.387	86.6152	13.2215	33.0495	0	20.8195	39.8292	47.8223	25.7688	23.8689	65.4373
ENSMUSG00000021990	MGI:104838	Spata13	spermatogenesis associated 13	70.0348	51.7927	27.4053	60.5487	29.9463	31.633	75.0309	59.7248	38.9992	39.7893	25.6907	36.3673	96.1477	33.995	66.0634	48.2799	32.4313	66.3668	52.0985	43.5058	138.273	46.6373	47.5889	62.9507	35.6736	42.5094	53.9262	17.7083	23.8468	23.7029	92.0941	12.3983	16.3728	16.2412	32.6873	23.5483	5.41345	19.8323	23.6068	18.1356	0	16.4003	5.97778	6.4422	9.54757	15.1009
ENSMUSG00000030255	MGI:1353511	Sspn	sarcospan	0	0	3.91504	16.5133	0	17.5739	5.00206	14.9312	0	0	20.5526	9.09183	26.2221	4.24937	28.9027	0	18.5322	8.84891	0	0	4.76804	41.4554	41.6403	69.5771	31.2144	0	12.4445	0	2.98085	3.38613	0	0	0	8.12059	0	18.8387	16.2403	0	4.72136	0	0	53.8866	29.8889	28.9899	19.0951	15.1009
ENSMUSG00000076614	MGI:96446	Ighg1	immunoglobulin heavy constant gamma 1 (G1m marker)	0	0	0	5.50443	0	14.0591	0	0	7.79985	0	0	4.54592	0	0	0	0	0	0	0	27.1911	4.76804	51.8193	56.5119	43.0716	0	10.6273	0	0	0	0	0	0	0	0	0	0	0	0	0	0	0	0	0	0	0	0
ENSMUSG00000000903	MGI:98938	Vpreb3	pre-B lymphocyte gene 3	98.0488	67.9779	43.0654	126.602	74.8659	101.928	40.0165	97.0528	15.5997	0	0	0	0	12.7481	8.25792	0	4.63305	0	0	0	0	51.8193	62.4605	36.4452	0	0	0	70.8331	80.483	60.9504	30.698	28.9294	32.7455	194.894	168.106	4.70966	5.41345	0	0	54.4067	0	0	0	0	9.54757	20.1346
ENSMUSG00000094870	MGI:1919715	Zfp131	zinc finger protein 131	35.0174	61.5038	39.1504	11.0089	67.3793	63.266	15.0062	63.4576	46.7991	19.8946	15.4144	31.8214	96.1477	72.2393	28.9027	68.9712	32.4313	30.9712	17.3662	59.8205	66.7526	31.0916	56.5119	62.9507	26.7552	47.8231	41.4817	58.1843	62.5979	71.1088	38.3725	28.9294	43.6607	64.9647	32.6873	70.645	21.6538	13.2215	18.8855	0	0	18.7431	32.8778	45.0954	33.4165	15.1009
ENSMUSG00000029174	MGI:1889508	Tbc1d1	TBC1 domain family, member 1	42.0209	87.4002	31.3203	16.5133	59.8927	80.8398	30.0123	63.4576	62.3988	0	20.5526	18.1837	69.9256	55.2418	16.5158	41.3827	18.5322	39.8201	0	16.3147	38.1443	62.1831	38.666	46.3848	22.296	15.941	49.7781	63.2438	53.6554	64.3366	7.67451	78.5225	49.1183	44.6632	18.6784	9.41933	37.8941	6.61076	9.44273	0	20.8195	16.4003	35.8667	22.5477	9.54757	35.2355
ENSMUSG00000074785	MGI:1890127	Plxnc1	plexin C1	14.007	58.2668	35.2353	22.0177	71.1226	63.266	20.0082	59.7248	70.1986	26.5262	35.967	13.6378	17.4814	76.4886	57.8054	13.7942	23.1652	92.9136	34.7323	27.1911	71.5207	25.9096	59.4862	59.6375	107.021	53.1367	91.2598	63.2438	65.5788	50.792	30.698	24.7966	21.8304	40.6029	28.0177	61.2256	102.856	13.2215	66.0991	18.1356	117.977	77.3155	74.7223	74.0853	38.1903	40.2691
ENSMUSG00000028560	MGI:2385198	Usp1	ubiquitin specific peptidase 1	7.00348	35.6075	54.8105	44.0354	22.4598	73.8103	20.0082	48.5264	23.3995	26.5262	20.5526	50.0051	78.6663	72.2393	82.5792	62.0741	18.5322	30.9712	34.7323	70.6969	28.6083	57.0012	41.6403	46.3848	4.45919	21.2547	45.6299	35.4165	62.5979	94.8118	53.7216	20.6638	60.0335	44.6632	23.3481	32.9677	59.5479	33.0538	61.3777	117.881	0	37.4863	32.8778	48.3165	19.0951	30.2018
ENSMUSG00000038039	MGI:1917547	Gcc2	GRIP and coiled-coil domain containing 2	14.007	113.297	54.8105	33.0266	29.9463	73.8103	60.0247	70.9232	31.1994	6.63155	35.967	9.09183	26.2221	29.7456	41.2896	34.4856	55.5966	57.5179	0	21.7529	14.3041	57.0012	47.5889	82.8299	53.5103	79.7051	95.408	78.4223	77.5022	88.0395	53.7216	37.1949	60.0335	69.025	60.7049	4.70966	16.2403	13.2215	18.8855	172.288	0	84.3442	77.7112	83.7486	42.9641	30.2018
ENSMUSG00000056071	MGI:1338947	S100a9	S100 calcium binding protein A9 (calgranulin B)	0	0	0	0	127.272	0	0	0	0	0	0	0	0	250.713	4.12896	0	0	0	0	0	0	0	139.793	3.3132	0	0	0	0	2.98085	0	0	0	0	4.06029	0	0	0	0	9.44273	0	0	0	2.98889	0	0	0
ENSMUSG00000067203	MGI:95906	H2-K2	histocompatibility 2, K region locus 2	21.0105	38.8445	0	60.5487	67.3793	14.0591	15.0062	41.0608	15.5997	33.1577	41.1052	54.551	17.4814	12.7481	61.9344	13.7942	32.4313	4.42446	0	10.8764	42.9124	77.7289	20.8202	43.0716	13.3776	37.1957	4.14817	5.0595	5.96171	0	0	4.13277	0	0	0	0	0	0	0	0	0	2.34289	2.98889	0	0	5.03364
ENSMUSG00000074272	MGI:1347245	Ceacam1	carcinoembryonic antigen-related cell adhesion molecule 1	0	22.6593	11.7451	11.0089	59.8927	21.0887	45.0185	29.8624	46.7991	0	30.8289	45.4592	26.2221	63.7405	94.9661	68.9712	60.2296	79.6402	26.0493	10.8764	23.8402	46.6373	47.5889	69.5771	57.9695	15.941	49.7781	10.119	23.8468	10.1584	15.349	20.6638	21.8304	52.7838	37.3569	4.70966	37.8941	6.61076	18.8855	0	0	21.086	41.8445	41.8743	19.0951	40.2691
ENSMUSG00000038446	MGI:1918963	Cdc40	cell division cycle 40	28.0139	22.6593	46.9804	16.5133	18.7165	38.6625	25.0103	26.1296	15.5997	59.6839	66.7959	13.6378	0	59.4912	33.0317	0	37.0644	4.42446	0	43.5058	38.1443	41.4554	29.7431	66.2639	44.5919	15.941	33.1854	22.7678	41.7319	37.2475	7.67451	12.3983	21.8304	44.6632	9.33922	14.129	64.9614	19.8323	9.44273	63.4745	0	35.1434	26.9	41.8743	42.9641	20.1346
ENSMUSG00000030329	MGI:2441908	Pianp	PILR alpha associated neural protein	28.0139	29.1334	19.5752	11.0089	41.1762	56.2364	40.0165	26.1296	62.3988	19.8946	35.967	77.2806	0	33.995	61.9344	41.3827	32.4313	35.3956	0	43.5058	14.3041	20.7277	56.5119	59.6375	8.91839	10.6273	49.7781	0	0	0	0	0	0	0	0	0	0	0	0	0	0	0	0	0	0	0
ENSMUSG00000015087	MGI:2442633	Rabl6	RAB, member RAS oncogene family-like 6	14.007	55.0297	23.4902	16.5133	33.6896	31.633	20.0082	18.664	93.5982	0	10.2763	27.2755	0	25.4962	20.6448	6.89712	27.7983	48.669	60.7816	10.8764	9.53609	20.7277	71.3834	43.0716	44.5919	21.2547	16.5927	30.357	38.7511	27.0891	0	8.26553	32.7455	32.4824	0	0	5.41345	6.61076	14.1641	63.4745	0	30.4576	14.9445	19.3266	14.3214	15.1009
ENSMUSG00000044534	MGI:1891697	Ackr2	atypical chemokine receptor 2	0	6.47409	0	16.5133	0	14.0591	0	0	0	13.2631	0	0	0	4.24937	16.5158	27.5885	9.2661	13.2734	78.1478	10.8764	19.0722	51.8193	35.6917	43.0716	40.1327	10.6273	12.4445	0	0	3.38613	0	4.13277	0	0	0	0	16.2403	13.2215	0	0	0	7.02868	2.98889	9.6633	14.3214	10.0673
ENSMUSG00000055723	MGI:1914172	Rras2	related RAS viral (r-ras) oncogene 2	42.0209	45.3186	43.0654	38.531	44.9195	35.1478	45.0185	26.1296	7.79985	39.7893	30.8289	27.2755	0	33.995	12.3869	0	13.8991	17.6978	26.0493	43.5058	0	51.8193	44.6146	33.132	4.45919	0	16.5927	12.6488	50.6745	50.792	0	28.9294	21.8304	28.4221	28.0177	18.8387	10.8269	13.2215	9.44273	0	0	9.37157	11.9556	3.2211	19.0951	10.0673
ENSMUSG00000033808	MGI:2441844	Tmem87a	transmembrane protein 87A	35.0174	25.8963	43.0654	27.5221	44.9195	38.6625	40.0165	41.0608	54.5989	19.8946	46.2433	13.6378	61.1849	33.995	41.2896	20.6914	27.7983	39.8201	69.4647	0	33.3763	41.4554	44.6146	43.0716	26.7552	58.4504	16.5927	40.476	11.9234	27.0891	23.0235	24.7966	32.7455	24.3618	14.0088	32.9677	10.8269	26.443	9.44273	0	27.7594	42.1721	47.8223	45.0954	9.54757	10.0673
ENSMUSG00000090164	MGI:2448540	BC035044	cDNA sequence BC035044	0	16.1852	11.7451	0	7.48659	14.0591	5.00206	3.7328	0	6.63155	15.4144	54.551	61.1849	4.24937	16.5158	0	0	8.84891	17.3662	21.7529	0	46.6373	29.7431	49.6979	4.45919	0	29.0372	17.7083	20.866	23.7029	0	20.6638	10.9152	16.2412	23.3481	4.70966	0	0	9.44273	0	0	7.02868	8.96668	6.4422	4.77379	30.2018
ENSMUSG00000019868	MGI:1913451	Vta1	vesicle (multivesicular body) trafficking 1	14.007	25.8963	15.6601	5.50443	33.6896	42.1773	5.00206	33.5952	23.3995	33.1577	25.6907	31.8214	0	25.4962	16.5158	27.5885	50.9635	13.2734	34.7323	21.7529	47.6804	51.8193	23.7945	62.9507	26.7552	26.5684	24.889	20.238	23.8468	23.7029	0	24.7966	21.8304	28.4221	9.33922	37.6773	10.8269	13.2215	18.8855	18.1356	27.7594	18.7431	26.9	19.3266	52.5116	40.2691
ENSMUSG00000067149	MGI:96493	Jchain	immunoglobulin joining chain	0	3.23704	0	33.0266	14.9732	59.7512	0	3.7328	7.79985	0	25.6907	4.54592	52.4442	25.4962	4.12896	103.457	0	8.84891	78.1478	271.911	128.737	393.826	118.972	162.347	0	26.5684	20.7409	0	5.96171	3.38613	7.67451	4.13277	0	0	18.6784	0	0	19.8323	18.8855	0	0	7.02868	5.97778	16.1055	28.6427	5.03364
ENSMUSG00000027770	MGI:1919412	Dhx36	DEAH (Asp-Glu-Ala-His) box polypeptide 36	70.0348	87.4002	62.6406	49.5398	67.3793	59.7512	45.0185	89.5872	7.79985	46.4208	35.967	54.551	0	46.7431	53.6765	75.8683	64.8627	70.7913	86.8309	27.1911	52.4485	41.4554	65.4348	53.0111	57.9695	58.4504	49.7781	58.1843	74.5213	77.8811	15.349	49.5932	92.779	56.8441	42.0265	70.645	32.4807	39.6646	66.0991	54.4067	27.7594	60.9152	50.8112	41.8743	33.4165	40.2691
ENSMUSG00000026260	MGI:1914523	Ndufa10	NADH:ubiquinone oxidoreductase subunit A10	14.007	12.9482	11.7451	33.0266	29.9463	45.6921	55.0226	37.328	31.1994	53.0524	15.4144	13.6378	52.4442	50.9924	20.6448	13.7942	27.7983	57.5179	52.0985	27.1911	38.1443	67.365	38.666	53.0111	53.5103	21.2547	24.889	22.7678	38.7511	6.77227	30.698	16.5311	27.2879	28.4221	0	18.8387	70.3748	0	9.44273	0	6.93985	28.1147	50.8112	41.8743	4.77379	15.1009
ENSMUSG00000035949	MGI:1353435	Fbxw2	F-box and WD-40 domain protein 2	28.0139	58.2668	50.8955	11.0089	74.8659	66.7807	50.0206	41.0608	46.7991	39.7893	66.7959	59.0969	78.6663	25.4962	41.2896	13.7942	69.4957	53.0935	0	21.7529	66.7526	93.2747	59.4862	36.4452	44.5919	42.5094	66.3708	68.3033	89.4256	44.0198	30.698	49.5932	16.3728	56.8441	60.7049	9.41933	48.721	0	18.8855	0	20.8195	42.1721	41.8445	61.2009	42.9641	75.5046
ENSMUSG00000033444	MGI:1921642	Specc1l	sperm antigen with calponin homology and coiled-coil domains 1-like	21.0105	25.8963	27.4053	49.5398	29.9463	21.0887	40.0165	55.992	70.1986	33.1577	20.5526	4.54592	0	29.7456	37.1606	0	32.4313	30.9712	0	27.1911	28.6083	20.7277	32.7174	66.2639	31.2144	42.5094	37.3335	37.9463	41.7319	23.7029	53.7216	28.9294	16.3728	16.2412	32.6873	18.8387	16.2403	13.2215	23.6068	0	6.93985	79.6584	56.789	57.9798	33.4165	15.1009
ENSMUSG00000001150	MGI:1930089	Mcm3ap	minichromosome maintenance complex component 3 associated protein	21.0105	35.6075	23.4902	11.0089	7.48659	21.0887	15.0062	41.0608	23.3995	13.2631	10.2763	40.9133	52.4442	46.7431	16.5158	0	4.63305	48.669	0	21.7529	4.76804	31.0916	29.7431	56.3243	31.2144	42.5094	66.3708	43.0058	26.8277	57.5643	7.67451	4.13277	32.7455	32.4824	37.3569	23.5483	21.6538	26.443	14.1641	0	20.8195	25.7718	23.9111	35.4321	23.8689	10.0673
ENSMUSG00000068015	MGI:2443390	Lrch1	leucine-rich repeats and calponin homology (CH) domain containing 1	56.0279	38.8445	23.4902	38.531	33.6896	38.6625	25.0103	44.7936	31.1994	0	10.2763	27.2755	0	4.24937	28.9027	6.89712	18.5322	0	8.68309	5.43822	14.3041	0	32.7174	82.8299	26.7552	21.2547	24.889	27.8273	50.6745	40.6336	46.0471	24.7966	27.2879	24.3618	18.6784	4.70966	21.6538	13.2215	28.3282	0	48.5789	37.4863	17.9334	25.7688	42.9641	20.1346
ENSMUSG00000044350	MGI:2445077	Lacc1	laccase domain containing 1	35.0174	25.8963	15.6601	16.5133	37.4329	28.1182	5.00206	14.9312	31.1994	72.947	107.901	45.4592	17.4814	25.4962	53.6765	13.7942	32.4313	22.1223	0	32.6293	47.6804	82.9108	14.8715	23.1924	31.2144	42.5094	33.1854	7.58926	29.8085	33.8613	15.349	16.5311	5.45759	12.1809	4.66961	14.129	0	6.61076	23.6068	18.1356	0	11.7145	2.98889	19.3266	9.54757	35.2355
ENSMUSG00000049658	MGI:1347077	Bdp1	B double prime 1, subunit of RNA polymerase III transcription initiation factor IIIB	28.0139	87.4002	35.2353	44.0354	56.1494	84.3546	65.0267	104.518	70.1986	46.4208	66.7959	45.4592	34.9628	29.7456	49.5475	48.2799	55.5966	39.8201	26.0493	27.1911	38.1443	77.7289	32.7174	39.7584	80.2655	53.1367	53.9262	68.3033	74.5213	30.4752	38.3725	78.5225	87.3214	36.5426	84.053	18.8387	27.0672	0	18.8855	0	48.5789	74.9726	50.8112	61.2009	38.1903	90.6055
ENSMUSG00000038172	MGI:1917113	Ttc39b	tetratricopeptide repeat domain 39B	7.00348	42.0816	43.0654	27.5221	18.7165	38.6625	15.0062	11.1984	7.79985	6.63155	10.2763	36.3673	0	12.7481	8.25792	27.5885	27.7983	8.84891	0	21.7529	33.3763	46.6373	23.7945	43.0716	49.0511	0	16.5927	22.7678	26.8277	27.0891	15.349	16.5311	10.9152	4.06029	0	28.258	5.41345	0	9.44273	0	0	18.7431	32.8778	19.3266	0	30.2018
ENSMUSG00000024392	MGI:1919439	Bag6	BCL2-associated athanogene 6	28.0139	9.71113	23.4902	0	29.9463	14.0591	30.0123	22.3968	31.1994	0	0	22.7296	8.7407	29.7456	8.25792	6.89712	9.2661	39.8201	43.4154	21.7529	9.53609	31.0916	44.6146	36.4452	22.296	74.3914	12.4445	50.595	26.8277	16.9307	0	41.3277	32.7455	8.12059	42.0265	0	5.41345	0	14.1641	0	6.93985	28.1147	41.8445	41.8743	47.7379	20.1346
ENSMUSG00000002329	MGI:1915131	Mdp1	magnesium-dependent phosphatase 1	63.0314	25.8963	46.9804	77.062	18.7165	52.7216	30.0123	48.5264	46.7991	19.8946	35.967	13.6378	34.9628	33.995	24.7738	48.2799	27.7983	48.669	26.0493	16.3147	23.8402	31.0916	47.5889	33.132	35.6736	37.1957	24.889	10.119	29.8085	20.3168	7.67451	33.0621	38.2031	32.4824	9.33922	56.516	10.8269	26.443	28.3282	0	13.8797	25.7718	14.9445	32.211	19.0951	35.2355
ENSMUSG00000024431	MGI:95824	Nr3c1	nuclear receptor subfamily 3, group C, member 1	42.0209	67.9779	66.5556	49.5398	48.6628	63.266	100.041	70.9232	101.398	13.2631	41.1052	59.0969	78.6663	50.9924	45.4186	68.9712	32.4313	53.0935	8.68309	27.1911	57.2165	57.0012	74.3577	43.0716	44.5919	37.1957	53.9262	50.595	65.5788	74.495	15.349	41.3277	38.2031	52.7838	51.3657	37.6773	10.8269	59.4968	75.5418	0	27.7594	60.9152	41.8445	83.7486	33.4165	20.1346
ENSMUSG00000033075	MGI:2445054	Senp1	SUMO1/sentrin specific peptidase 1	14.007	67.9779	50.8955	44.0354	41.1762	45.6921	20.0082	52.2592	46.7991	6.63155	15.4144	4.54592	0	21.2468	41.2896	13.7942	13.8991	8.84891	34.7323	32.6293	28.6083	57.0012	38.666	19.8792	31.2144	26.5684	16.5927	53.1248	50.6745	54.1782	7.67451	61.9915	32.7455	44.6632	9.33922	14.129	5.41345	0	4.72136	90.6779	62.4586	32.8005	20.9222	28.9899	9.54757	25.1682
ENSMUSG00000028907	MGI:1914455	Utp11	UTP11 small subunit processome component	49.0244	48.5556	19.5752	5.50443	33.6896	63.266	20.0082	33.5952	7.79985	59.6839	20.5526	13.6378	0	55.2418	37.1606	48.2799	50.9635	30.9712	52.0985	54.3822	38.1443	46.6373	32.7174	29.8188	31.2144	26.5684	0	45.5355	41.7319	50.792	0	28.9294	27.2879	32.4824	32.6873	32.9677	48.721	19.8323	18.8855	0	0	44.515	23.9111	57.9798	62.0592	30.2018
ENSMUSG00000037012	MGI:96103	Hk1	hexokinase 1	7.00348	6.47409	23.4902	5.50443	14.9732	24.6034	25.0103	11.1984	0	53.0524	15.4144	22.7296	52.4442	29.7456	41.2896	27.5885	9.2661	17.6978	26.0493	27.1911	33.3763	46.6373	32.7174	46.3848	26.7552	26.5684	16.5927	12.6488	26.8277	16.9307	69.0706	12.3983	32.7455	24.3618	18.6784	32.9677	54.1345	19.8323	14.1641	9.06779	27.7594	23.4289	17.9334	22.5477	28.6427	50.3364
ENSMUSG00000030101	MGI:1889844	Sumf1	sulfatase modifying factor 1	28.0139	25.8963	31.3203	16.5133	18.7165	10.5443	15.0062	7.4656	0	0	77.0722	9.09183	0	72.2393	28.9027	27.5885	13.8991	13.2734	8.68309	5.43822	23.8402	41.4554	35.6917	29.8188	22.296	10.6273	29.0372	5.0595	8.94256	20.3168	46.0471	12.3983	5.45759	32.4824	18.6784	23.5483	27.0672	6.61076	33.0495	0	6.93985	18.7431	5.97778	9.6633	9.54757	30.2018
ENSMUSG00000024677	MGI:1917024	Ms4a6b	membrane-spanning 4-domains, subfamily A, member 6B	105.052	126.245	113.536	27.5221	78.6092	161.68	95.0391	141.846	31.1994	53.0524	143.868	118.194	0	135.98	66.0634	75.8683	46.3305	110.611	34.7323	65.2587	114.433	82.9108	56.5119	69.5771	115.939	47.8231	78.8153	30.357	68.5596	71.1088	30.698	20.6638	10.9152	8.12059	42.0265	9.41933	10.8269	0	28.3282	9.06779	13.8797	14.0574	17.9334	19.3266	0	10.0673
ENSMUSG00000027206	MGI:1330276	Cops2	COP9 signalosome subunit 2	35.0174	29.1334	11.7451	38.531	26.2031	10.5443	15.0062	14.9312	7.79985	46.4208	30.8289	31.8214	43.7035	25.4962	41.2896	27.5885	27.7983	26.5467	0	21.7529	9.53609	31.0916	50.5633	23.1924	22.296	5.31367	29.0372	37.9463	23.8468	20.3168	0	33.0621	21.8304	52.7838	14.0088	28.258	21.6538	26.443	37.7709	36.2711	0	16.4003	26.9	9.6633	28.6427	5.03364
ENSMUSG00000031506	MGI:2156893	Ptpn7	protein tyrosine phosphatase, non-receptor type 7	42.0209	42.0816	35.2353	33.0266	41.1762	38.6625	25.0103	26.1296	7.79985	26.5262	10.2763	36.3673	0	38.2443	33.0317	13.7942	37.0644	92.9136	8.68309	38.0676	9.53609	10.3639	44.6146	49.6979	22.296	63.7641	20.7409	30.357	20.866	44.0198	30.698	33.0621	43.6607	44.6632	18.6784	14.129	37.8941	13.2215	23.6068	0	20.8195	37.4863	23.9111	22.5477	4.77379	10.0673
ENSMUSG00000024026	MGI:95742	Glo1	glyoxalase 1	28.0139	45.3186	39.1504	66.0531	26.2031	45.6921	65.0267	26.1296	23.3995	79.5786	51.3815	72.7347	61.1849	38.2443	45.4186	55.177	27.7983	35.3956	69.4647	59.8205	61.9846	46.6373	77.332	23.1924	53.5103	47.8231	49.7781	7.58926	2.98085	3.38613	0	8.26553	0	4.06029	14.0088	4.70966	5.41345	13.2215	28.3282	0	20.8195	11.7145	5.97778	6.4422	9.54757	10.0673
ENSMUSG00000059263	MGI:1922246	Usp47	ubiquitin specific peptidase 47	0	48.5556	23.4902	27.5221	26.2031	24.6034	35.0144	26.1296	15.5997	0	10.2763	13.6378	52.4442	55.2418	33.0317	20.6914	37.0644	13.2734	60.7816	5.43822	52.4485	46.6373	23.7945	76.2035	22.296	21.2547	49.7781	53.1248	32.7894	60.9504	15.349	24.7966	38.2031	16.2412	37.3569	28.258	21.6538	46.2753	33.0495	0	0	30.4576	41.8445	51.5376	52.5116	10.0673
ENSMUSG00000022504	MGI:108445	Ciita	class II transactivator	21.0105	123.008	43.0654	60.5487	41.1762	87.8694	65.0267	85.8544	31.1994	19.8946	0	13.6378	8.7407	4.24937	49.5475	13.7942	27.7983	22.1223	52.0985	32.6293	28.6083	25.9096	53.5376	26.5056	40.1327	47.8231	16.5927	50.595	53.6554	47.4059	7.67451	61.9915	43.6607	44.6632	37.3569	32.9677	21.6538	19.8323	18.8855	63.4745	0	37.4863	32.8778	35.4321	14.3214	10.0673
ENSMUSG00000011114	MGI:1100877	Tbrg1	transforming growth factor beta regulated gene 1	35.0174	19.4223	11.7451	16.5133	29.9463	14.0591	15.0062	52.2592	0	0	56.5196	45.4592	0	38.2443	12.3869	20.6914	13.8991	17.6978	86.8309	21.7529	28.6083	36.2735	14.8715	49.6979	31.2144	31.882	33.1854	27.8273	20.866	33.8613	0	37.1949	32.7455	20.3015	23.3481	28.258	5.41345	19.8323	47.2136	0	13.8797	32.8005	17.9334	35.4321	42.9641	25.1682
ENSMUSG00000028284	MGI:1346877	Map3k7	mitogen-activated protein kinase kinase kinase 7	14.007	16.1852	19.5752	82.5664	29.9463	42.1773	40.0165	18.664	38.9992	6.63155	15.4144	27.2755	52.4442	16.9975	20.6448	41.3827	32.4313	22.1223	8.68309	21.7529	9.53609	10.3639	50.5633	39.7584	26.7552	10.6273	33.1854	35.4165	29.8085	23.7029	15.349	37.1949	43.6607	32.4824	18.6784	23.5483	27.0672	0	42.4923	0	20.8195	56.2294	35.8667	12.8844	33.4165	10.0673
ENSMUSG00000027550	MGI:1918960	Lrrcc1	leucine rich repeat and coiled-coil domain containing 1	7.00348	38.8445	43.0654	49.5398	14.9732	21.0887	30.0123	59.7248	7.79985	26.5262	5.13815	9.09183	0	38.2443	8.25792	34.4856	41.6974	8.84891	34.7323	16.3147	4.76804	31.0916	32.7174	36.4452	13.3776	5.31367	45.6299	27.8273	35.7702	16.9307	0	8.26553	38.2031	48.7235	14.0088	9.41933	21.6538	6.61076	14.1641	0	20.8195	53.8866	32.8778	35.4321	28.6427	0
ENSMUSG00000022636	MGI:1313266	Alcam	activated leukocyte cell adhesion molecule	7.00348	12.9482	39.1504	55.0443	26.2031	28.1182	10.0041	55.992	15.5997	6.63155	56.5196	13.6378	0	12.7481	0	13.7942	18.5322	0	0	27.1911	23.8402	51.8193	23.7945	23.1924	8.91839	5.31367	12.4445	10.119	20.866	16.9307	15.349	24.7966	21.8304	48.7235	4.66961	18.8387	0	6.61076	9.44273	0	0	2.34289	8.96668	9.6633	19.0951	20.1346
ENSMUSG00000036550	MGI:2442402	Cnot1	CCR4-NOT transcription complex, subunit 1	35.0174	42.0816	43.0654	11.0089	86.0958	24.6034	55.0226	55.992	54.5989	33.1577	25.6907	22.7296	0	42.4937	66.0634	34.4856	41.6974	26.5467	0	5.43822	23.8402	77.7289	65.4348	96.0827	49.0511	26.5684	62.2226	43.0058	56.6362	47.4059	84.4196	57.8587	87.3214	36.5426	65.3745	9.41933	10.8269	26.443	28.3282	45.3389	34.6992	49.2008	53.8001	64.422	9.54757	10.0673
ENSMUSG00000028385	MGI:2443882	Snx30	sorting nexin family member 30	42.0209	67.9779	54.8105	77.062	56.1494	59.7512	30.0123	55.992	38.9992	59.6839	15.4144	27.2755	0	25.4962	41.2896	6.89712	9.2661	66.3668	43.4154	32.6293	28.6083	31.0916	20.8202	46.3848	66.8879	10.6273	45.6299	48.0653	53.6554	44.0198	38.3725	53.726	60.0335	64.9647	56.0353	23.5483	0	0	9.44273	0	34.6992	60.9152	65.7556	41.8743	23.8689	45.3027
ENSMUSG00000033557	MGI:2443990	Fam20b	family with sequence similarity 20, member B	28.0139	38.8445	27.4053	5.50443	29.9463	42.1773	15.0062	41.0608	15.5997	26.5262	61.6578	54.551	34.9628	29.7456	37.1606	48.2799	41.6974	57.5179	52.0985	21.7529	61.9846	36.2735	26.7688	39.7584	80.2655	47.8231	8.29634	35.4165	41.7319	20.3168	23.0235	16.5311	49.1183	36.5426	4.66961	28.258	27.0672	52.8861	28.3282	9.06779	27.7594	51.5437	29.8889	35.4321	38.1903	10.0673
ENSMUSG00000054302	MGI:1913516	Eapp	E2F-associated phosphoprotein	91.0453	42.0816	39.1504	93.5753	52.4061	42.1773	15.0062	78.3888	54.5989	26.5262	66.7959	40.9133	17.4814	55.2418	33.0317	55.177	78.7618	66.3668	60.7816	43.5058	19.0722	36.2735	38.666	39.7584	49.0511	85.0188	49.7781	55.6546	65.5788	33.8613	23.0235	53.726	65.4911	52.7838	60.7049	47.0966	75.7883	6.61076	28.3282	9.06779	27.7594	44.515	35.8667	70.8642	28.6427	40.2691
ENSMUSG00000035824	MGI:1913266	Tk2	thymidine kinase 2, mitochondrial	14.007	45.3186	15.6601	44.0354	11.2299	10.5443	20.0082	18.664	23.3995	13.2631	46.2433	27.2755	43.7035	12.7481	70.1923	0	27.7983	26.5467	0	0	4.76804	46.6373	20.8202	29.8188	8.91839	37.1957	29.0372	27.8273	29.8085	37.2475	53.7216	45.4604	5.45759	32.4824	14.0088	23.5483	27.0672	6.61076	14.1641	36.2711	20.8195	18.7431	5.97778	22.5477	14.3214	45.3027
ENSMUSG00000030697	MGI:1891763	Ppp4c	protein phosphatase 4, catalytic subunit	42.0209	3.23704	7.83007	0	37.4329	14.0591	20.0082	26.1296	15.5997	66.3155	51.3815	22.7296	0	0	24.7738	0	32.4313	8.84891	17.3662	10.8764	4.76804	41.4554	8.92293	46.3848	8.91839	10.6273	0	10.119	17.8851	16.9307	38.3725	16.5311	32.7455	4.06029	14.0088	9.41933	10.8269	52.8861	28.3282	9.06779	0	7.02868	11.9556	12.8844	0	25.1682
ENSMUSG00000029238	MGI:99698	Clock	circadian locomotor output cycles kaput	7.00348	35.6075	31.3203	0	18.7165	45.6921	10.0041	37.328	0	19.8946	25.6907	13.6378	0	12.7481	24.7738	27.5885	9.2661	26.5467	60.7816	0	4.76804	5.18193	71.3834	49.6979	31.2144	31.882	12.4445	17.7083	23.8468	30.4752	0	24.7966	38.2031	20.3015	9.33922	14.129	32.4807	13.2215	4.72136	0	0	35.1434	44.8334	64.422	0	35.2355
ENSMUSG00000037370	MGI:97370	Enpp1	ectonucleotide pyrophosphatase/phosphodiesterase 1	7.00348	32.3704	15.6601	11.0089	14.9732	14.0591	10.0041	22.3968	0	19.8946	5.13815	9.09183	0	12.7481	8.25792	13.7942	9.2661	13.2734	0	0	4.76804	51.8193	14.8715	29.8188	17.8368	10.6273	8.29634	7.58926	23.8468	16.9307	23.0235	12.3983	5.45759	16.2412	18.6784	23.5483	5.41345	0	9.44273	0	0	18.7431	14.9445	16.1055	0	10.0673
ENSMUSG00000041836	MGI:97813	Ptpre	protein tyrosine phosphatase, receptor type, E	14.007	32.3704	23.4902	11.0089	29.9463	42.1773	5.00206	11.1984	93.5982	6.63155	5.13815	31.8214	8.7407	25.4962	28.9027	6.89712	55.5966	26.5467	0	5.43822	57.2165	51.8193	14.8715	29.8188	57.9695	37.1957	24.889	37.9463	50.6745	13.5445	38.3725	33.0621	16.3728	36.5426	18.6784	14.129	5.41345	19.8323	14.1641	0	55.5188	56.2294	53.8001	22.5477	42.9641	25.1682
ENSMUSG00000028729	MGI:1916322	Ebna1bp2	EBNA1 binding protein 2	28.0139	12.9482	19.5752	16.5133	26.2031	10.5443	5.00206	3.7328	7.79985	26.5262	35.967	22.7296	0	21.2468	16.5158	41.3827	18.5322	44.2446	0	21.7529	9.53609	36.2735	26.7688	33.132	31.2144	37.1957	24.889	35.4165	32.7894	47.4059	30.698	12.3983	27.2879	12.1809	23.3481	28.258	10.8269	19.8323	28.3282	18.1356	13.8797	25.7718	14.9445	12.8844	19.0951	20.1346
ENSMUSG00000040899	MGI:1333797	Ccr6	chemokine (C-C motif) receptor 6	77.0383	61.5038	74.3857	33.0266	74.8659	59.7512	75.0309	104.518	93.5982	13.2631	30.8289	0	0	12.7481	8.25792	6.89712	9.2661	8.84891	52.0985	21.7529	9.53609	25.9096	23.7945	46.3848	22.296	0	24.889	103.72	71.5405	84.6534	130.467	90.9208	49.1183	64.9647	70.0442	4.70966	0	0	14.1641	0	0	0	8.96668	0	33.4165	35.2355
ENSMUSG00000026980	MGI:106662	Ly75	lymphocyte antigen 75	7.00348	25.8963	23.4902	33.0266	37.4329	24.6034	10.0041	14.9312	0	0	15.4144	18.1837	8.7407	4.24937	41.2896	0	0	13.2734	26.0493	5.43822	23.8402	62.1831	23.7945	26.5056	0	0	0	30.357	29.8085	20.3168	53.7216	12.3983	16.3728	12.1809	37.3569	9.41933	5.41345	19.8323	18.8855	0	0	4.68579	17.9334	3.2211	9.54757	5.03364
ENSMUSG00000039202	MGI:1914344	Abhd2	abhydrolase domain containing 2	49.0244	51.7927	15.6601	33.0266	22.4598	59.7512	10.0041	48.5264	38.9992	46.4208	41.1052	54.551	34.9628	50.9924	94.9661	34.4856	27.7983	17.6978	26.0493	38.0676	52.4485	36.2735	29.7431	46.3848	22.296	31.882	24.889	32.8868	32.7894	67.7227	38.3725	28.9294	54.5759	16.2412	28.0177	56.516	54.1345	19.8323	42.4923	36.2711	6.93985	39.8292	41.8445	51.5376	28.6427	40.2691
ENSMUSG00000027455	MGI:3042273	Nsfl1c	NSFL1 (p97) cofactor (p47)	14.007	6.47409	7.83007	0	14.9732	14.0591	0	26.1296	23.3995	19.8946	15.4144	4.54592	0	21.2468	4.12896	0	18.5322	26.5467	26.0493	5.43822	23.8402	25.9096	32.7174	36.4452	31.2144	37.1957	16.5927	27.8273	38.7511	6.77227	0	24.7966	10.9152	20.3015	9.33922	14.129	59.5479	46.2753	9.44273	0	6.93985	16.4003	5.97778	16.1055	14.3214	50.3364
ENSMUSG00000062376	MGI:1913689	Borcs7	BLOC-1 related complex subunit 7	7.00348	6.47409	15.6601	16.5133	26.2031	7.02955	10.0041	7.4656	0	6.63155	10.2763	13.6378	34.9628	25.4962	20.6448	34.4856	9.2661	22.1223	0	10.8764	23.8402	20.7277	17.8459	56.3243	13.3776	5.31367	33.1854	5.0595	14.9043	10.1584	0	16.5311	16.3728	16.2412	0	42.387	37.8941	6.61076	9.44273	72.5423	0	25.7718	20.9222	19.3266	9.54757	5.03364
ENSMUSG00000018707	MGI:103147	Dync1h1	dynein cytoplasmic 1 heavy chain 1	49.0244	77.689	58.7255	71.5575	29.9463	80.8398	110.045	67.1904	31.1994	13.2631	30.8289	27.2755	0	59.4912	82.5792	34.4856	46.3305	57.5179	8.68309	27.1911	57.2165	20.7277	29.7431	86.1431	44.5919	5.31367	74.6671	55.6546	47.6937	47.4059	0	24.7966	43.6607	32.4824	46.6961	56.516	27.0672	13.2215	18.8855	0	48.5789	67.9439	143.467	80.5275	23.8689	50.3364
ENSMUSG00000034981	MGI:2443349	Parm1	prostate androgen-regulated mucin-like protein 1	0	0	0	5.50443	0	0	0	3.7328	0	0	0	0	43.7035	0	4.12896	0	0	0	0	5.43822	9.53609	82.9108	23.7945	36.4452	0	0	0	0	0	0	0	0	0	0	0	0	0	0	0	0	0	0	0	0	0	0
ENSMUSG00000031622	MGI:107158	Sin3b	transcriptional regulator, SIN3B (yeast)	35.0174	19.4223	19.5752	27.5221	29.9463	42.1773	30.0123	22.3968	77.9985	0	20.5526	36.3673	61.1849	21.2468	33.0317	6.89712	18.5322	44.2446	0	16.3147	9.53609	41.4554	29.7431	39.7584	4.45919	15.941	37.3335	25.2975	41.7319	50.792	30.698	20.6638	21.8304	24.3618	14.0088	65.9353	37.8941	52.8861	33.0495	18.1356	41.6391	9.37157	17.9334	22.5477	38.1903	20.1346
ENSMUSG00000024045	MGI:1928488	Akap8	A kinase (PRKA) anchor protein 8	49.0244	93.8743	78.3007	5.50443	63.636	70.2955	85.035	52.2592	62.3988	6.63155	15.4144	40.9133	0	29.7456	45.4186	13.7942	78.7618	84.0647	26.0493	27.1911	38.1443	31.0916	38.666	53.0111	53.5103	58.4504	33.1854	106.25	107.311	54.1782	38.3725	45.4604	92.779	69.025	51.3657	4.70966	27.0672	52.8861	28.3282	54.4067	55.5188	51.5437	80.7001	45.0954	23.8689	50.3364
ENSMUSG00000030056	MGI:1923310	Isy1	ISY1 splicing factor homolog	7.00348	19.4223	23.4902	11.0089	33.6896	10.5443	25.0103	29.8624	46.7991	53.0524	66.7959	13.6378	0	29.7456	16.5158	6.89712	4.63305	22.1223	0	32.6293	23.8402	31.0916	32.7174	29.8188	8.91839	5.31367	4.14817	30.357	8.94256	20.3168	61.3961	53.726	10.9152	32.4824	28.0177	23.5483	32.4807	79.3291	18.8855	0	6.93985	14.0574	14.9445	19.3266	28.6427	10.0673
ENSMUSG00000022475	MGI:1891835	Hdac7	histone deacetylase 7	63.0314	158.615	93.9609	88.0708	119.785	98.4137	125.051	138.114	62.3988	66.3155	30.8289	95.4643	78.6663	76.4886	115.611	27.5885	64.8627	75.2158	43.4154	114.203	76.2887	41.4554	107.075	66.2639	107.021	79.7051	53.9262	103.72	166.928	91.4256	260.933	148.78	141.897	198.954	112.071	75.3546	54.1345	6.61076	37.7709	36.2711	34.6992	145.259	140.478	122.402	47.7379	95.6391
ENSMUSG00000022702	MGI:99430	Hira	histone cell cycle regulator	14.007	12.9482	11.7451	5.50443	14.9732	28.1182	10.0041	18.664	0	0	15.4144	18.1837	0	21.2468	33.0317	13.7942	0	35.3956	8.68309	5.43822	28.6083	41.4554	38.666	13.2528	26.7552	37.1957	20.7409	15.1785	14.9043	6.77227	0	8.26553	16.3728	8.12059	9.33922	18.8387	21.6538	0	9.44273	0	0	11.7145	41.8445	45.0954	19.0951	15.1009
ENSMUSG00000072501	MGI:2444412	Phf20l1	PHD finger protein 20-like 1	49.0244	119.771	50.8955	104.584	26.2031	59.7512	70.0288	97.0528	62.3988	19.8946	25.6907	36.3673	78.6663	33.995	8.25792	13.7942	41.6974	48.669	0	16.3147	38.1443	31.0916	77.332	49.6979	49.0511	21.2547	58.0744	68.3033	74.5213	50.792	99.7686	74.3898	60.0335	73.0853	51.3657	37.6773	5.41345	6.61076	33.0495	0	20.8195	53.8866	68.7445	57.9798	9.54757	50.3364
ENSMUSG00000041540	MGI:98367	Sox5	SRY (sex determining region Y)-box 5	35.0174	0	7.83007	0	0	3.51478	15.0062	26.1296	0	53.0524	5.13815	63.6428	8.7407	25.4962	86.7082	62.0741	83.3949	53.0935	17.3662	27.1911	42.9124	25.9096	26.7688	39.7584	53.5103	58.4504	120.297	5.0595	2.98085	6.77227	0	12.3983	10.9152	12.1809	18.6784	84.774	16.2403	26.443	14.1641	63.4745	27.7594	72.6297	80.7001	64.422	57.2854	40.2691
ENSMUSG00000005410	MGI:103197	Mcm5	minichromosome maintenance complex component 5	7.00348	22.6593	23.4902	22.0177	59.8927	31.633	25.0103	18.664	38.9992	33.1577	20.5526	4.54592	0	8.49874	4.12896	0	4.63305	8.84891	0	38.0676	47.6804	41.4554	17.8459	33.132	13.3776	0	4.14817	37.9463	11.9234	13.5445	0	16.5311	10.9152	12.1809	32.6873	14.129	43.3076	13.2215	37.7709	0	0	11.7145	11.9556	3.2211	0	5.03364
ENSMUSG00000025323	MGI:107595	Sp4	trans-acting transcription factor 4	42.0209	71.2149	31.3203	0	44.9195	31.633	15.0062	41.0608	7.79985	26.5262	10.2763	4.54592	34.9628	4.24937	16.5158	13.7942	13.8991	8.84891	86.8309	0	23.8402	31.0916	17.8459	43.0716	31.2144	15.941	24.889	32.8868	44.7128	27.0891	15.349	20.6638	49.1183	36.5426	37.3569	42.387	5.41345	66.1076	33.0495	27.2034	34.6992	23.4289	23.9111	45.0954	33.4165	60.4037
ENSMUSG00000024359	MGI:96245	Hspa9	heat shock protein 9	7.00348	38.8445	19.5752	33.0266	29.9463	24.6034	30.0123	33.5952	46.7991	99.4732	25.6907	59.0969	0	42.4937	61.9344	34.4856	74.1288	35.3956	52.0985	43.5058	66.7526	41.4554	29.7431	72.8903	71.3471	15.941	62.2226	30.357	29.8085	64.3366	61.3961	57.8587	27.2879	40.6029	28.0177	75.3546	64.9614	19.8323	28.3282	63.4745	62.4586	49.2008	26.9	22.5477	23.8689	55.37
ENSMUSG00000024283	MGI:2387357	Wac	WW domain containing adaptor with coiled-coil	7.00348	25.8963	27.4053	33.0266	33.6896	14.0591	40.0165	33.5952	31.1994	106.105	10.2763	18.1837	0	46.7431	49.5475	27.5885	37.0644	17.6978	0	5.43822	57.2165	25.9096	65.4348	16.566	40.1327	5.31367	12.4445	35.4165	20.866	30.4752	0	45.4604	32.7455	24.3618	60.7049	23.5483	59.5479	13.2215	33.0495	0	55.5188	23.4289	14.9445	45.0954	19.0951	20.1346
ENSMUSG00000033478	MGI:2147545	Fam160b1	family with sequence similarity 160, member B1	7.00348	22.6593	19.5752	0	33.6896	14.0591	30.0123	37.328	15.5997	6.63155	10.2763	63.6428	122.37	21.2468	37.1606	0	18.5322	8.84891	0	0	23.8402	20.7277	44.6146	26.5056	22.296	10.6273	20.7409	50.595	47.6937	27.0891	23.0235	12.3983	16.3728	36.5426	28.0177	28.258	0	6.61076	37.7709	9.06779	48.5789	23.4289	32.8778	25.7688	9.54757	10.0673
ENSMUSG00000068284	MGI:2685454	Usf3	upstream transcription factor family member 3	63.0314	71.2149	86.1308	115.593	89.839	56.2364	115.047	59.7248	70.1986	13.2631	10.2763	27.2755	0	46.7431	57.8054	20.6914	55.5966	44.2446	0	48.944	47.6804	62.1831	41.6403	39.7584	26.7552	74.3914	87.1116	55.6546	59.6171	33.8613	115.118	70.257	38.2031	69.025	46.6961	37.6773	21.6538	6.61076	23.6068	0	20.8195	67.9439	65.7556	90.1908	33.4165	65.4373
ENSMUSG00000020564	MGI:3584458	Atxn7l1	ataxin 7-like 1	7.00348	32.3704	35.2353	22.0177	14.9732	28.1182	30.0123	52.2592	7.79985	0	10.2763	9.09183	0	16.9975	74.3213	13.7942	23.1652	17.6978	0	10.8764	9.53609	20.7277	23.7945	46.3848	35.6736	37.1957	20.7409	25.2975	29.8085	23.7029	46.0471	12.3983	10.9152	8.12059	46.6961	9.41933	21.6538	13.2215	61.3777	0	0	37.4863	38.8556	32.211	23.8689	25.1682
ENSMUSG00000039621	MGI:3040696	Prex1	phosphatidylinositol-3,4,5-trisphosphate-dependent Rac exchange factor 1	28.0139	12.9482	31.3203	27.5221	22.4598	28.1182	25.0103	37.328	62.3988	19.8946	5.13815	40.9133	104.888	29.7456	49.5475	20.6914	13.8991	17.6978	8.68309	21.7529	38.1443	62.1831	53.5376	69.5771	40.1327	26.5684	12.4445	12.6488	14.9043	16.9307	7.67451	28.9294	27.2879	32.4824	51.3657	32.9677	37.8941	13.2215	23.6068	0	27.7594	37.4863	26.9	35.4321	33.4165	20.1346
ENSMUSG00000040943	MGI:2443298	Tet2	tet methylcytosine dioxygenase 2	35.0174	58.2668	43.0654	11.0089	22.4598	28.1182	45.0185	29.8624	0	6.63155	20.5526	31.8214	0	67.9899	57.8054	27.5885	23.1652	48.669	0	32.6293	14.3041	25.9096	20.8202	59.6375	35.6736	10.6273	58.0744	35.4165	53.6554	33.8613	7.67451	49.5932	27.2879	48.7235	18.6784	42.387	21.6538	13.2215	42.4923	18.1356	13.8797	105.43	47.8223	103.075	9.54757	30.2018
ENSMUSG00000001964	MGI:108117	Emd	emerin	42.0209	42.0816	3.91504	11.0089	33.6896	38.6625	20.0082	29.8624	31.1994	0	25.6907	31.8214	34.9628	25.4962	20.6448	27.5885	23.1652	17.6978	8.68309	10.8764	52.4485	31.0916	38.666	36.4452	17.8368	10.6273	20.7409	40.476	29.8085	30.4752	23.0235	53.726	10.9152	20.3015	4.66961	37.6773	32.4807	13.2215	51.935	63.4745	6.93985	30.4576	23.9111	16.1055	19.0951	25.1682
ENSMUSG00000039987	MGI:1916020	Phtf2	putative homeodomain transcription factor 2	7.00348	55.0297	23.4902	22.0177	14.9732	42.1773	45.0185	89.5872	0	19.8946	30.8289	18.1837	0	25.4962	28.9027	48.2799	23.1652	17.6978	26.0493	21.7529	47.6804	15.5458	41.6403	33.132	31.2144	31.882	45.6299	63.2438	41.7319	50.792	61.3961	61.9915	49.1183	44.6632	37.3569	18.8387	5.41345	39.6646	37.7709	18.1356	0	28.1147	38.8556	9.6633	19.0951	10.0673
ENSMUSG00000071657	MGI:1298392	Bscl2	Berardinelli-Seip congenital lipodystrophy 2 (seipin)	14.007	19.4223	27.4053	16.5133	18.7165	14.0591	25.0103	26.1296	0	19.8946	0	13.6378	0	8.49874	61.9344	27.5885	13.8991	26.5467	43.4154	32.6293	23.8402	31.0916	32.7174	26.5056	13.3776	37.1957	24.889	10.119	5.96171	23.7029	69.0706	49.5932	32.7455	16.2412	9.33922	75.3546	5.41345	26.443	18.8855	0	27.7594	30.4576	14.9445	16.1055	0	10.0673
ENSMUSG00000028394	MGI:1933378	Pole3	polymerase (DNA directed), epsilon 3 (p17 subunit)	14.007	25.8963	23.4902	38.531	44.9195	7.02955	0	18.664	7.79985	19.8946	61.6578	31.8214	0	8.49874	4.12896	6.89712	23.1652	26.5467	60.7816	5.43822	14.3041	46.6373	32.7174	26.5056	13.3776	26.5684	0	25.2975	53.6554	16.9307	0	20.6638	21.8304	16.2412	9.33922	32.9677	54.1345	19.8323	51.935	0	76.3383	21.086	14.9445	22.5477	9.54757	10.0673
ENSMUSG00000022742	MGI:104841	Cpox	coproporphyrinogen oxidase	0	16.1852	19.5752	22.0177	37.4329	24.6034	20.0082	26.1296	70.1986	26.5262	35.967	22.7296	0	4.24937	41.2896	20.6914	37.0644	44.2446	17.3662	21.7529	42.9124	36.2735	44.6146	36.4452	31.2144	15.941	20.7409	25.2975	29.8085	33.8613	30.698	24.7966	21.8304	77.1456	4.66961	14.129	37.8941	13.2215	23.6068	18.1356	83.2782	11.7145	5.97778	19.3266	71.6068	60.4037
ENSMUSG00000033066	MGI:1202388	Gas7	growth arrest specific 7	0	0	0	16.5133	26.2031	3.51478	0	0	0	99.4732	5.13815	104.556	17.4814	59.4912	41.2896	20.6914	60.2296	61.9424	0	38.0676	28.6083	20.7277	35.6917	33.132	84.7247	85.0188	78.8153	0	2.98085	3.38613	0	4.13277	5.45759	12.1809	0	32.9677	64.9614	6.61076	61.3777	0	48.5789	79.6584	77.7112	99.8541	42.9641	30.2018
ENSMUSG00000000244	MGI:1350360	Tspan32	tetraspanin 32	35.0174	84.1631	62.6406	27.5221	93.5823	63.266	75.0309	82.1216	77.9985	46.4208	46.2433	45.4592	26.2221	84.9874	57.8054	20.6914	41.6974	61.9424	17.3662	43.5058	19.0722	36.2735	62.4605	53.0111	80.2655	58.4504	70.5189	55.6546	74.5213	71.1088	7.67451	37.1949	16.3728	56.8441	56.0353	9.41933	21.6538	19.8323	37.7709	81.6101	0	56.2294	98.6335	61.2009	14.3214	70.4709
ENSMUSG00000063382	MGI:1933114	Bcl9l	B cell CLL/lymphoma 9-like	98.0488	38.8445	66.5556	27.5221	48.6628	66.7807	65.0267	70.9232	70.1986	26.5262	0	22.7296	0	29.7456	24.7738	20.6914	9.2661	35.3956	104.197	21.7529	14.3041	15.5458	59.4862	29.8188	13.3776	21.2547	29.0372	50.595	50.6745	54.1782	0	20.6638	32.7455	52.7838	37.3569	4.70966	21.6538	46.2753	14.1641	0	13.8797	14.0574	23.9111	25.7688	57.2854	25.1682
ENSMUSG00000028693	MGI:1355328	Nasp	nuclear autoantigenic sperm protein (histone-binding)	7.00348	19.4223	43.0654	5.50443	33.6896	21.0887	15.0062	29.8624	31.1994	19.8946	5.13815	9.09183	78.6663	33.995	16.5158	20.6914	9.2661	13.2734	0	27.1911	28.6083	36.2735	29.7431	23.1924	13.3776	26.5684	12.4445	30.357	23.8468	40.6336	15.349	37.1949	27.2879	40.6029	42.0265	28.258	0	13.2215	23.6068	0	0	7.02868	23.9111	32.211	14.3214	40.2691
ENSMUSG00000034041	MGI:96891	Lyl1	lymphoblastomic leukemia 1	14.007	19.4223	39.1504	27.5221	14.9732	45.6921	50.0206	37.328	15.5997	0	25.6907	36.3673	8.7407	46.7431	49.5475	34.4856	9.2661	39.8201	0	16.3147	28.6083	25.9096	26.7688	36.4452	8.91839	26.5684	16.5927	20.238	32.7894	10.1584	7.67451	16.5311	10.9152	24.3618	14.0088	4.70966	27.0672	6.61076	18.8855	0	6.93985	35.1434	29.8889	48.3165	14.3214	10.0673
ENSMUSG00000042487	MGI:2685031	Leo1	Leo1, Paf1/RNA polymerase II complex component	0	19.4223	27.4053	0	18.7165	28.1182	25.0103	7.4656	15.5997	26.5262	0	22.7296	8.7407	25.4962	16.5158	13.7942	13.8991	35.3956	0	16.3147	33.3763	31.0916	14.8715	43.0716	13.3776	21.2547	4.14817	12.6488	14.9043	20.3168	53.7216	16.5311	32.7455	8.12059	0	14.129	10.8269	19.8323	4.72136	9.06779	0	9.37157	8.96668	16.1055	33.4165	0
ENSMUSG00000021585	MGI:1098236	Cast	calpastatin	7.00348	42.0816	0	5.50443	44.9195	80.8398	10.0041	41.0608	62.3988	19.8946	30.8289	22.7296	17.4814	16.9975	12.3869	0	23.1652	26.5467	69.4647	21.7529	38.1443	41.4554	20.8202	26.5056	4.45919	10.6273	53.9262	20.238	35.7702	10.1584	0	37.1949	43.6607	28.4221	23.3481	47.0966	43.3076	6.61076	28.3282	90.6779	55.5188	32.8005	29.8889	41.8743	14.3214	25.1682
ENSMUSG00000031010	MGI:894681	Usp9x	ubiquitin specific peptidase 9, X chromosome	14.007	29.1334	46.9804	60.5487	7.48659	42.1773	70.0288	55.992	38.9992	39.7893	35.967	40.9133	0	42.4937	33.0317	20.6914	32.4313	8.84891	0	16.3147	38.1443	36.2735	35.6917	66.2639	31.2144	37.1957	37.3335	32.8868	35.7702	37.2475	15.349	28.9294	49.1183	40.6029	42.0265	32.9677	16.2403	19.8323	28.3282	0	41.6391	44.515	50.8112	41.8743	19.0951	25.1682
ENSMUSG00000031984	MGI:1913773	2810004N23Rik	RIKEN cDNA 2810004N23 gene	7.00348	25.8963	0	60.5487	29.9463	56.2364	10.0041	11.1984	31.1994	13.2631	25.6907	36.3673	0	33.995	12.3869	13.7942	78.7618	75.2158	0	54.3822	19.0722	20.7277	38.666	33.132	17.8368	31.882	29.0372	30.357	32.7894	13.5445	30.698	16.5311	32.7455	40.6029	28.0177	9.41933	16.2403	0	28.3282	0	34.6992	21.086	38.8556	38.6532	38.1903	25.1682
ENSMUSG00000092203	MGI:1916013	1110038B12Rik	RIKEN cDNA 1110038B12 gene	35.0174	19.4223	15.6601	49.5398	33.6896	21.0887	15.0062	14.9312	0	0	30.8289	27.2755	0	16.9975	8.25792	0	46.3305	57.5179	0	0	9.53609	82.9108	26.7688	26.5056	8.91839	15.941	20.7409	20.238	23.8468	3.38613	23.0235	20.6638	27.2879	16.2412	23.3481	18.8387	37.8941	26.443	18.8855	0	20.8195	21.086	32.8778	35.4321	23.8689	5.03364
ENSMUSG00000017754	MGI:103151	Pltp	phospholipid transfer protein	7.00348	25.8963	27.4053	22.0177	44.9195	14.0591	10.0041	14.9312	0	6.63155	15.4144	13.6378	34.9628	29.7456	41.2896	6.89712	9.2661	8.84891	0	10.8764	23.8402	15.5458	41.6403	69.5771	8.91839	15.941	24.889	10.119	41.7319	23.7029	0	8.26553	5.45759	8.12059	14.0088	14.129	10.8269	19.8323	18.8855	9.06779	0	2.34289	5.97778	9.6633	57.2854	5.03364
ENSMUSG00000068335	MGI:893587	Dok1	docking protein 1	7.00348	6.47409	11.7451	0	33.6896	10.5443	15.0062	14.9312	15.5997	0	15.4144	22.7296	0	12.7481	20.6448	41.3827	27.7983	22.1223	0	32.6293	23.8402	20.7277	32.7174	33.132	13.3776	10.6273	29.0372	35.4165	26.8277	6.77227	7.67451	16.5311	10.9152	16.2412	18.6784	14.129	54.1345	39.6646	42.4923	0	27.7594	11.7145	20.9222	9.6633	4.77379	15.1009
ENSMUSG00000037331	MGI:1890165	Larp1	La ribonucleoprotein domain family, member 1	77.0383	93.8743	105.706	110.089	67.3793	87.8694	55.0226	70.9232	77.9985	26.5262	92.4866	40.9133	26.2221	93.4861	78.4502	75.8683	78.7618	172.554	69.4647	65.2587	85.8248	103.639	145.741	135.841	89.1839	58.4504	112.001	91.0711	86.4447	135.445	61.3961	33.0621	60.0335	89.3265	93.3922	65.9353	92.0286	138.826	47.2136	9.06779	76.3383	89.03	62.7667	115.96	119.345	95.6391
ENSMUSG00000055817	MGI:2151172	Mta3	metastasis associated 3	35.0174	29.1334	11.7451	11.0089	11.2299	21.0887	30.0123	26.1296	7.79985	19.8946	0	9.09183	0	25.4962	20.6448	0	9.2661	4.42446	0	32.6293	0	51.8193	17.8459	16.566	17.8368	15.941	8.29634	10.119	5.96171	16.9307	61.3961	24.7966	16.3728	20.3015	9.33922	4.70966	5.41345	6.61076	28.3282	0	27.7594	9.37157	11.9556	6.4422	4.77379	0
ENSMUSG00000028393	MGI:96853	Alad	aminolevulinate, delta-, dehydratase	21.0105	32.3704	27.4053	11.0089	41.1762	17.5739	25.0103	3.7328	15.5997	46.4208	20.5526	18.1837	0	21.2468	4.12896	41.3827	13.8991	17.6978	34.7323	0	4.76804	36.2735	29.7431	19.8792	26.7552	5.31367	20.7409	15.1785	5.96171	3.38613	38.3725	24.7966	0	0	0	0	16.2403	0	9.44273	0	0	4.68579	2.98889	12.8844	4.77379	0
ENSMUSG00000043909	MGI:1351320	Trp53bp1	transformation related protein 53 binding protein 1	21.0105	25.8963	15.6601	11.0089	37.4329	17.5739	15.0062	18.664	0	13.2631	10.2763	13.6378	0	16.9975	4.12896	6.89712	37.0644	8.84891	0	43.5058	14.3041	20.7277	44.6146	19.8792	22.296	21.2547	16.5927	20.238	26.8277	20.3168	15.349	24.7966	10.9152	16.2412	18.6784	9.41933	0	0	4.72136	0	13.8797	35.1434	17.9334	45.0954	4.77379	10.0673
ENSMUSG00000020485	MGI:107416	Supt4a	SPT4A, DSIF elongation factor subunit	21.0105	3.23704	19.5752	93.5753	29.9463	24.6034	15.0062	18.664	54.5989	26.5262	30.8289	4.54592	0	4.24937	16.5158	34.4856	9.2661	4.42446	0	48.944	19.0722	41.4554	23.7945	19.8792	13.3776	26.5684	20.7409	17.7083	5.96171	16.9307	7.67451	24.7966	27.2879	16.2412	9.33922	42.387	0	39.6646	14.1641	0	0	7.02868	2.98889	6.4422	9.54757	30.2018
ENSMUSG00000026687	MGI:1861622	Aldh9a1	aldehyde dehydrogenase 9, subfamily A1	70.0348	32.3704	11.7451	0	18.7165	21.0887	15.0062	22.3968	31.1994	6.63155	10.2763	54.551	0	29.7456	28.9027	41.3827	37.0644	26.5467	34.7323	27.1911	28.6083	41.4554	23.7945	19.8792	8.91839	31.882	24.889	10.119	29.8085	16.9307	15.349	12.3983	27.2879	4.06029	23.3481	51.8063	21.6538	13.2215	18.8855	0	0	23.4289	17.9334	35.4321	28.6427	15.1009
ENSMUSG00000024908	MGI:1921807	Ppp6r3	protein phosphatase 6, regulatory subunit 3	35.0174	64.7409	31.3203	44.0354	26.2031	63.266	35.0144	59.7248	54.5989	39.7893	20.5526	31.8214	26.2221	55.2418	37.1606	6.89712	27.7983	8.84891	43.4154	32.6293	38.1443	10.3639	38.666	46.3848	53.5103	10.6273	24.889	37.9463	17.8851	40.6336	23.0235	24.7966	38.2031	28.4221	28.0177	32.9677	16.2403	6.61076	4.72136	0	34.6992	46.8579	44.8334	51.5376	14.3214	25.1682
ENSMUSG00000056216	MGI:104982	Cebpg	CCAAT/enhancer binding protein (C/EBP), gamma	49.0244	32.3704	19.5752	11.0089	29.9463	31.633	25.0103	44.7936	38.9992	33.1577	10.2763	9.09183	0	21.2468	8.25792	27.5885	27.7983	13.2734	0	27.1911	19.0722	15.5458	32.7174	36.4452	17.8368	21.2547	29.0372	25.2975	17.8851	27.0891	46.0471	24.7966	27.2879	32.4824	32.6873	18.8387	27.0672	13.2215	51.935	36.2711	6.93985	11.7145	17.9334	22.5477	14.3214	15.1009
ENSMUSG00000030138	MGI:2446132	Bms1	BMS1, ribosome biogenesis factor	28.0139	48.5556	43.0654	11.0089	44.9195	28.1182	10.0041	37.328	62.3988	19.8946	46.2433	22.7296	43.7035	25.4962	28.9027	20.6914	13.8991	26.5467	17.3662	38.0676	23.8402	25.9096	14.8715	43.0716	35.6736	21.2547	29.0372	22.7678	35.7702	30.4752	15.349	28.9294	38.2031	64.9647	46.6961	37.6773	10.8269	19.8323	28.3282	9.06779	34.6992	32.8005	62.7667	51.5376	9.54757	40.2691
ENSMUSG00000030792	MGI:1354963	Dkkl1	dickkopf-like 1	0	0	7.83007	0	3.74329	3.51478	15.0062	14.9312	0	19.8946	10.2763	9.09183	26.2221	12.7481	49.5475	34.4856	9.2661	17.6978	17.3662	5.43822	28.6083	20.7277	20.8202	46.3848	8.91839	15.941	8.29634	5.0595	11.9234	6.77227	0	4.13277	0	0	4.66961	23.5483	21.6538	19.8323	4.72136	0	27.7594	18.7431	17.9334	57.9798	42.9641	10.0673
ENSMUSG00000054237	MGI:1917817	Fra10ac1	FRA10AC1 homolog (human)	21.0105	16.1852	11.7451	11.0089	7.48659	28.1182	5.00206	14.9312	38.9992	19.8946	10.2763	0	0	21.2468	20.6448	6.89712	9.2661	39.8201	0	5.43822	4.76804	36.2735	20.8202	26.5056	0	15.941	16.5927	20.238	11.9234	3.38613	30.698	20.6638	16.3728	20.3015	14.0088	4.70966	16.2403	0	14.1641	0	34.6992	16.4003	29.8889	16.1055	19.0951	5.03364
ENSMUSG00000057110	MGI:1889576	Cntrl	centriolin	84.0418	181.274	129.196	110.089	183.421	175.739	110.045	175.442	116.998	39.7893	66.7959	27.2755	78.6663	59.4912	90.8371	75.8683	120.459	79.6402	8.68309	27.1911	19.0722	72.547	154.664	62.9507	156.072	106.273	132.742	151.785	166.928	179.465	53.7216	86.7881	152.813	182.713	79.3834	42.387	10.8269	26.443	37.7709	0	41.6391	171.031	146.456	138.507	14.3214	120.807
ENSMUSG00000069793	MGI:2445121	Slfn9	schlafen 9	14.007	58.2668	35.2353	38.531	18.7165	66.7807	30.0123	26.1296	23.3995	0	5.13815	13.6378	0	21.2468	28.9027	13.7942	4.63305	8.84891	0	0	9.53609	5.18193	41.6403	36.4452	31.2144	5.31367	24.889	5.0595	8.94256	3.38613	0	0	0	4.06029	0	0	0	0	9.44273	63.4745	0	4.68579	5.97778	3.2211	19.0951	0
ENSMUSG00000018761	MGI:1346040	Mpdu1	mannose-P-dolichol utilization defect 1	14.007	25.8963	31.3203	16.5133	18.7165	24.6034	35.0144	18.664	38.9992	39.7893	20.5526	27.2755	0	33.995	33.0317	0	18.5322	35.3956	26.0493	32.6293	33.3763	15.5458	38.666	43.0716	13.3776	5.31367	20.7409	20.238	20.866	44.0198	7.67451	41.3277	32.7455	20.3015	42.0265	0	16.2403	6.61076	28.3282	18.1356	20.8195	23.4289	62.7667	45.0954	23.8689	15.1009
ENSMUSG00000021669	MGI:1915268	Col4a3bp	collagen, type IV, alpha 3 (Goodpasture antigen) binding protein	7.00348	16.1852	11.7451	11.0089	29.9463	21.0887	15.0062	55.992	38.9992	39.7893	15.4144	59.0969	43.7035	38.2443	33.0317	13.7942	32.4313	70.7913	43.4154	5.43822	42.9124	31.0916	29.7431	36.4452	17.8368	37.1957	20.7409	35.4165	44.7128	27.0891	0	16.5311	38.2031	32.4824	14.0088	18.8387	16.2403	19.8323	9.44273	0	6.93985	39.8292	53.8001	54.7587	38.1903	15.1009
ENSMUSG00000030199	MGI:109336	Etv6	ets variant 6	7.00348	9.71113	15.6601	203.664	18.7165	24.6034	15.0062	11.1984	0	13.2631	10.2763	4.54592	0	25.4962	78.4502	0	13.8991	22.1223	0	16.3147	52.4485	25.9096	32.7174	49.6979	31.2144	26.5684	29.0372	12.6488	29.8085	6.77227	38.3725	8.26553	10.9152	24.3618	18.6784	4.70966	16.2403	6.61076	0	0	34.6992	14.0574	2.98889	12.8844	14.3214	10.0673
ENSMUSG00000097327	MGI:2442914	E030030I06Rik	RIKEN cDNA E030030I06 gene	14.007	22.6593	15.6601	33.0266	0	7.02955	45.0185	18.664	0	13.2631	0	22.7296	0	25.4962	8.25792	34.4856	4.63305	26.5467	34.7323	32.6293	14.3041	25.9096	26.7688	29.8188	31.2144	15.941	20.7409	2.52975	17.8851	0	0	4.13277	0	0	0	0	0	6.61076	0	0	0	0	14.9445	9.6633	0	0
ENSMUSG00000039463	MGI:1924281	Slc9a8	solute carrier family 9 (sodium/hydrogen exchanger), member 8	7.00348	19.4223	0	5.50443	3.74329	21.0887	10.0041	7.4656	0	6.63155	5.13815	27.2755	0	4.24937	41.2896	20.6914	4.63305	22.1223	0	5.43822	19.0722	41.4554	17.8459	23.1924	35.6736	0	16.5927	12.6488	23.8468	6.77227	0	16.5311	5.45759	24.3618	37.3569	0	32.4807	0	9.44273	0	13.8797	25.7718	53.8001	32.211	9.54757	5.03364
ENSMUSG00000049878	MGI:1924705	Rlf	rearranged L-myc fusion sequence	42.0209	45.3186	31.3203	38.531	22.4598	59.7512	30.0123	44.7936	31.1994	39.7893	10.2763	77.2806	26.2221	16.9975	4.12896	27.5885	23.1652	13.2734	0	43.5058	42.9124	41.4554	17.8459	23.1924	49.0511	21.2547	12.4445	35.4165	38.7511	27.0891	23.0235	0	98.2366	44.6632	14.0088	47.0966	27.0672	26.443	28.3282	0	6.93985	28.1147	17.9334	45.0954	19.0951	5.03364
ENSMUSG00000071369	MGI:1346876	Map3k5	mitogen-activated protein kinase kinase kinase 5	14.007	32.3704	15.6601	11.0089	29.9463	17.5739	25.0103	26.1296	15.5997	6.63155	15.4144	13.6378	26.2221	12.7481	41.2896	55.177	64.8627	22.1223	0	32.6293	38.1443	10.3639	29.7431	46.3848	57.9695	31.882	37.3335	27.8273	41.7319	27.0891	30.698	28.9294	32.7455	69.025	28.0177	18.8387	21.6538	33.0538	18.8855	0	27.7594	37.4863	65.7556	25.7688	38.1903	15.1009
ENSMUSG00000021068	MGI:105108	Nin	ninein	21.0105	38.8445	90.0458	16.5133	41.1762	45.6921	70.0288	29.8624	77.9985	19.8946	30.8289	9.09183	26.2221	80.738	57.8054	20.6914	46.3305	39.8201	0	10.8764	14.3041	77.7289	17.8459	33.132	49.0511	15.941	58.0744	35.4165	65.5788	54.1782	15.349	57.8587	32.7455	24.3618	32.6873	14.129	16.2403	52.8861	9.44273	45.3389	20.8195	37.4863	50.8112	45.0954	9.54757	40.2691
ENSMUSG00000027589	MGI:1923927	Pcmtd2	protein-L-isoaspartate (D-aspartate) O-methyltransferase domain containing 2	14.007	45.3186	27.4053	33.0266	37.4329	24.6034	45.0185	41.0608	15.5997	0	10.2763	4.54592	61.1849	21.2468	12.3869	20.6914	46.3305	13.2734	17.3662	16.3147	9.53609	10.3639	38.666	33.132	40.1327	21.2547	12.4445	32.8868	68.5596	37.2475	0	28.9294	21.8304	36.5426	28.0177	28.258	10.8269	33.0538	4.72136	0	20.8195	16.4003	14.9445	6.4422	4.77379	10.0673
ENSMUSG00000035649	MGI:2442912	Zcchc7	zinc finger, CCHC domain containing 7	112.056	281.623	152.686	154.124	142.245	179.254	205.084	220.235	101.398	6.63155	97.6248	72.7347	0	76.4886	127.998	62.0741	166.79	132.734	43.4154	32.6293	57.2165	88.0928	104.101	129.215	240.796	143.469	170.075	179.612	155.004	199.782	122.792	128.116	152.813	170.532	116.74	42.387	54.1345	72.7184	56.6564	9.06779	0	215.546	197.267	151.392	33.4165	50.3364
ENSMUSG00000055670	MGI:2444286	Zzef1	zinc finger, ZZ-type with EF hand domain 1	7.00348	48.5556	27.4053	5.50443	41.1762	31.633	35.0144	55.992	54.5989	0	30.8289	31.8214	34.9628	21.2468	28.9027	6.89712	27.7983	97.338	0	27.1911	33.3763	5.18193	44.6146	46.3848	53.5103	42.5094	45.6299	43.0058	53.6554	20.3168	0	37.1949	38.2031	48.7235	56.0353	0	10.8269	6.61076	33.0495	0	27.7594	56.2294	65.7556	67.6431	19.0951	50.3364
ENSMUSG00000025762	MGI:1914604	Larp1b	La ribonucleoprotein domain family, member 1B	28.0139	58.2668	78.3007	71.5575	26.2031	66.7807	25.0103	48.5264	46.7991	72.947	46.2433	18.1837	26.2221	21.2468	28.9027	48.2799	18.5322	17.6978	0	38.0676	28.6083	25.9096	32.7174	23.1924	26.7552	47.8231	20.7409	48.0653	26.8277	57.5643	0	37.1949	92.779	24.3618	32.6873	28.258	10.8269	26.443	9.44273	54.4067	34.6992	51.5437	23.9111	28.9899	19.0951	20.1346
ENSMUSG00000022533	MGI:2685387	Atp13a3	ATPase type 13A3	7.00348	25.8963	43.0654	16.5133	18.7165	24.6034	15.0062	14.9312	15.5997	33.1577	25.6907	22.7296	0	16.9975	8.25792	27.5885	55.5966	8.84891	26.0493	5.43822	14.3041	36.2735	8.92293	36.4452	31.2144	15.941	16.5927	25.2975	17.8851	30.4752	61.3961	16.5311	27.2879	24.3618	18.6784	9.41933	5.41345	6.61076	18.8855	36.2711	0	11.7145	23.9111	22.5477	14.3214	5.03364
ENSMUSG00000000600	MGI:1930618	Krit1	KRIT1, ankyrin repeat containing	63.0314	55.0297	62.6406	82.5664	48.6628	56.2364	65.0267	70.9232	101.398	13.2631	15.4144	27.2755	0	29.7456	74.3213	13.7942	41.6974	61.9424	52.0985	21.7529	33.3763	36.2735	53.5376	33.132	62.4287	42.5094	91.2598	88.5413	113.272	94.8118	61.3961	61.9915	81.8638	60.9044	51.3657	28.258	5.41345	13.2215	4.72136	81.6101	41.6391	70.2868	80.7001	99.8541	14.3214	75.5046
ENSMUSG00000062822	MGI:1914642	4833420G17Rik	RIKEN cDNA 4833420G17 gene	35.0174	6.47409	15.6601	0	26.2031	17.5739	25.0103	22.3968	7.79985	0	5.13815	18.1837	0	4.24937	20.6448	34.4856	13.8991	26.5467	0	16.3147	19.0722	41.4554	29.7431	9.93959	13.3776	15.941	12.4445	15.1785	47.6937	3.38613	0	8.26553	10.9152	8.12059	28.0177	9.41933	5.41345	26.443	9.44273	0	13.8797	35.1434	20.9222	12.8844	14.3214	30.2018
ENSMUSG00000026743	MGI:1329038	Mllt10	myeloid/lymphoid or mixed-lineage leukemia; translocated to, 10	70.0348	93.8743	70.4706	88.0708	74.8659	112.473	100.041	67.1904	101.398	53.0524	41.1052	45.4592	0	55.2418	49.5475	34.4856	83.3949	35.3956	60.7816	70.6969	76.2887	41.4554	80.3063	79.5167	102.561	63.7641	120.297	86.0116	74.5213	77.8811	7.67451	53.726	114.609	69.025	65.3745	37.6773	59.5479	52.8861	99.1486	0	20.8195	124.173	116.567	99.8541	38.1903	50.3364
ENSMUSG00000038025	MGI:1338034	Phf2	PHD finger protein 2	63.0314	67.9779	31.3203	44.0354	71.1226	35.1478	40.0165	29.8624	7.79985	33.1577	15.4144	90.9183	8.7407	33.995	66.0634	55.177	46.3305	35.3956	52.0985	10.8764	9.53609	36.2735	59.4862	62.9507	84.7247	31.882	53.9262	48.0653	53.6554	23.7029	61.3961	49.5932	65.4911	20.3015	70.0442	9.41933	21.6538	39.6646	18.8855	0	13.8797	39.8292	32.8778	35.4321	38.1903	45.3027
ENSMUSG00000022390	MGI:1328310	Zc3h7b	zinc finger CCCH type containing 7B	7.00348	32.3704	19.5752	16.5133	22.4598	3.51478	10.0041	11.1984	54.5989	0	20.5526	9.09183	0	12.7481	4.12896	0	18.5322	22.1223	17.3662	5.43822	9.53609	31.0916	26.7688	23.1924	17.8368	15.941	8.29634	27.8273	17.8851	10.1584	15.349	33.0621	27.2879	16.2412	4.66961	14.129	37.8941	6.61076	18.8855	0	0	23.4289	11.9556	9.6633	23.8689	10.0673
ENSMUSG00000063646	MGI:1923321	Jakmip1	janus kinase and microtubule interacting protein 1	21.0105	67.9779	58.7255	16.5133	33.6896	56.2364	60.0247	74.656	46.7991	0	20.5526	0	0	12.7481	12.3869	20.6914	27.7983	13.2734	0	10.8764	14.3041	20.7277	23.7945	36.4452	31.2144	21.2547	29.0372	35.4165	47.6937	37.2475	0	24.7966	54.5759	52.7838	46.6961	0	10.8269	6.61076	4.72136	9.06779	0	28.1147	41.8445	22.5477	23.8689	5.03364
ENSMUSG00000023175	MGI:88208	Bsg	basigin	21.0105	16.1852	0	5.50443	11.2299	28.1182	5.00206	14.9312	0	6.63155	15.4144	18.1837	0	29.7456	12.3869	20.6914	23.1652	8.84891	26.0493	21.7529	14.3041	20.7277	26.7688	33.132	13.3776	10.6273	16.5927	12.6488	8.94256	16.9307	30.698	20.6638	10.9152	24.3618	9.33922	9.41933	16.2403	33.0538	14.1641	0	62.4586	11.7145	14.9445	16.1055	33.4165	0
ENSMUSG00000021876	MGI:1926217	Rnase4	ribonuclease, RNase A family 4	0	0	11.7451	11.0089	3.74329	0	0	0	15.5997	0	20.5526	0	69.9256	8.49874	24.7738	6.89712	4.63305	8.84891	0	10.8764	0	62.1831	14.8715	3.3132	13.3776	21.2547	4.14817	0	0	3.38613	0	4.13277	0	0	0	0	5.41345	0	4.72136	0	0	2.34289	8.96668	9.6633	4.77379	5.03364
ENSMUSG00000022651	MGI:2667763	Retnlg	resistin like gamma	0	0	0	0	86.0958	0	0	0	0	0	0	0	0	80.738	0	0	0	0	0	0	0	0	80.3063	0	0	0	0	0	0	0	0	0	0	0	0	0	0	0	4.72136	0	0	0	0	0	0	0
ENSMUSG00000031917	MGI:1913414	Nip7	NIP7, nucleolar pre-rRNA processing protein	70.0348	25.8963	19.5752	16.5133	33.6896	28.1182	20.0082	22.3968	7.79985	13.2631	92.4866	40.9133	0	16.9975	33.0317	75.8683	50.9635	26.5467	0	16.3147	28.6083	20.7277	29.7431	29.8188	57.9695	10.6273	24.889	7.58926	26.8277	16.9307	15.349	33.0621	10.9152	12.1809	46.6961	9.41933	27.0672	19.8323	14.1641	0	13.8797	11.7145	5.97778	12.8844	14.3214	25.1682
ENSMUSG00000027189	MGI:1931835	Trim44	tripartite motif-containing 44	28.0139	51.7927	15.6601	27.5221	41.1762	28.1182	40.0165	52.2592	0	66.3155	10.2763	31.8214	0	25.4962	28.9027	20.6914	46.3305	26.5467	34.7323	43.5058	4.76804	31.0916	50.5633	39.7584	13.3776	42.5094	33.1854	35.4165	47.6937	37.2475	0	33.0621	0	12.1809	28.0177	14.129	37.8941	46.2753	4.72136	0	69.3985	74.9726	47.8223	25.7688	9.54757	20.1346
ENSMUSG00000034243	MGI:1099447	Golgb1	golgi autoantigen, golgin subfamily b, macrogolgin 1	56.0279	132.719	70.4706	16.5133	29.9463	77.3251	75.0309	93.32	46.7991	6.63155	20.5526	27.2755	0	50.9924	90.8371	27.5885	106.56	79.6402	26.0493	16.3147	19.0722	72.547	44.6146	39.7584	98.1023	31.882	87.1116	86.0116	89.4256	74.495	53.7216	57.8587	54.5759	89.3265	46.6961	18.8387	27.0672	0	4.72136	0	27.7594	117.145	77.7112	74.0853	19.0951	70.4709
ENSMUSG00000023104	MGI:1341868	Rfc2	replication factor C (activator 1) 2	7.00348	29.1334	39.1504	22.0177	22.4598	17.5739	20.0082	18.664	7.79985	13.2631	5.13815	18.1837	0	8.49874	16.5158	27.5885	18.5322	13.2734	0	16.3147	0	51.8193	14.8715	13.2528	17.8368	15.941	12.4445	45.5355	26.8277	30.4752	0	49.5932	10.9152	28.4221	18.6784	4.70966	27.0672	19.8323	4.72136	54.4067	13.8797	21.086	29.8889	16.1055	28.6427	20.1346
ENSMUSG00000035297	MGI:1349414	Cops4	COP9 signalosome subunit 4	14.007	16.1852	19.5752	22.0177	18.7165	21.0887	20.0082	33.5952	7.79985	33.1577	30.8289	27.2755	0	8.49874	4.12896	0	18.5322	0	0	21.7529	14.3041	31.0916	8.92293	39.7584	8.91839	5.31367	8.29634	32.8868	20.866	13.5445	15.349	45.4604	16.3728	16.2412	18.6784	23.5483	5.41345	33.0538	23.6068	0	41.6391	21.086	41.8445	12.8844	33.4165	10.0673
ENSMUSG00000041935	MGI:2146232	AW549877	expressed sequence AW549877	7.00348	61.5038	70.4706	38.531	41.1762	59.7512	35.0144	37.328	0	0	0	36.3673	0	12.7481	8.25792	6.89712	23.1652	26.5467	52.0985	0	33.3763	46.6373	23.7945	23.1924	53.5103	42.5094	24.889	45.5355	32.7894	71.1088	61.3961	45.4604	16.3728	48.7235	9.33922	18.8387	10.8269	33.0538	9.44273	0	6.93985	37.4863	53.8001	16.1055	14.3214	0
ENSMUSG00000035284	MGI:2444207	Vps13c	vacuolar protein sorting 13C	21.0105	55.0297	23.4902	0	0	31.633	30.0123	33.5952	70.1986	39.7893	20.5526	18.1837	0	21.2468	28.9027	13.7942	27.7983	35.3956	0	16.3147	23.8402	10.3639	32.7174	36.4452	22.296	47.8231	24.889	32.8868	20.866	10.1584	15.349	8.26553	16.3728	16.2412	23.3481	18.8387	21.6538	0	9.44273	0	6.93985	35.1434	20.9222	35.4321	9.54757	5.03364
ENSMUSG00000031781	MGI:1922083	Ciapin1	cytokine induced apoptosis inhibitor 1	42.0209	35.6075	31.3203	22.0177	26.2031	35.1478	40.0165	22.3968	31.1994	39.7893	20.5526	18.1837	0	25.4962	41.2896	27.5885	37.0644	35.3956	0	21.7529	52.4485	41.4554	44.6146	59.6375	62.4287	21.2547	49.7781	27.8273	11.9234	20.3168	7.67451	0	16.3728	4.06029	0	9.41933	16.2403	0	18.8855	72.5423	0	14.0574	17.9334	22.5477	9.54757	5.03364
ENSMUSG00000033931	MGI:1098653	Rbm34	RNA binding motif protein 34	7.00348	19.4223	7.83007	22.0177	18.7165	10.5443	25.0103	14.9312	0	0	5.13815	0	0	8.49874	16.5158	6.89712	27.7983	22.1223	34.7323	10.8764	14.3041	36.2735	29.7431	13.2528	26.7552	21.2547	16.5927	20.238	14.9043	20.3168	38.3725	8.26553	32.7455	12.1809	18.6784	0	16.2403	0	0	18.1356	20.8195	32.8005	17.9334	12.8844	4.77379	10.0673
ENSMUSG00000041058	MGI:1861728	Wwp1	WW domain containing E3 ubiquitin protein ligase 1	0	16.1852	3.91504	11.0089	7.48659	14.0591	10.0041	33.5952	7.79985	0	15.4144	0	0	4.24937	8.25792	0	9.2661	13.2734	8.68309	5.43822	0	25.9096	26.7688	26.5056	8.91839	10.6273	16.5927	7.58926	8.94256	13.5445	0	0	27.2879	16.2412	18.6784	37.6773	0	6.61076	23.6068	0	34.6992	14.0574	14.9445	12.8844	9.54757	15.1009
ENSMUSG00000054942	MGI:1924567	Miga1	mitoguardin 1	0	9.71113	7.83007	0	18.7165	24.6034	15.0062	7.4656	46.7991	0	10.2763	13.6378	0	16.9975	16.5158	6.89712	23.1652	8.84891	26.0493	16.3147	14.3041	41.4554	17.8459	19.8792	13.3776	26.5684	4.14817	20.238	23.8468	20.3168	0	33.0621	16.3728	0	14.0088	14.129	5.41345	19.8323	0	9.06779	0	11.7145	14.9445	9.6633	0	0
ENSMUSG00000028634	MGI:106589	Hivep3	human immunodeficiency virus type I enhancer binding protein 3	42.0209	29.1334	11.7451	0	7.48659	14.0591	5.00206	7.4656	0	19.8946	5.13815	4.54592	17.4814	12.7481	4.12896	6.89712	13.8991	0	8.68309	5.43822	4.76804	31.0916	14.8715	33.132	35.6736	26.5684	37.3335	10.119	17.8851	6.77227	23.0235	4.13277	10.9152	16.2412	46.6961	9.41933	0	6.61076	0	0	6.93985	25.7718	29.8889	16.1055	14.3214	25.1682
ENSMUSG00000003199	MGI:1915297	Mpnd	MPN domain containing	0	3.23704	3.91504	16.5133	18.7165	14.0591	20.0082	26.1296	46.7991	19.8946	25.6907	36.3673	0	29.7456	8.25792	13.7942	0	17.6978	0	43.5058	19.0722	5.18193	50.5633	23.1924	4.45919	15.941	45.6299	15.1785	32.7894	37.2475	0	28.9294	0	4.06029	9.33922	4.70966	21.6538	0	0	0	0	18.7431	5.97778	6.4422	9.54757	15.1009
ENSMUSG00000027080	MGI:1914234	Med19	mediator complex subunit 19	7.00348	19.4223	11.7451	16.5133	14.9732	17.5739	25.0103	22.3968	15.5997	33.1577	25.6907	50.0051	43.7035	0	37.1606	0	27.7983	13.2734	69.4647	10.8764	0	15.5458	20.8202	56.3243	8.91839	5.31367	29.0372	25.2975	38.7511	33.8613	38.3725	16.5311	16.3728	56.8441	14.0088	0	27.0672	19.8323	14.1641	72.5423	6.93985	14.0574	11.9556	6.4422	4.77379	10.0673
ENSMUSG00000068739	MGI:102809	Sars	seryl-aminoacyl-tRNA synthetase	14.007	35.6075	35.2353	11.0089	26.2031	38.6625	15.0062	22.3968	23.3995	6.63155	41.1052	18.1837	61.1849	16.9975	12.3869	20.6914	18.5322	17.6978	43.4154	16.3147	19.0722	46.6373	32.7174	13.2528	0	0	20.7409	30.357	23.8468	20.3168	23.0235	28.9294	5.45759	20.3015	56.0353	70.645	59.5479	6.61076	18.8855	0	41.6391	25.7718	44.8334	28.9899	42.9641	15.1009
ENSMUSG00000027881	MGI:1914171	Prpf38b	PRP38 pre-mRNA processing factor 38 (yeast) domain containing B	70.0348	197.46	191.837	88.0708	190.908	130.047	145.06	242.632	210.596	46.4208	71.9341	95.4643	113.629	114.733	57.8054	124.148	125.092	181.403	8.68309	43.5058	76.2887	165.822	115.998	135.841	156.072	116.901	186.668	184.672	163.947	193.01	138.141	111.585	163.728	194.894	154.097	37.6773	48.721	66.1076	9.44273	36.2711	111.038	187.431	254.056	202.929	76.3806	100.673
ENSMUSG00000027293	MGI:1919619	Ehd4	EH-domain containing 4	28.0139	42.0816	31.3203	11.0089	22.4598	45.6921	50.0206	48.5264	62.3988	53.0524	66.7959	81.8265	8.7407	84.9874	41.2896	75.8683	74.1288	35.3956	69.4647	32.6293	52.4485	20.7277	59.4862	43.0716	53.5103	47.8231	91.2598	50.595	35.7702	33.8613	23.0235	20.6638	5.45759	52.7838	32.6873	42.387	10.8269	13.2215	47.2136	72.5423	34.6992	44.515	23.9111	32.211	38.1903	30.2018
ENSMUSG00000027160	MGI:1915451	Ccdc34	coiled-coil domain containing 34	14.007	16.1852	19.5752	16.5133	33.6896	28.1182	5.00206	33.5952	7.79985	26.5262	10.2763	0	0	33.995	0	0	9.2661	22.1223	0	0	0	25.9096	35.6917	26.5056	4.45919	15.941	12.4445	22.7678	17.8851	23.7029	0	8.26553	27.2879	12.1809	4.66961	14.129	16.2403	13.2215	4.72136	18.1356	13.8797	7.02868	2.98889	9.6633	14.3214	20.1346
ENSMUSG00000035597	MGI:104602	Prpf39	pre-mRNA processing factor 39	7.00348	58.2668	46.9804	66.0531	48.6628	49.2069	60.0247	130.648	93.5982	0	0	0	0	16.9975	53.6765	27.5885	50.9635	57.5179	0	5.43822	4.76804	15.5458	29.7431	33.132	57.9695	58.4504	62.2226	88.5413	65.5788	111.742	0	70.257	49.1183	36.5426	14.0088	23.5483	5.41345	0	14.1641	18.1356	20.8195	65.601	77.7112	64.422	14.3214	40.2691
ENSMUSG00000066800	MGI:1098272	Rnasel	ribonuclease L (2', 5'-oligoisoadenylate synthetase-dependent)	14.007	16.1852	11.7451	11.0089	7.48659	24.6034	5.00206	11.1984	31.1994	6.63155	15.4144	4.54592	0	8.49874	24.7738	20.6914	32.4313	22.1223	17.3662	5.43822	33.3763	46.6373	14.8715	16.566	49.0511	15.941	33.1854	2.52975	2.98085	23.7029	0	0	5.45759	8.12059	0	14.129	10.8269	6.61076	4.72136	0	13.8797	39.8292	38.8556	22.5477	9.54757	0
ENSMUSG00000003226	MGI:894323	Ranbp2	RAN binding protein 2	56.0279	113.297	93.9609	16.5133	41.1762	63.266	30.0123	130.648	62.3988	19.8946	56.5196	27.2755	34.9628	33.995	90.8371	48.2799	92.661	39.8201	52.0985	21.7529	71.5207	20.7277	59.4862	109.335	49.0511	47.8231	78.8153	75.8926	62.5979	57.5643	23.0235	66.1242	87.3214	85.2662	42.0265	32.9677	37.8941	39.6646	33.0495	27.2034	0	79.6584	131.511	103.075	23.8689	15.1009
ENSMUSG00000020064	MGI:1914595	Herc4	hect domain and RLD 4	42.0209	38.8445	46.9804	27.5221	33.6896	17.5739	40.0165	63.4576	7.79985	0	5.13815	9.09183	0	29.7456	12.3869	34.4856	46.3305	13.2734	17.3662	21.7529	9.53609	15.5458	35.6917	26.5056	0	10.6273	12.4445	40.476	41.7319	81.2672	23.0235	16.5311	21.8304	40.6029	32.6873	14.129	21.6538	0	14.1641	0	34.6992	18.7431	23.9111	16.1055	19.0951	10.0673
ENSMUSG00000063511	MGI:98341	Snrnp70	small nuclear ribonucleoprotein 70 (U1)	21.0105	61.5038	35.2353	93.5753	56.1494	52.7216	45.0185	55.992	31.1994	72.947	30.8289	31.8214	52.4442	16.9975	20.6448	0	83.3949	88.4891	43.4154	38.0676	61.9846	25.9096	32.7174	43.0716	26.7552	85.0188	37.3335	80.9521	50.6745	64.3366	23.0235	37.1949	60.0335	40.6029	28.0177	18.8387	16.2403	39.6646	23.6068	0	13.8797	39.8292	38.8556	48.3165	23.8689	20.1346
ENSMUSG00000026851	MGI:2385132	BC005624	cDNA sequence BC005624	7.00348	29.1334	27.4053	44.0354	26.2031	14.0591	20.0082	48.5264	7.79985	0	51.3815	13.6378	0	29.7456	24.7738	27.5885	18.5322	13.2734	0	0	4.76804	31.0916	26.7688	19.8792	4.45919	21.2547	20.7409	37.9463	17.8851	33.8613	23.0235	37.1949	16.3728	28.4221	9.33922	18.8387	10.8269	6.61076	14.1641	0	13.8797	21.086	26.9	3.2211	0	20.1346
ENSMUSG00000020277	MGI:97547	Pfkl	phosphofructokinase, liver, B-type	0	3.23704	7.83007	0	14.9732	7.02955	15.0062	3.7328	0	13.2631	5.13815	4.54592	0	8.49874	8.25792	0	0	0	0	16.3147	4.76804	46.6373	17.8459	13.2528	26.7552	0	8.29634	5.0595	11.9234	13.5445	0	0	0	12.1809	4.66961	4.70966	0	13.2215	4.72136	0	0	14.0574	2.98889	3.2211	0	0
ENSMUSG00000057135	MGI:3610314	Scimp	SLP adaptor and CSK interacting membrane protein	28.0139	3.23704	3.91504	16.5133	18.7165	10.5443	0	0	0	0	10.2763	9.09183	26.2221	12.7481	0	0	0	8.84891	0	0	28.6083	82.9108	29.7431	49.6979	0	0	4.14817	10.119	5.96171	16.9307	0	20.6638	10.9152	12.1809	14.0088	0	0	0	9.44273	0	0	0	5.97778	6.4422	4.77379	5.03364
ENSMUSG00000061755	MGI:2444804	Bod1l	biorientation of chromosomes in cell division 1-like	63.0314	148.904	168.347	137.611	116.042	200.342	210.086	235.166	187.196	39.7893	66.7959	50.0051	69.9256	169.975	74.3213	75.8683	157.524	199.101	52.0985	43.5058	71.5207	108.82	133.844	112.649	214.041	170.038	186.668	149.255	157.985	145.604	0	107.452	212.846	194.894	154.097	47.0966	75.7883	13.2215	37.7709	18.1356	90.218	231.946	179.334	212.593	47.7379	176.177
ENSMUSG00000031715	MGI:1935129	Smarca5	SWI/SNF related, matrix associated, actin dependent regulator of chromatin, subfamily a, member 5	42.0209	106.822	93.9609	88.0708	59.8927	87.8694	40.0165	74.656	7.79985	26.5262	30.8289	86.3724	8.7407	72.2393	82.5792	75.8683	41.6974	39.8201	121.563	54.3822	66.7526	62.1831	74.3577	96.0827	44.5919	58.4504	91.2598	60.7141	71.5405	111.742	84.4196	74.3898	38.2031	69.025	84.053	47.0966	32.4807	66.1076	47.2136	0	6.93985	89.03	92.6557	90.1908	90.7019	60.4037
ENSMUSG00000050232	MGI:1277207	Cxcr3	chemokine (C-X-C motif) receptor 3	7.00348	9.71113	0	27.5221	29.9463	38.6625	0	0	0	0	5.13815	0	0	12.7481	0	0	0	0	26.0493	38.0676	9.53609	202.095	95.1779	125.901	0	0	12.4445	2.52975	8.94256	10.1584	53.7216	16.5311	0	0	0	4.70966	0	13.2215	0	0	0	0	0	0	14.3214	5.03364
ENSMUSG00000020015	MGI:97517	Cdk17	cyclin-dependent kinase 17	21.0105	12.9482	11.7451	5.50443	18.7165	21.0887	15.0062	41.0608	0	0	10.2763	36.3673	0	21.2468	0	34.4856	13.8991	8.84891	0	5.43822	4.76804	20.7277	32.7174	23.1924	31.2144	10.6273	8.29634	35.4165	14.9043	27.0891	0	57.8587	38.2031	8.12059	46.6961	14.129	5.41345	13.2215	4.72136	0	0	4.68579	5.97778	12.8844	28.6427	15.1009
ENSMUSG00000021670	MGI:96159	Hmgcr	3-hydroxy-3-methylglutaryl-Coenzyme A reductase	0	22.6593	15.6601	0	3.74329	35.1478	25.0103	7.4656	23.3995	66.3155	20.5526	36.3673	0	8.49874	16.5158	13.7942	23.1652	13.2734	0	48.944	33.3763	36.2735	20.8202	43.0716	0	15.941	8.29634	25.2975	47.6937	27.0891	15.349	8.26553	5.45759	12.1809	23.3481	0	10.8269	26.443	9.44273	9.06779	41.6391	11.7145	26.9	9.6633	19.0951	15.1009
ENSMUSG00000040430	MGI:1919045	Pitpnc1	phosphatidylinositol transfer protein, cytoplasmic 1	35.0174	32.3704	19.5752	0	41.1762	73.8103	50.0206	18.664	70.1986	0	35.967	4.54592	0	33.995	41.2896	27.5885	46.3305	39.8201	60.7816	5.43822	23.8402	72.547	80.3063	53.0111	44.5919	10.6273	70.5189	50.595	29.8085	23.7029	15.349	12.3983	16.3728	44.6632	23.3481	14.129	54.1345	13.2215	9.44273	36.2711	0	30.4576	17.9334	22.5477	9.54757	25.1682
ENSMUSG00000026355	MGI:1298227	Mcm6	minichromosome maintenance complex component 6	7.00348	9.71113	19.5752	11.0089	37.4329	38.6625	20.0082	18.664	0	59.6839	15.4144	40.9133	0	38.2443	12.3869	13.7942	4.63305	26.5467	26.0493	16.3147	42.9124	36.2735	26.7688	26.5056	35.6736	0	20.7409	43.0058	35.7702	44.0198	38.3725	49.5932	0	8.12059	28.0177	28.258	21.6538	6.61076	18.8855	9.06779	34.6992	25.7718	17.9334	35.4321	66.833	35.2355
ENSMUSG00000024065	MGI:1928900	Ehd3	EH-domain containing 3	21.0105	51.7927	54.8105	11.0089	26.2031	42.1773	25.0103	52.2592	31.1994	19.8946	46.2433	31.8214	0	50.9924	16.5158	20.6914	27.7983	13.2734	86.8309	21.7529	23.8402	25.9096	23.7945	26.5056	40.1327	47.8231	45.6299	40.476	11.9234	23.7029	0	4.13277	5.45759	24.3618	23.3481	18.8387	10.8269	0	4.72136	0	6.93985	23.4289	11.9556	19.3266	9.54757	15.1009
ENSMUSG00000005687	MGI:1915433	Bcas2	breast carcinoma amplified sequence 2	14.007	32.3704	15.6601	22.0177	41.1762	21.0887	10.0041	14.9312	38.9992	6.63155	35.967	36.3673	87.407	21.2468	49.5475	20.6914	13.8991	26.5467	34.7323	48.944	23.8402	41.4554	14.8715	19.8792	17.8368	31.882	4.14817	22.7678	23.8468	10.1584	38.3725	20.6638	5.45759	20.3015	9.33922	28.258	10.8269	6.61076	28.3282	0	20.8195	25.7718	17.9334	22.5477	23.8689	25.1682
ENSMUSG00000037860	MGI:2686159	Aim2	absent in melanoma 2	84.0418	116.534	78.3007	60.5487	67.3793	87.8694	100.041	85.8544	62.3988	13.2631	87.3485	54.551	139.851	67.9899	20.6448	34.4856	69.4957	75.2158	0	70.6969	57.2165	88.0928	101.127	79.5167	75.8063	111.587	49.7781	108.779	86.4447	104.97	23.0235	61.9915	92.779	81.2059	14.0088	32.9677	43.3076	33.0538	75.5418	18.1356	48.5789	171.031	185.311	215.814	23.8689	20.1346
ENSMUSG00000023980	MGI:1926879	Taf8	TATA-box binding protein associated factor 8	0	22.6593	11.7451	16.5133	11.2299	24.6034	10.0041	26.1296	7.79985	6.63155	0	9.09183	0	8.49874	12.3869	6.89712	23.1652	26.5467	0	10.8764	14.3041	36.2735	29.7431	9.93959	22.296	10.6273	20.7409	20.238	23.8468	20.3168	15.349	16.5311	21.8304	48.7235	14.0088	4.70966	10.8269	13.2215	9.44273	0	20.8195	18.7431	20.9222	19.3266	4.77379	20.1346
ENSMUSG00000045679	MGI:2444067	Pqlc3	PQ loop repeat containing	14.007	12.9482	11.7451	5.50443	14.9732	10.5443	15.0062	18.664	0	59.6839	56.5196	40.9133	43.7035	42.4937	41.2896	13.7942	46.3305	22.1223	17.3662	38.0676	14.3041	25.9096	26.7688	36.4452	49.0511	21.2547	20.7409	5.0595	8.94256	23.7029	23.0235	12.3983	5.45759	8.12059	18.6784	18.8387	32.4807	33.0538	14.1641	54.4067	20.8195	39.8292	17.9334	32.211	57.2854	15.1009
ENSMUSG00000003363	MGI:1333782	Pld3	phospholipase D family, member 3	21.0105	16.1852	11.7451	0	18.7165	24.6034	5.00206	7.4656	7.79985	13.2631	5.13815	4.54592	34.9628	25.4962	16.5158	27.5885	0	8.84891	0	16.3147	4.76804	25.9096	32.7174	26.5056	0	5.31367	4.14817	40.476	26.8277	6.77227	30.698	24.7966	5.45759	4.06029	14.0088	9.41933	32.4807	13.2215	33.0495	0	0	7.02868	8.96668	0	0	20.1346
ENSMUSG00000074582	MGI:2139354	Arfgef2	ADP-ribosylation factor guanine nucleotide-exchange factor 2 (brefeldin A-inhibited)	0	19.4223	31.3203	11.0089	11.2299	14.0591	15.0062	7.4656	23.3995	26.5262	10.2763	0	0	21.2468	28.9027	0	41.6974	35.3956	0	38.0676	38.1443	31.0916	14.8715	29.8188	22.296	0	37.3335	20.238	23.8468	13.5445	30.698	16.5311	16.3728	16.2412	18.6784	0	0	13.2215	9.44273	0	6.93985	37.4863	29.8889	22.5477	28.6427	5.03364
ENSMUSG00000030256	MGI:1930704	Bhlhe41	basic helix-loop-helix family, member e41	21.0105	16.1852	19.5752	38.531	11.2299	49.2069	35.0144	37.328	31.1994	324.946	226.078	286.393	148.592	110.484	202.319	151.737	148.258	252.194	260.493	206.653	238.402	196.913	148.715	228.611	236.337	154.097	261.335	5.0595	5.96171	0	0	4.13277	32.7455	12.1809	9.33922	98.903	151.577	112.383	155.805	90.6779	166.556	203.832	209.222	286.678	71.6068	60.4037
ENSMUSG00000005312	MGI:1860276	Ubqln1	ubiquilin 1	63.0314	35.6075	62.6406	55.0443	33.6896	45.6921	70.0288	52.2592	31.1994	13.2631	41.1052	77.2806	8.7407	55.2418	57.8054	34.4856	46.3305	30.9712	26.0493	38.0676	19.0722	77.7289	77.332	53.0111	44.5919	42.5094	58.0744	60.7141	44.7128	44.0198	23.0235	66.1242	38.2031	32.4824	42.0265	47.0966	10.8269	46.2753	47.2136	90.6779	90.218	32.8005	26.9	38.6532	14.3214	50.3364
ENSMUSG00000022337	MGI:1913986	Emc2	ER membrane protein complex subunit 2	112.056	45.3186	66.5556	99.0797	71.1226	59.7512	65.0267	67.1904	15.5997	79.5786	71.9341	59.0969	43.7035	76.4886	86.7082	96.5597	46.3305	84.0647	26.0493	59.8205	138.273	25.9096	62.4605	119.275	26.7552	37.1957	74.6671	43.0058	80.483	77.8811	99.7686	45.4604	54.5759	81.2059	65.3745	61.2256	59.5479	52.8861	84.9846	18.1356	27.7594	100.744	53.8001	45.0954	42.9641	55.37
ENSMUSG00000040820	MGI:894646	Hlcs	holocarboxylase synthetase (biotin- [propriony-Coenzyme A-carboxylase (ATP-hydrolysing)] ligase)	0	32.3704	19.5752	0	18.7165	17.5739	30.0123	7.4656	7.79985	26.5262	35.967	9.09183	0	0	0	41.3827	13.8991	0	0	10.8764	38.1443	31.0916	17.8459	26.5056	17.8368	10.6273	8.29634	5.0595	5.96171	6.77227	0	49.5932	32.7455	16.2412	23.3481	37.6773	5.41345	13.2215	9.44273	54.4067	0	11.7145	23.9111	12.8844	23.8689	5.03364
ENSMUSG00000004591	MGI:109211	Pkn2	protein kinase N2	21.0105	116.534	113.536	16.5133	67.3793	70.2955	60.0247	82.1216	31.1994	39.7893	25.6907	50.0051	122.37	46.7431	28.9027	82.7655	50.9635	79.6402	138.929	38.0676	28.6083	25.9096	74.3577	76.2035	84.7247	63.7641	82.9634	86.0116	110.292	81.2672	46.0471	82.6553	92.779	89.3265	84.053	47.0966	59.5479	19.8323	61.3777	54.4067	34.6992	103.087	89.6668	125.623	42.9641	60.4037
ENSMUSG00000027236	MGI:1925905	Eif3j1	eukaryotic translation initiation factor 3, subunit J1	14.007	22.6593	19.5752	33.0266	41.1762	17.5739	10.0041	41.0608	0	13.2631	30.8289	27.2755	43.7035	29.7456	8.25792	27.5885	13.8991	39.8201	8.68309	10.8764	19.0722	25.9096	35.6917	13.2528	44.5919	37.1957	41.4817	30.357	29.8085	47.4059	0	20.6638	10.9152	32.4824	9.33922	42.387	32.4807	13.2215	28.3282	36.2711	20.8195	21.086	20.9222	35.4321	14.3214	0
ENSMUSG00000009185	MGI:101878	Ccl8	chemokine (C-C motif) ligand 8	0	0	0	0	44.9195	0	0	0	0	0	0	0	0	76.4886	4.12896	0	0	0	0	0	0	0	71.3834	3.3132	0	0	0	0	0	0	30.698	0	0	0	0	0	0	0	23.6068	54.4067	0	0	0	0	0	0
ENSMUSG00000028826	MGI:1913396	Maco1	macoilin 1	35.0174	38.8445	62.6406	11.0089	7.48659	35.1478	40.0165	44.7936	15.5997	53.0524	30.8289	13.6378	0	8.49874	20.6448	13.7942	37.0644	53.0935	0	16.3147	9.53609	20.7277	23.7945	29.8188	17.8368	58.4504	53.9262	37.9463	26.8277	23.7029	15.349	20.6638	81.8638	36.5426	42.0265	0	37.8941	33.0538	14.1641	0	0	42.1721	17.9334	35.4321	28.6427	30.2018
ENSMUSG00000093483	MGI:2671018	AA465934	expressed sequence AA465934	56.0279	19.4223	19.5752	44.0354	48.6628	45.6921	5.00206	18.664	54.5989	39.7893	35.967	4.54592	0	8.49874	16.5158	6.89712	46.3305	39.8201	0	10.8764	9.53609	20.7277	23.7945	29.8188	49.0511	47.8231	16.5927	7.58926	0	6.77227	0	0	0	0	0	0	0	0	0	0	0	4.68579	2.98889	0	0	0
ENSMUSG00000035004	MGI:1891393	Igsf6	immunoglobulin superfamily, member 6	0	0	0	11.0089	33.6896	14.0591	0	0	0	0	0	0	0	55.2418	28.9027	0	0	0	0	0	0	10.3639	65.4348	36.4452	0	0	0	2.52975	8.94256	20.3168	0	0	0	0	0	14.129	16.2403	19.8323	28.3282	9.06779	48.5789	4.68579	0	16.1055	4.77379	0
ENSMUSG00000027663	MGI:1195270	Zmat3	zinc finger matrin type 3	7.00348	12.9482	11.7451	0	7.48659	24.6034	5.00206	7.4656	0	19.8946	30.8289	4.54592	0	8.49874	8.25792	13.7942	50.9635	26.5467	0	10.8764	23.8402	15.5458	38.666	19.8792	13.3776	21.2547	16.5927	10.119	11.9234	10.1584	0	12.3983	38.2031	0	28.0177	28.258	0	0	0	0	41.6391	25.7718	14.9445	16.1055	4.77379	5.03364
ENSMUSG00000035278	MGI:1925920	Plekhj1	pleckstrin homology domain containing, family J member 1	14.007	12.9482	15.6601	0	29.9463	17.5739	0	26.1296	23.3995	39.7893	20.5526	50.0051	0	8.49874	4.12896	0	13.8991	39.8201	26.0493	27.1911	33.3763	46.6373	20.8202	6.62639	17.8368	15.941	29.0372	25.2975	26.8277	30.4752	0	28.9294	32.7455	20.3015	65.3745	14.129	32.4807	105.772	4.72136	0	0	23.4289	14.9445	48.3165	28.6427	15.1009
ENSMUSG00000021716	MGI:1914538	Srek1ip1	splicing regulatory glutamine/lysine-rich protein 1interacting protein 1	21.0105	64.7409	58.7255	33.0266	74.8659	56.2364	75.0309	115.717	54.5989	33.1577	41.1052	50.0051	43.7035	59.4912	8.25792	34.4856	78.7618	79.6402	34.7323	54.3822	14.3041	72.547	71.3834	39.7584	53.5103	63.7641	45.6299	35.4165	41.7319	23.7029	7.67451	24.7966	10.9152	56.8441	70.0442	32.9677	27.0672	39.6646	33.0495	54.4067	13.8797	39.8292	47.8223	54.7587	47.7379	35.2355
ENSMUSG00000040433	MGI:2442866	Zbtb38	zinc finger and BTB domain containing 38	49.0244	25.8963	62.6406	38.531	33.6896	77.3251	30.0123	44.7936	46.7991	53.0524	35.967	59.0969	17.4814	76.4886	86.7082	6.89712	32.4313	30.9712	69.4647	43.5058	57.2165	46.6373	56.5119	109.335	44.5919	21.2547	66.3708	50.595	14.9043	13.5445	0	53.726	21.8304	12.1809	18.6784	61.2256	48.721	26.443	33.0495	136.017	13.8797	96.0586	74.7223	77.3064	28.6427	100.673
ENSMUSG00000019841	MGI:1337131	Rev3l	REV3 like, DNA directed polymerase zeta catalytic subunit	21.0105	35.6075	35.2353	0	33.6896	42.1773	90.037	41.0608	23.3995	0	10.2763	9.09183	0	16.9975	16.5158	0	27.7983	39.8201	0	5.43822	4.76804	10.3639	23.7945	39.7584	53.5103	5.31367	24.889	25.2975	38.7511	33.8613	0	28.9294	10.9152	12.1809	4.66961	4.70966	21.6538	13.2215	0	27.2034	27.7594	37.4863	53.8001	45.0954	4.77379	20.1346
ENSMUSG00000033382	MGI:2443008	Trappc8	trafficking protein particle complex 8	14.007	29.1334	19.5752	16.5133	14.9732	3.51478	10.0041	3.7328	7.79985	13.2631	15.4144	0	0	4.24937	28.9027	6.89712	4.63305	22.1223	0	5.43822	0	25.9096	17.8459	29.8188	0	0	12.4445	15.1785	8.94256	3.38613	0	8.26553	21.8304	28.4221	9.33922	4.70966	5.41345	26.443	4.72136	0	0	11.7145	0	3.2211	4.77379	5.03364
ENSMUSG00000059981	MGI:1915919	Taok2	TAO kinase 2	0	29.1334	27.4053	60.5487	37.4329	49.2069	20.0082	48.5264	54.5989	0	15.4144	0	0	21.2468	24.7738	6.89712	13.8991	57.5179	0	5.43822	14.3041	25.9096	17.8459	29.8188	8.91839	21.2547	16.5927	45.5355	44.7128	20.3168	0	37.1949	38.2031	48.7235	28.0177	4.70966	5.41345	0	0	0	0	35.1434	50.8112	25.7688	19.0951	20.1346
ENSMUSG00000034617	MGI:1891037	Mtrr	5-methyltetrahydrofolate-homocysteine methyltransferase reductase	0	0	15.6601	0	14.9732	10.5443	20.0082	3.7328	7.79985	0	0	9.09183	0	0	0	0	18.5322	17.6978	0	5.43822	14.3041	57.0012	0	16.566	4.45919	15.941	16.5927	12.6488	0	6.77227	0	4.13277	0	12.1809	4.66961	4.70966	0	0	0	45.3389	0	9.37157	8.96668	16.1055	0	0
ENSMUSG00000027775	MGI:1914118	Mfsd1	major facilitator superfamily domain containing 1	49.0244	32.3704	15.6601	60.5487	18.7165	31.633	40.0165	29.8624	31.1994	33.1577	41.1052	27.2755	0	63.7405	8.25792	34.4856	13.8991	30.9712	34.7323	5.43822	52.4485	25.9096	71.3834	56.3243	49.0511	21.2547	24.889	35.4165	29.8085	33.8613	30.698	33.0621	27.2879	48.7235	28.0177	4.70966	43.3076	13.2215	80.2632	63.4745	48.5789	46.8579	26.9	28.9899	52.5116	25.1682
ENSMUSG00000038084	MGI:1921393	Opa1	OPA1, mitochondrial dynamin like GTPase	14.007	29.1334	27.4053	60.5487	18.7165	31.633	20.0082	11.1984	15.5997	13.2631	30.8289	9.09183	0	29.7456	24.7738	6.89712	41.6974	26.5467	0	16.3147	23.8402	15.5458	44.6146	13.2528	13.3776	26.5684	8.29634	22.7678	29.8085	16.9307	0	20.6638	65.4911	32.4824	9.33922	28.258	27.0672	6.61076	23.6068	63.4745	0	44.515	20.9222	19.3266	28.6427	0
ENSMUSG00000019960	MGI:1914853	Dusp6	dual specificity phosphatase 6	126.063	64.7409	74.3857	38.531	56.1494	94.8989	30.0123	44.7936	15.5997	0	10.2763	13.6378	0	8.49874	8.25792	0	0	0	17.3662	16.3147	9.53609	31.0916	35.6917	6.62639	4.45919	0	4.14817	32.8868	35.7702	16.9307	46.0471	28.9294	32.7455	36.5426	18.6784	0	0	0	0	0	0	2.34289	0	6.4422	4.77379	15.1009
ENSMUSG00000020017	MGI:96010	Hal	histidine ammonia lyase	0	16.1852	0	5.50443	18.7165	7.02955	0	0	0	13.2631	15.4144	9.09183	8.7407	16.9975	57.8054	0	0	0	0	5.43822	0	15.5458	17.8459	39.7584	0	0	0	0	0	0	0	0	0	0	0	0	0	0	0	0	0	0	0	0	0	0
ENSMUSG00000048878	MGI:2385923	Hexim1	hexamethylene bis-acetamide inducible 1	0	42.0816	19.5752	71.5575	44.9195	24.6034	100.041	48.5264	7.79985	13.2631	25.6907	68.1888	43.7035	42.4937	45.4186	62.0741	27.7983	39.8201	0	21.7529	33.3763	31.0916	53.5376	29.8188	13.3776	42.5094	8.29634	58.1843	23.8468	44.0198	76.7451	57.8587	49.1183	20.3015	23.3481	4.70966	32.4807	19.8323	0	27.2034	90.218	14.0574	29.8889	22.5477	33.4165	50.3364
ENSMUSG00000015316	MGI:1351314	Slamf1	signaling lymphocytic activation molecule family member 1	21.0105	58.2668	50.8955	5.50443	29.9463	84.3546	25.0103	37.328	23.3995	39.7893	20.5526	13.6378	0	21.2468	4.12896	13.7942	4.63305	4.42446	52.0985	10.8764	4.76804	20.7277	71.3834	79.5167	8.91839	15.941	24.889	25.2975	14.9043	37.2475	145.816	41.3277	5.45759	28.4221	18.6784	0	0	0	23.6068	0	13.8797	2.34289	0	12.8844	23.8689	5.03364
ENSMUSG00000016756	MGI:103227	Cmah	cytidine monophospho-N-acetylneuraminic acid hydroxylase	28.0139	213.645	140.941	66.0531	134.759	133.561	165.068	216.502	140.397	86.2101	77.0722	95.4643	61.1849	101.985	132.127	137.942	199.221	190.252	130.246	65.2587	61.9846	155.458	193.33	149.094	285.388	116.901	186.668	65.7736	122.215	121.901	15.349	128.116	109.152	166.472	79.3834	84.774	43.3076	92.5506	84.9846	9.06779	34.6992	156.974	164.389	161.055	33.4165	35.2355
ENSMUSG00000092368	MGI:1925060	A930015D03Rik	RIKEN cDNA A930015D03 gene	0	3.23704	11.7451	5.50443	14.9732	28.1182	20.0082	7.4656	0	26.5262	15.4144	36.3673	0	8.49874	16.5158	13.7942	9.2661	4.42446	52.0985	21.7529	33.3763	20.7277	35.6917	16.566	13.3776	10.6273	4.14817	0	0	0	0	0	0	0	0	0	0	0	0	0	0	0	0	0	0	0
ENSMUSG00000033379	MGI:1890510	Atp6v0b	ATPase, H+ transporting, lysosomal V0 subunit B	21.0105	48.5556	70.4706	38.531	71.1226	56.2364	5.00206	55.992	7.79985	6.63155	51.3815	31.8214	0	21.2468	41.2896	27.5885	23.1652	88.4891	0	10.8764	28.6083	36.2735	38.666	29.8188	22.296	31.882	45.6299	25.2975	44.7128	47.4059	7.67451	24.7966	32.7455	12.1809	9.33922	65.9353	43.3076	33.0538	18.8855	9.06779	6.93985	53.8866	32.8778	57.9798	33.4165	30.2018
ENSMUSG00000049044	MGI:1917723	Rapgef4	Rap guanine nucleotide exchange factor (GEF) 4	35.0174	74.452	70.4706	60.5487	59.8927	49.2069	40.0165	74.656	31.1994	0	25.6907	4.54592	8.7407	38.2443	37.1606	34.4856	0	13.2734	0	16.3147	23.8402	5.18193	47.5889	19.8792	17.8368	15.941	24.889	25.2975	26.8277	37.2475	7.67451	8.26553	27.2879	20.3015	23.3481	0	0	6.61076	0	0	0	11.7145	0	9.6633	0	0
ENSMUSG00000037754	MGI:2151841	Ppp1r16b	protein phosphatase 1, regulatory subunit 16B	70.0348	155.378	113.536	82.5664	108.556	126.532	75.0309	67.1904	23.3995	132.631	20.5526	104.556	0	80.738	90.8371	62.0741	55.5966	48.669	0	70.6969	66.7526	134.73	83.2807	119.275	71.3471	42.5094	58.0744	88.5413	116.253	145.604	38.3725	140.514	60.0335	97.4471	51.3657	23.5483	21.6538	33.0538	141.641	99.7457	6.93985	44.515	53.8001	51.5376	28.6427	85.5718
ENSMUSG00000005057	MGI:1345171	Sh2b2	SH2B adaptor protein 2	21.0105	71.2149	39.1504	16.5133	33.6896	28.1182	15.0062	82.1216	46.7991	6.63155	10.2763	13.6378	0	0	12.3869	0	18.5322	17.6978	0	38.0676	0	20.7277	41.6403	9.93959	31.2144	15.941	16.5927	5.0595	0	6.77227	0	4.13277	5.45759	8.12059	4.66961	9.41933	0	0	14.1641	0	0	9.37157	26.9	12.8844	0	0
ENSMUSG00000024885	MGI:1914939	Aldh3b1	aldehyde dehydrogenase 3 family, member B1	7.00348	16.1852	0	0	0	0	0	3.7328	0	0	20.5526	18.1837	0	16.9975	20.6448	6.89712	23.1652	26.5467	0	0	4.76804	10.3639	38.666	23.1924	8.91839	10.6273	8.29634	5.0595	0	0	7.67451	4.13277	0	0	4.66961	9.41933	21.6538	0	23.6068	72.5423	97.1579	14.0574	17.9334	12.8844	14.3214	15.1009
ENSMUSG00000016619	MGI:1351502	Nup50	nucleoporin 50	49.0244	22.6593	23.4902	27.5221	22.4598	24.6034	55.0226	11.1984	0	33.1577	20.5526	9.09183	0	4.24937	45.4186	34.4856	18.5322	8.84891	0	10.8764	19.0722	46.6373	8.92293	16.566	35.6736	10.6273	37.3335	30.357	29.8085	20.3168	38.3725	33.0621	60.0335	32.4824	51.3657	28.258	10.8269	19.8323	33.0495	0	69.3985	14.0574	20.9222	28.9899	23.8689	10.0673
ENSMUSG00000005871	MGI:88039	Apc	APC, WNT signaling pathway regulator	49.0244	55.0297	54.8105	33.0266	52.4061	31.633	60.0247	41.0608	31.1994	33.1577	15.4144	54.551	8.7407	25.4962	28.9027	62.0741	74.1288	30.9712	17.3662	16.3147	42.9124	25.9096	44.6146	43.0716	53.5103	37.1957	37.3335	86.0116	53.6554	54.1782	0	61.9915	92.779	89.3265	23.3481	37.6773	10.8269	19.8323	28.3282	0	0	96.0586	95.6446	51.5376	14.3214	20.1346
ENSMUSG00000041846	MGI:1915984	Ppp4r3a	protein phosphatase 4 regulatory subunit 3A	7.00348	32.3704	27.4053	38.531	37.4329	38.6625	35.0144	33.5952	23.3995	46.4208	30.8289	45.4592	43.7035	38.2443	16.5158	41.3827	23.1652	4.42446	8.68309	27.1911	33.3763	36.2735	32.7174	36.4452	17.8368	37.1957	29.0372	48.0653	62.5979	37.2475	23.0235	45.4604	38.2031	48.7235	42.0265	47.0966	27.0672	26.443	18.8855	18.1356	27.7594	28.1147	32.8778	25.7688	4.77379	45.3027
ENSMUSG00000040044	MGI:1354944	Orc3	origin recognition complex, subunit 3	21.0105	19.4223	19.5752	11.0089	14.9732	10.5443	30.0123	7.4656	0	26.5262	20.5526	0	17.4814	4.24937	28.9027	41.3827	4.63305	0	60.7816	5.43822	9.53609	41.4554	23.7945	6.62639	13.3776	21.2547	24.889	17.7083	26.8277	16.9307	15.349	12.3983	16.3728	24.3618	9.33922	9.41933	0	0	42.4923	0	0	37.4863	23.9111	16.1055	4.77379	0
ENSMUSG00000015522	MGI:88071	Arnt	aryl hydrocarbon receptor nuclear translocator	21.0105	25.8963	11.7451	27.5221	18.7165	21.0887	30.0123	22.3968	7.79985	19.8946	10.2763	31.8214	17.4814	8.49874	8.25792	6.89712	13.8991	4.42446	86.8309	5.43822	9.53609	31.0916	20.8202	19.8792	0	10.6273	8.29634	20.238	0	13.5445	0	33.0621	10.9152	24.3618	28.0177	4.70966	27.0672	0	0	0	0	11.7145	32.8778	16.1055	0	20.1346
ENSMUSG00000004552	MGI:107361	Ctse	cathepsin E	14.007	0	3.91504	0	7.48659	7.02955	5.00206	3.7328	7.79985	13.2631	30.8289	18.1837	0	0	16.5158	6.89712	9.2661	22.1223	34.7323	5.43822	0	36.2735	8.92293	26.5056	13.3776	15.941	12.4445	5.0595	0	3.38613	0	16.5311	0	28.4221	9.33922	23.5483	5.41345	19.8323	4.72136	0	0	9.37157	5.97778	12.8844	9.54757	20.1346
ENSMUSG00000035726	MGI:1890948	Supt16	SPT16, facilitates chromatin remodeling subunit	7.00348	71.2149	43.0654	22.0177	18.7165	66.7807	20.0082	55.992	101.398	59.6839	77.0722	68.1888	26.2221	42.4937	119.74	13.7942	88.0279	39.8201	8.68309	38.0676	57.2165	36.2735	38.666	56.3243	66.8879	47.8231	66.3708	63.2438	47.6937	30.4752	53.7216	33.0621	70.9487	81.2059	28.0177	65.9353	54.1345	13.2215	23.6068	27.2034	97.1579	39.8292	77.7112	74.0853	23.8689	25.1682
ENSMUSG00000038058	MGI:1341839	Nod1	nucleotide-binding oligomerization domain containing 1	7.00348	12.9482	0	5.50443	14.9732	7.02955	5.00206	7.4656	0	33.1577	10.2763	22.7296	0	21.2468	20.6448	0	13.8991	0	0	10.8764	14.3041	20.7277	26.7688	36.4452	4.45919	0	0	12.6488	8.94256	3.38613	76.7451	20.6638	16.3728	4.06029	23.3481	4.70966	10.8269	13.2215	0	0	6.93985	7.02868	8.96668	16.1055	4.77379	10.0673
ENSMUSG00000011256	MGI:105377	Adam19	a disintegrin and metallopeptidase domain 19 (meltrin beta)	21.0105	19.4223	31.3203	33.0266	11.2299	21.0887	65.0267	26.1296	38.9992	19.8946	10.2763	4.54592	26.2221	21.2468	8.25792	41.3827	37.0644	26.5467	0	10.8764	4.76804	5.18193	29.7431	36.4452	62.4287	47.8231	66.3708	30.357	17.8851	30.4752	0	16.5311	32.7455	16.2412	51.3657	0	0	13.2215	0	0	6.93985	14.0574	5.97778	25.7688	9.54757	5.03364
ENSMUSG00000038412	MGI:1930666	Higd1a	HIG1 domain family, member 1A	14.007	29.1334	7.83007	22.0177	18.7165	21.0887	10.0041	14.9312	23.3995	6.63155	20.5526	22.7296	0	8.49874	8.25792	6.89712	9.2661	8.84891	0	0	0	20.7277	20.8202	29.8188	8.91839	21.2547	4.14817	17.7083	17.8851	10.1584	0	12.3983	10.9152	12.1809	0	23.5483	5.41345	19.8323	28.3282	18.1356	0	9.37157	8.96668	19.3266	9.54757	15.1009
ENSMUSG00000028114	MGI:2442926	Mettl14	methyltransferase like 14	0	16.1852	15.6601	11.0089	22.4598	7.02955	0	3.7328	38.9992	6.63155	20.5526	40.9133	52.4442	12.7481	0	6.89712	9.2661	4.42446	26.0493	21.7529	9.53609	51.8193	2.97431	16.566	35.6736	21.2547	16.5927	12.6488	11.9234	13.5445	7.67451	4.13277	0	20.3015	42.0265	37.6773	5.41345	0	9.44273	0	34.6992	9.37157	0	16.1055	0	0
ENSMUSG00000027823	MGI:2448526	Gmps	guanine monophosphate synthetase	7.00348	25.8963	23.4902	49.5398	37.4329	42.1773	45.0185	29.8624	54.5989	19.8946	41.1052	9.09183	52.4442	21.2468	16.5158	103.457	9.2661	8.84891	17.3662	5.43822	28.6083	15.5458	41.6403	26.5056	26.7552	15.941	16.5927	30.357	38.7511	40.6336	7.67451	12.3983	0	20.3015	0	4.70966	21.6538	0	0	0	20.8195	16.4003	20.9222	12.8844	14.3214	0
ENSMUSG00000028837	MGI:1347045	Psmb2	proteasome (prosome, macropain) subunit, beta type 2	7.00348	6.47409	3.91504	55.0443	11.2299	3.51478	0	11.1984	15.5997	66.3155	20.5526	50.0051	0	0	12.3869	34.4856	13.8991	22.1223	52.0985	5.43822	9.53609	36.2735	20.8202	26.5056	8.91839	5.31367	8.29634	15.1785	35.7702	6.77227	46.0471	8.26553	0	12.1809	32.6873	9.41933	16.2403	33.0538	33.0495	81.6101	13.8797	9.37157	0	3.2211	19.0951	25.1682
ENSMUSG00000029634	MGI:1921382	Rnf6	ring finger protein (C3H2C3 type) 6	14.007	38.8445	78.3007	44.0354	48.6628	42.1773	75.0309	48.5264	23.3995	26.5262	5.13815	13.6378	52.4442	46.7431	74.3213	13.7942	41.6974	30.9712	0	16.3147	28.6083	41.4554	20.8202	26.5056	17.8368	10.6273	29.0372	30.357	41.7319	27.0891	0	12.3983	27.2879	20.3015	51.3657	23.5483	21.6538	6.61076	14.1641	0	48.5789	32.8005	35.8667	51.5376	42.9641	35.2355
ENSMUSG00000022436	MGI:104603	Sh3bp1	SH3-domain binding protein 1	0	16.1852	7.83007	16.5133	3.74329	14.0591	15.0062	11.1984	31.1994	0	15.4144	18.1837	69.9256	8.49874	12.3869	13.7942	13.8991	13.2734	0	16.3147	14.3041	25.9096	14.8715	29.8188	8.91839	5.31367	4.14817	10.119	5.96171	16.9307	7.67451	8.26553	16.3728	4.06029	23.3481	0	5.41345	0	9.44273	0	0	18.7431	14.9445	12.8844	9.54757	15.1009
ENSMUSG00000028688	MGI:1915526	Toe1	target of EGR1, member 1 (nuclear)	35.0174	12.9482	7.83007	0	18.7165	7.02955	5.00206	3.7328	0	0	0	27.2755	0	0	28.9027	13.7942	18.5322	17.6978	0	0	4.76804	25.9096	14.8715	29.8188	13.3776	21.2547	4.14817	10.119	2.98085	3.38613	7.67451	28.9294	5.45759	4.06029	4.66961	4.70966	0	0	4.72136	0	0	7.02868	5.97778	3.2211	0	0
ENSMUSG00000006390	MGI:1858959	Elovl1	elongation of very long chain fatty acids (FEN1/Elo2, SUR4/Elo3, yeast)-like 1	7.00348	6.47409	23.4902	22.0177	26.2031	14.0591	10.0041	14.9312	7.79985	6.63155	0	13.6378	0	16.9975	4.12896	34.4856	9.2661	8.84891	52.0985	16.3147	4.76804	20.7277	29.7431	19.8792	4.45919	10.6273	8.29634	17.7083	8.94256	6.77227	15.349	8.26553	21.8304	12.1809	14.0088	4.70966	10.8269	13.2215	9.44273	0	6.93985	23.4289	8.96668	19.3266	28.6427	5.03364
ENSMUSG00000035047	MGI:2384899	Kri1	KRI1 homolog	28.0139	25.8963	19.5752	16.5133	26.2031	28.1182	70.0288	18.664	7.79985	6.63155	5.13815	9.09183	0	25.4962	8.25792	20.6914	27.7983	30.9712	0	5.43822	19.0722	20.7277	29.7431	19.8792	8.91839	26.5684	58.0744	27.8273	23.8468	33.8613	0	12.3983	16.3728	16.2412	9.33922	4.70966	10.8269	0	0	0	13.8797	23.4289	23.9111	16.1055	4.77379	0
ENSMUSG00000068101	MGI:1913820	Cenpm	centromere protein M	0	3.23704	0	0	3.74329	3.51478	0	0	0	0	0	0	0	4.24937	8.25792	13.7942	0	0	0	0	4.76804	51.8193	11.8972	6.62639	0	0	0	0	5.96171	3.38613	30.698	8.26553	0	32.4824	9.33922	0	0	0	4.72136	0	0	2.34289	0	0	0	0
ENSMUSG00000050271	MGI:1196223	Prag1	PEAK1 related kinase activating pseudokinase 1	42.0209	22.6593	7.83007	27.5221	3.74329	10.5443	30.0123	37.328	23.3995	13.2631	5.13815	4.54592	0	8.49874	0	0	4.63305	8.84891	0	16.3147	0	25.9096	17.8459	26.5056	8.91839	10.6273	37.3335	0	23.8468	0	0	0	0	8.12059	14.0088	0	10.8269	0	4.72136	0	0	0	5.97778	0	0	5.03364
ENSMUSG00000049470	MGI:2136171	Aff4	AF4/FMR2 family, member 4	84.0418	119.771	58.7255	93.5753	56.1494	59.7512	135.056	100.786	93.5982	13.2631	30.8289	40.9133	0	33.995	70.1923	55.177	46.3305	75.2158	17.3662	32.6293	57.2165	51.8193	38.666	56.3243	107.021	85.0188	53.9262	68.3033	86.4447	104.97	7.67451	90.9208	70.9487	52.7838	65.3745	56.516	0	13.2215	28.3282	36.2711	41.6391	86.6871	86.6779	48.3165	38.1903	40.2691
ENSMUSG00000029730	MGI:1298398	Mcm7	minichromosome maintenance complex component 7	49.0244	19.4223	39.1504	16.5133	29.9463	35.1478	15.0062	22.3968	23.3995	13.2631	87.3485	27.2755	0	12.7481	28.9027	0	4.63305	39.8201	0	10.8764	4.76804	25.9096	32.7174	33.132	0	5.31367	16.5927	48.0653	32.7894	27.0891	7.67451	8.26553	21.8304	20.3015	37.3569	4.70966	10.8269	26.443	23.6068	0	20.8195	16.4003	23.9111	45.0954	19.0951	15.1009
ENSMUSG00000020124	MGI:101857	Usp15	ubiquitin specific peptidase 15	14.007	48.5556	11.7451	27.5221	18.7165	0	50.0206	48.5264	7.79985	33.1577	20.5526	0	8.7407	12.7481	74.3213	34.4856	23.1652	4.42446	26.0493	16.3147	4.76804	46.6373	26.7688	36.4452	17.8368	26.5684	24.889	53.1248	53.6554	13.5445	7.67451	28.9294	27.2879	12.1809	28.0177	18.8387	5.41345	0	14.1641	18.1356	69.3985	28.1147	29.8889	22.5477	23.8689	15.1009
ENSMUSG00000026088	MGI:1916278	Mitd1	MIT, microtubule interacting and transport, domain containing 1	35.0174	93.8743	43.0654	38.531	59.8927	42.1773	5.00206	33.5952	0	13.2631	41.1052	31.8214	0	21.2468	24.7738	6.89712	23.1652	22.1223	60.7816	48.944	19.0722	5.18193	41.6403	23.1924	0	42.5094	20.7409	40.476	41.7319	60.9504	0	41.3277	27.2879	36.5426	14.0088	42.387	37.8941	6.61076	33.0495	9.06779	55.5188	30.4576	38.8556	9.6633	52.5116	45.3027
ENSMUSG00000063785	MGI:1919804	Utp14a	UTP14A small subunit processome component	14.007	6.47409	31.3203	22.0177	33.6896	14.0591	25.0103	7.4656	62.3988	13.2631	35.967	18.1837	0	8.49874	16.5158	6.89712	27.7983	22.1223	26.0493	21.7529	14.3041	5.18193	41.6403	23.1924	26.7552	10.6273	20.7409	32.8868	20.866	13.5445	0	4.13277	16.3728	24.3618	9.33922	9.41933	0	6.61076	23.6068	0	0	23.4289	14.9445	16.1055	9.54757	10.0673
ENSMUSG00000020697	MGI:109152	Lig3	ligase III, DNA, ATP-dependent	7.00348	35.6075	3.91504	0	3.74329	17.5739	20.0082	18.664	31.1994	6.63155	20.5526	13.6378	0	8.49874	0	20.6914	9.2661	35.3956	0	0	4.76804	36.2735	23.7945	9.93959	0	0	8.29634	5.0595	8.94256	30.4752	0	0	0	20.3015	0	9.41933	0	6.61076	9.44273	0	13.8797	14.0574	23.9111	9.6633	23.8689	0
ENSMUSG00000029581	MGI:1352745	Fscn1	fascin actin-bundling protein 1	0	0	3.91504	0	0	7.02955	0	0	0	0	0	0	0	4.24937	16.5158	0	0	4.42446	26.0493	32.6293	14.3041	77.7289	83.2807	43.0716	8.91839	5.31367	4.14817	0	0	0	0	0	0	0	0	0	0	0	0	0	0	4.68579	0	3.2211	0	20.1346
ENSMUSG00000045435	MGI:2673965	Tmem60	transmembrane protein 60	35.0174	35.6075	11.7451	11.0089	44.9195	28.1182	10.0041	26.1296	23.3995	0	41.1052	18.1837	61.1849	8.49874	8.25792	20.6914	37.0644	53.0935	0	16.3147	14.3041	36.2735	26.7688	6.62639	35.6736	63.7641	8.29634	17.7083	14.9043	30.4752	0	4.13277	10.9152	40.6029	0	23.5483	5.41345	33.0538	14.1641	0	0	21.086	14.9445	19.3266	38.1903	25.1682
ENSMUSG00000087150	MGI:3040692	BC064078	cDNA sequence BC064078	35.0174	32.3704	11.7451	44.0354	18.7165	49.2069	20.0082	14.9312	7.79985	79.5786	41.1052	27.2755	52.4442	33.995	37.1606	62.0741	18.5322	17.6978	43.4154	32.6293	57.2165	181.367	83.2807	145.781	22.296	31.882	45.6299	12.6488	20.866	0	7.67451	4.13277	0	4.06029	9.33922	14.129	48.721	46.2753	37.7709	72.5423	27.7594	49.2008	35.8667	45.0954	52.5116	45.3027
ENSMUSG00000038352	MGI:3028577	Arl5c	ADP-ribosylation factor-like 5C	35.0174	29.1334	19.5752	16.5133	18.7165	14.0591	45.0185	22.3968	0	19.8946	41.1052	45.4592	0	8.49874	53.6765	13.7942	23.1652	44.2446	8.68309	21.7529	71.5207	25.9096	26.7688	16.566	31.2144	15.941	70.5189	25.2975	14.9043	13.5445	53.7216	0	21.8304	40.6029	32.6873	0	0	6.61076	9.44273	0	6.93985	46.8579	50.8112	48.3165	9.54757	45.3027
ENSMUSG00000052593	MGI:1096335	Adam17	a disintegrin and metallopeptidase domain 17	112.056	110.059	90.0458	99.0797	67.3793	105.443	65.0267	111.984	70.1986	6.63155	35.967	45.4592	26.2221	80.738	111.482	55.177	60.2296	53.0935	26.0493	92.4498	57.2165	119.184	133.844	122.588	80.2655	47.8231	87.1116	68.3033	101.349	57.5643	38.3725	57.8587	54.5759	28.4221	32.6873	51.8063	5.41345	46.2753	84.9846	108.813	27.7594	56.2294	47.8223	54.7587	66.833	15.1009
ENSMUSG00000029577	MGI:1891295	Ube3b	ubiquitin protein ligase E3B	21.0105	29.1334	19.5752	5.50443	11.2299	17.5739	10.0041	11.1984	15.5997	79.5786	25.6907	9.09183	17.4814	12.7481	12.3869	0	9.2661	4.42446	0	5.43822	42.9124	15.5458	23.7945	29.8188	35.6736	15.941	16.5927	20.238	17.8851	27.0891	15.349	0	5.45759	24.3618	4.66961	4.70966	21.6538	19.8323	9.44273	0	0	16.4003	14.9445	3.2211	23.8689	5.03364
ENSMUSG00000026740	MGI:103268	Dnajc1	DnaJ heat shock protein family (Hsp40) member C1	42.0209	48.5556	31.3203	44.0354	7.48659	38.6625	55.0226	26.1296	31.1994	13.2631	5.13815	22.7296	0	42.4937	12.3869	20.6914	18.5322	39.8201	0	76.1351	14.3041	10.3639	59.4862	29.8188	31.2144	42.5094	41.4817	35.4165	47.6937	37.2475	15.349	33.0621	81.8638	48.7235	56.0353	0	27.0672	13.2215	18.8855	0	104.098	28.1147	35.8667	32.211	9.54757	40.2691
ENSMUSG00000052889	MGI:97596	Prkcb	protein kinase C, beta	322.16	430.527	371.928	280.726	239.571	291.726	380.156	451.669	358.793	318.314	143.868	218.204	104.888	237.965	222.964	110.354	222.386	247.77	225.76	277.349	281.315	373.099	237.945	374.391	401.327	212.547	439.706	230.207	238.468	203.168	53.7216	227.302	371.116	280.16	219.472	164.838	92.0286	66.1076	99.1486	36.2711	201.256	304.576	257.045	280.236	200.499	161.076
ENSMUSG00000014907	MGI:2682306	Naf1	nuclear assembly factor 1 ribonucleoprotein	0	12.9482	7.83007	16.5133	7.48659	10.5443	15.0062	11.1984	0	13.2631	25.6907	22.7296	0	38.2443	8.25792	0	27.7983	13.2734	17.3662	27.1911	9.53609	31.0916	17.8459	19.8792	17.8368	21.2547	29.0372	7.58926	14.9043	27.0891	0	24.7966	21.8304	24.3618	4.66961	4.70966	5.41345	6.61076	4.72136	0	27.7594	16.4003	14.9445	22.5477	0	15.1009
ENSMUSG00000048410	MGI:2685179	Zfp407	zinc finger protein 407	42.0209	51.7927	19.5752	33.0266	18.7165	7.02955	20.0082	22.3968	0	13.2631	5.13815	13.6378	0	16.9975	16.5158	13.7942	37.0644	4.42446	17.3662	0	9.53609	31.0916	17.8459	19.8792	8.91839	5.31367	8.29634	22.7678	20.866	20.3168	30.698	16.5311	10.9152	52.7838	18.6784	0	5.41345	6.61076	4.72136	0	0	11.7145	29.8889	6.4422	14.3214	10.0673
ENSMUSG00000001376	MGI:1920538	Vps50	VPS50 EARP/GARPII complex subunit	35.0174	29.1334	7.83007	5.50443	11.2299	14.0591	5.00206	14.9312	0	53.0524	10.2763	13.6378	34.9628	25.4962	4.12896	0	13.8991	4.42446	0	27.1911	9.53609	36.2735	5.94862	26.5056	26.7552	31.882	12.4445	17.7083	32.7894	16.9307	7.67451	12.3983	21.8304	20.3015	4.66961	23.5483	5.41345	0	23.6068	9.06779	41.6391	7.02868	8.96668	6.4422	14.3214	0
ENSMUSG00000019564	MGI:1328360	Arid3a	AT rich interactive domain 3A (BRIGHT-like)	7.00348	9.71113	11.7451	0	3.74329	52.7216	10.0041	14.9312	7.79985	19.8946	30.8289	18.1837	0	46.7431	45.4186	62.0741	27.7983	70.7913	0	21.7529	28.6083	57.0012	50.5633	86.1431	26.7552	42.5094	62.2226	2.52975	23.8468	27.0891	7.67451	8.26553	49.1183	16.2412	18.6784	23.5483	10.8269	0	18.8855	0	27.7594	74.9726	32.8778	93.4119	14.3214	35.2355
ENSMUSG00000035851	MGI:2443713	Ythdc1	YTH domain containing 1	70.0348	77.689	97.8759	60.5487	86.0958	70.2955	95.0391	74.656	132.597	6.63155	35.967	22.7296	0	72.2393	57.8054	34.4856	97.294	66.3668	78.1478	21.7529	38.1443	41.4554	35.6917	66.2639	53.5103	85.0188	70.5189	58.1843	74.5213	64.3366	0	86.7881	70.9487	81.2059	60.7049	28.258	70.3748	26.443	14.1641	45.3389	41.6391	58.5723	77.7112	90.1908	33.4165	35.2355
ENSMUSG00000031314	MGI:1336878	Taf1	TATA-box binding protein associated factor 1	56.0279	97.1113	54.8105	66.0531	56.1494	52.7216	105.043	119.45	85.7983	26.5262	5.13815	40.9133	34.9628	38.2443	28.9027	62.0741	55.5966	53.0935	0	16.3147	47.6804	20.7277	41.6403	62.9507	71.3471	47.8231	78.8153	78.4223	77.5022	64.3366	23.0235	78.5225	32.7455	105.568	56.0353	37.6773	27.0672	19.8323	4.72136	0	13.8797	112.459	110.589	86.9697	9.54757	45.3027
ENSMUSG00000031708	MGI:1915408	Tecr	trans-2,3-enoyl-CoA reductase	56.0279	67.9779	109.621	38.531	93.5823	101.928	85.035	63.4576	93.5982	92.8417	51.3815	50.0051	69.9256	72.2393	90.8371	48.2799	69.4957	48.669	26.0493	21.7529	76.2887	46.6373	74.3577	66.2639	57.9695	74.3914	53.9262	37.9463	26.8277	10.1584	0	16.5311	32.7455	52.7838	32.6873	9.41933	27.0672	6.61076	28.3282	0	0	44.515	83.689	61.2009	28.6427	10.0673
ENSMUSG00000054717	MGI:96157	Hmgb2	high mobility group box 2	7.00348	16.1852	23.4902	5.50443	86.0958	49.2069	0	22.3968	23.3995	6.63155	10.2763	9.09183	0	25.4962	8.25792	13.7942	13.8991	8.84891	0	16.3147	19.0722	15.5458	44.6146	19.8792	4.45919	10.6273	0	32.8868	5.96171	10.1584	69.0706	20.6638	27.2879	24.3618	9.33922	4.70966	10.8269	0	9.44273	72.5423	27.7594	9.37157	11.9556	19.3266	23.8689	15.1009
ENSMUSG00000031015	MGI:1298390	Swap70	SWA-70 protein	147.073	184.511	78.3007	132.106	112.299	63.266	75.0309	93.32	93.5982	179.052	71.9341	131.832	78.6663	67.9899	90.8371	48.2799	32.4313	57.5179	86.8309	48.944	128.737	98.4566	101.127	152.407	53.5103	74.3914	62.2226	65.7736	128.177	88.0395	23.0235	148.78	98.2366	146.171	107.401	89.4836	70.3748	118.994	66.0991	18.1356	55.5188	121.83	116.567	103.075	114.571	35.2355
ENSMUSG00000038664	MGI:2384589	Herc1	HECT and RLD domain containing E3 ubiquitin protein ligase family member 1	63.0314	119.771	117.451	60.5487	63.636	73.8103	75.0309	138.114	85.7983	0	51.3815	27.2755	0	67.9899	82.5792	48.2799	92.661	141.583	17.3662	21.7529	81.0567	36.2735	74.3577	72.8903	124.857	106.273	95.408	73.3628	86.4447	54.1782	23.0235	53.726	76.4063	85.2662	65.3745	37.6773	37.8941	0	18.8855	0	104.098	96.0586	125.533	109.517	19.0951	50.3364
ENSMUSG00000038264	MGI:1306826	Sema7a	sema domain, immunoglobulin domain (Ig), and GPI membrane anchor, (semaphorin) 7A	0	6.47409	0	5.50443	7.48659	10.5443	15.0062	3.7328	7.79985	0	0	9.09183	0	16.9975	4.12896	0	13.8991	13.2734	8.68309	27.1911	4.76804	25.9096	38.666	33.132	13.3776	15.941	16.5927	7.58926	2.98085	3.38613	7.67451	4.13277	21.8304	0	0	0	0	26.443	0	0	0	16.4003	11.9556	3.2211	4.77379	15.1009
ENSMUSG00000003345	MGI:1920014	Csnk1g2	casein kinase 1, gamma 2	28.0139	42.0816	43.0654	5.50443	26.2031	28.1182	30.0123	29.8624	15.5997	26.5262	5.13815	50.0051	0	25.4962	33.0317	0	27.7983	26.5467	17.3662	32.6293	9.53609	20.7277	23.7945	23.1924	13.3776	31.882	24.889	30.357	23.8468	13.5445	38.3725	28.9294	16.3728	12.1809	37.3569	18.8387	27.0672	19.8323	0	0	6.93985	9.37157	11.9556	22.5477	23.8689	35.2355
ENSMUSG00000032393	MGI:1921638	Dpp8	dipeptidylpeptidase 8	0	19.4223	23.4902	0	22.4598	38.6625	25.0103	3.7328	31.1994	13.2631	15.4144	4.54592	0	4.24937	16.5158	13.7942	23.1652	4.42446	0	0	19.0722	36.2735	14.8715	16.566	13.3776	5.31367	20.7409	22.7678	35.7702	10.1584	30.698	28.9294	10.9152	8.12059	9.33922	42.387	5.41345	26.443	28.3282	0	13.8797	18.7431	35.8667	12.8844	4.77379	10.0673
ENSMUSG00000058006	MGI:1926159	Mdn1	midasin AAA ATPase 1	0	74.452	66.5556	16.5133	41.1762	70.2955	90.037	145.579	54.5989	19.8946	30.8289	18.1837	0	38.2443	41.2896	89.6626	92.661	75.2158	26.0493	27.1911	38.1443	5.18193	50.5633	49.6979	84.7247	85.0188	153.482	63.2438	59.6171	50.792	38.3725	41.3277	10.9152	36.5426	32.6873	37.6773	32.4807	39.6646	23.6068	0	0	126.516	149.445	132.065	52.5116	60.4037
ENSMUSG00000032244	MGI:1335087	Fem1b	fem 1 homolog b	7.00348	25.8963	15.6601	5.50443	14.9732	28.1182	10.0041	3.7328	7.79985	6.63155	15.4144	18.1837	0	4.24937	45.4186	41.3827	13.8991	8.84891	0	5.43822	28.6083	25.9096	14.8715	26.5056	35.6736	0	20.7409	20.238	8.94256	10.1584	15.349	4.13277	5.45759	28.4221	23.3481	4.70966	16.2403	13.2215	14.1641	0	13.8797	18.7431	26.9	3.2211	14.3214	25.1682
ENSMUSG00000019857	MGI:1913653	Asf1a	anti-silencing function 1A histone chaperone	28.0139	16.1852	7.83007	55.0443	22.4598	31.633	10.0041	14.9312	31.1994	0	15.4144	18.1837	87.407	16.9975	4.12896	6.89712	18.5322	8.84891	8.68309	0	9.53609	25.9096	17.8459	23.1924	0	0	37.3335	17.7083	17.8851	27.0891	0	0	5.45759	28.4221	9.33922	0	32.4807	52.8861	33.0495	0	6.93985	16.4003	17.9334	35.4321	9.54757	10.0673
ENSMUSG00000032386	MGI:1928469	Trip4	thyroid hormone receptor interactor 4	0	12.9482	7.83007	44.0354	0	7.02955	15.0062	22.3968	0	26.5262	20.5526	0	0	8.49874	8.25792	13.7942	4.63305	0	17.3662	16.3147	4.76804	25.9096	17.8459	23.1924	13.3776	0	4.14817	5.0595	8.94256	16.9307	15.349	4.13277	5.45759	0	28.0177	14.129	5.41345	13.2215	23.6068	72.5423	13.8797	7.02868	32.8778	0	4.77379	30.2018
ENSMUSG00000042148	MGI:1917633	Cox10	heme A:farnesyltransferase cytochrome c oxidase assembly factor 10	0	9.71113	27.4053	16.5133	3.74329	17.5739	20.0082	11.1984	0	19.8946	0	13.6378	8.7407	16.9975	8.25792	20.6914	4.63305	4.42446	0	27.1911	38.1443	25.9096	17.8459	23.1924	13.3776	10.6273	8.29634	15.1785	23.8468	16.9307	0	4.13277	32.7455	24.3618	18.6784	28.258	5.41345	0	4.72136	0	20.8195	14.0574	11.9556	12.8844	19.0951	20.1346
ENSMUSG00000018293	MGI:97549	Pfn1	profilin 1	98.0488	51.7927	11.7451	5.50443	41.1762	56.2364	35.0144	37.328	7.79985	172.42	51.3815	104.556	52.4442	12.7481	53.6765	68.9712	60.2296	4.42446	52.0985	54.3822	57.2165	129.548	38.666	53.0111	40.1327	10.6273	8.29634	40.476	86.4447	67.7227	107.443	53.726	38.2031	40.6029	9.33922	56.516	48.721	39.6646	70.8205	18.1356	6.93985	4.68579	2.98889	25.7688	38.1903	65.4373
ENSMUSG00000022360	MGI:1917722	Atad2	ATPase family, AAA domain containing 2	0	25.8963	7.83007	44.0354	26.2031	24.6034	25.0103	37.328	7.79985	26.5262	20.5526	9.09183	0	16.9975	20.6448	6.89712	13.8991	8.84891	8.68309	38.0676	0	15.5458	32.7174	26.5056	26.7552	0	20.7409	17.7083	26.8277	27.0891	7.67451	12.3983	27.2879	4.06029	51.3657	4.70966	10.8269	19.8323	14.1641	45.3389	6.93985	23.4289	23.9111	19.3266	0	10.0673
ENSMUSG00000034593	MGI:105976	Myo5a	myosin VA	63.0314	142.43	117.451	38.531	56.1494	154.65	105.043	138.114	85.7983	66.3155	113.039	68.1888	0	161.476	70.1923	82.7655	180.689	97.338	78.1478	5.43822	90.5928	67.365	107.075	129.215	89.1839	116.901	190.816	75.8926	83.4639	115.129	15.349	123.983	92.779	85.2662	56.0353	32.9677	10.8269	6.61076	23.6068	0	27.7594	189.774	170.367	148.171	47.7379	40.2691
ENSMUSG00000040520	MGI:2444484	Manea	mannosidase, endo-alpha	35.0174	32.3704	50.8955	27.5221	26.2031	24.6034	40.0165	29.8624	23.3995	13.2631	46.2433	50.0051	34.9628	16.9975	33.0317	41.3827	18.5322	4.42446	0	21.7529	52.4485	41.4554	38.666	46.3848	35.6736	21.2547	41.4817	40.476	32.7894	3.38613	46.0471	8.26553	16.3728	4.06029	56.0353	28.258	27.0672	6.61076	14.1641	0	20.8195	44.515	47.8223	32.211	62.0592	40.2691
ENSMUSG00000024317	MGI:1929211	Rnf138	ring finger protein 138	28.0139	19.4223	39.1504	0	48.6628	17.5739	5.00206	37.328	0	6.63155	51.3815	31.8214	0	21.2468	8.25792	0	32.4313	8.84891	17.3662	5.43822	9.53609	15.5458	20.8202	29.8188	40.1327	10.6273	20.7409	20.238	35.7702	20.3168	61.3961	33.0621	10.9152	32.4824	4.66961	9.41933	48.721	46.2753	9.44273	0	20.8195	14.0574	14.9445	9.6633	33.4165	10.0673
ENSMUSG00000005886	MGI:1276533	Ncoa2	nuclear receptor coactivator 2	63.0314	22.6593	39.1504	22.0177	14.9732	17.5739	15.0062	52.2592	62.3988	26.5262	0	31.8214	78.6663	16.9975	20.6448	0	23.1652	17.6978	43.4154	32.6293	19.0722	31.0916	11.8972	23.1924	57.9695	10.6273	53.9262	17.7083	38.7511	37.2475	0	45.4604	27.2879	32.4824	28.0177	9.41933	10.8269	13.2215	18.8855	18.1356	0	56.2294	29.8889	45.0954	38.1903	35.2355
ENSMUSG00000040675	MGI:1924836	Mthfd1l	methylenetetrahydrofolate dehydrogenase (NADP+ dependent) 1-like	0	19.4223	7.83007	33.0266	11.2299	17.5739	25.0103	3.7328	0	39.7893	20.5526	9.09183	0	0	8.25792	6.89712	18.5322	8.84891	0	16.3147	19.0722	25.9096	11.8972	36.4452	8.91839	15.941	16.5927	10.119	2.98085	13.5445	23.0235	12.3983	5.45759	12.1809	9.33922	28.258	10.8269	0	23.6068	0	6.93985	2.34289	20.9222	6.4422	19.0951	5.03364
ENSMUSG00000020522	MGI:1924068	Mfap3	microfibrillar-associated protein 3	0	19.4223	43.0654	11.0089	29.9463	17.5739	40.0165	33.5952	31.1994	13.2631	25.6907	27.2755	0	63.7405	24.7738	6.89712	4.63305	39.8201	8.68309	21.7529	47.6804	5.18193	17.8459	43.0716	40.1327	31.882	24.889	27.8273	26.8277	23.7029	0	12.3983	16.3728	8.12059	56.0353	4.70966	5.41345	33.0538	37.7709	18.1356	0	32.8005	29.8889	32.211	9.54757	20.1346
ENSMUSG00000026535	MGI:1347083	Ifi202b	interferon activated gene 202B	0	0	0	0	18.7165	17.5739	0	0	0	0	0	0	0	93.4861	33.0317	0	0	0	0	0	4.76804	25.9096	26.7688	13.2528	0	0	0	0	0	0	0	0	0	0	0	0	0	0	0	0	0	0	0	0	0	0
ENSMUSG00000027466	MGI:1344372	Rbck1	RanBP-type and C3HC4-type zinc finger containing 1	7.00348	25.8963	15.6601	27.5221	22.4598	17.5739	25.0103	37.328	31.1994	39.7893	25.6907	22.7296	0	50.9924	37.1606	48.2799	23.1652	44.2446	0	16.3147	23.8402	15.5458	38.666	23.1924	26.7552	10.6273	29.0372	32.8868	53.6554	20.3168	7.67451	20.6638	10.9152	20.3015	14.0088	32.9677	27.0672	26.443	18.8855	0	0	25.7718	26.9	25.7688	4.77379	5.03364
ENSMUSG00000020922	MGI:1919592	Lsm12	LSM12 homolog	112.056	22.6593	19.5752	77.062	48.6628	66.7807	35.0144	55.992	62.3988	92.8417	123.316	59.0969	0	59.4912	57.8054	34.4856	23.1652	30.9712	130.246	87.0116	23.8402	67.365	113.024	76.2035	31.2144	85.0188	112.001	45.5355	38.7511	13.5445	15.349	33.0621	54.5759	44.6632	42.0265	80.0643	27.0672	72.7184	84.9846	18.1356	41.6391	42.1721	41.8445	61.2009	42.9641	30.2018
ENSMUSG00000026616	MGI:88489	Cr2	complement receptor 2	147.073	352.838	258.392	99.0797	168.448	182.768	410.169	403.142	187.196	13.2631	0	0	0	4.24937	12.3869	89.6626	18.5322	26.5467	34.7323	21.7529	66.7526	0	35.6917	29.8188	13.3776	42.5094	41.4817	230.207	238.468	226.871	46.0471	281.028	272.879	337.004	233.481	9.41933	0	0	0	0	0	28.1147	41.8445	12.8844	76.3806	35.2355
ENSMUSG00000030738	MGI:1926966	Eif3c	eukaryotic translation initiation factor 3, subunit C	56.0279	103.585	86.1308	132.106	82.3525	168.709	105.043	179.174	85.7983	39.7893	133.592	131.832	227.258	165.725	119.74	179.325	148.258	150.432	86.8309	174.023	114.433	145.094	166.561	172.286	138.235	154.097	145.186	225.148	101.349	196.396	46.0471	128.116	114.609	223.316	79.3834	146	81.2017	118.994	51.935	72.5423	152.677	168.688	170.367	173.939	128.892	60.4037
ENSMUSG00000046034	MGI:3577015	Otulin	OTU deubiquitinase with linear linkage specificity	14.007	25.8963	27.4053	5.50443	29.9463	21.0887	30.0123	52.2592	7.79985	0	30.8289	13.6378	0	16.9975	33.0317	13.7942	41.6974	39.8201	0	65.2587	9.53609	31.0916	17.8459	16.566	8.91839	37.1957	8.29634	12.6488	14.9043	37.2475	15.349	33.0621	10.9152	28.4221	37.3569	32.9677	5.41345	0	18.8855	81.6101	0	18.7431	50.8112	28.9899	9.54757	0
ENSMUSG00000031540	MGI:2442415	Kat6a	K(lysine) acetyltransferase 6A	63.0314	90.6372	101.791	115.593	86.0958	77.3251	80.0329	82.1216	101.398	6.63155	41.1052	63.6428	0	55.2418	78.4502	41.3827	46.3305	48.669	43.4154	27.1911	95.3609	46.6373	65.4348	86.1431	49.0511	79.7051	82.9634	88.5413	89.4256	67.7227	15.349	57.8587	98.2366	105.568	70.0442	28.258	27.0672	13.2215	14.1641	54.4067	69.3985	103.087	65.7556	51.5376	81.1544	75.5046
ENSMUSG00000031333	MGI:109533	Abcb7	ATP-binding cassette, sub-family B (MDR/TAP), member 7	28.0139	29.1334	11.7451	5.50443	3.74329	28.1182	25.0103	11.1984	0	0	46.2433	9.09183	0	16.9975	12.3869	34.4856	41.6974	8.84891	8.68309	16.3147	4.76804	20.7277	14.8715	29.8188	17.8368	15.941	16.5927	10.119	23.8468	13.5445	76.7451	8.26553	32.7455	16.2412	18.6784	51.8063	32.4807	19.8323	4.72136	0	48.5789	21.086	11.9556	32.211	9.54757	25.1682
ENSMUSG00000032329	MGI:1914117	Hmg20a	high mobility group 20A	7.00348	0	23.4902	5.50443	14.9732	14.0591	25.0103	14.9312	7.79985	0	5.13815	0	8.7407	12.7481	28.9027	20.6914	4.63305	13.2734	0	10.8764	28.6083	36.2735	5.94862	23.1924	4.45919	10.6273	33.1854	27.8273	8.94256	10.1584	0	20.6638	10.9152	36.5426	4.66961	0	21.6538	6.61076	18.8855	0	6.93985	18.7431	8.96668	9.6633	4.77379	0
ENSMUSG00000040721	MGI:2686934	Zfhx2	zinc finger homeobox 2	0	6.47409	7.83007	11.0089	11.2299	14.0591	15.0062	3.7328	0	0	0	0	0	0	16.5158	6.89712	13.8991	8.84891	17.3662	5.43822	4.76804	15.5458	44.6146	13.2528	31.2144	21.2547	4.14817	25.2975	8.94256	16.9307	0	4.13277	5.45759	12.1809	14.0088	18.8387	16.2403	19.8323	0	0	0	28.1147	8.96668	6.4422	4.77379	5.03364
ENSMUSG00000024556	MGI:2147351	Me2	malic enzyme 2, NAD(+)-dependent, mitochondrial	21.0105	12.9482	23.4902	0	14.9732	10.5443	15.0062	14.9312	0	0	5.13815	4.54592	52.4442	8.49874	49.5475	6.89712	9.2661	39.8201	0	43.5058	33.3763	25.9096	2.97431	36.4452	13.3776	15.941	16.5927	12.6488	8.94256	3.38613	7.67451	20.6638	16.3728	16.2412	4.66961	9.41933	0	6.61076	14.1641	0	41.6391	21.086	29.8889	16.1055	19.0951	20.1346
ENSMUSG00000073147	MGI:1923227	5031425E22Rik	RIKEN cDNA 5031425E22 gene	7.00348	32.3704	23.4902	27.5221	52.4061	98.4137	20.0082	59.7248	116.998	0	10.2763	9.09183	0	16.9975	12.3869	13.7942	27.7983	22.1223	0	10.8764	0	10.3639	41.6403	16.566	57.9695	74.3914	16.5927	68.3033	68.5596	44.0198	0	57.8587	49.1183	40.6029	32.6873	18.8387	21.6538	13.2215	0	0	27.7594	51.5437	74.7223	67.6431	0	30.2018
ENSMUSG00000034789	MGI:105065	Rab24	RAB24, member RAS oncogene family	14.007	19.4223	27.4053	5.50443	18.7165	0	25.0103	7.4656	0	0	0	9.09183	17.4814	25.4962	12.3869	20.6914	23.1652	48.669	0	10.8764	23.8402	0	38.666	26.5056	4.45919	5.31367	20.7409	15.1785	20.866	10.1584	0	28.9294	32.7455	16.2412	14.0088	9.41933	0	0	4.72136	0	0	16.4003	41.8445	22.5477	14.3214	0
ENSMUSG00000039050	MGI:2442832	Osbpl2	oxysterol binding protein-like 2	0	22.6593	11.7451	11.0089	11.2299	14.0591	20.0082	29.8624	7.79985	0	10.2763	9.09183	8.7407	29.7456	16.5158	13.7942	4.63305	4.42446	8.68309	10.8764	4.76804	36.2735	8.92293	19.8792	8.91839	0	12.4445	22.7678	14.9043	6.77227	30.698	12.3983	10.9152	20.3015	9.33922	0	21.6538	0	4.72136	0	13.8797	14.0574	5.97778	9.6633	19.0951	10.0673
ENSMUSG00000024066	MGI:98973	Xdh	xanthine dehydrogenase	0	3.23704	3.91504	0	7.48659	10.5443	0	0	0	0	0	0	8.7407	59.4912	45.4186	13.7942	0	4.42446	43.4154	0	14.3041	15.5458	29.7431	39.7584	0	0	0	7.58926	29.8085	23.7029	0	4.13277	0	0	4.66961	0	0	46.2753	28.3282	299.237	0	0	0	3.2211	19.0951	10.0673
ENSMUSG00000020547	MGI:1914162	Bzw2	basic leucine zipper and W2 domains 2	14.007	32.3704	15.6601	22.0177	14.9732	14.0591	15.0062	7.4656	46.7991	13.2631	46.2433	22.7296	26.2221	46.7431	41.2896	27.5885	9.2661	4.42446	52.0985	38.0676	38.1443	51.8193	38.666	19.8792	26.7552	5.31367	29.0372	7.58926	20.866	6.77227	46.0471	8.26553	10.9152	24.3618	9.33922	14.129	16.2403	19.8323	14.1641	0	6.93985	14.0574	11.9556	38.6532	28.6427	30.2018
ENSMUSG00000042350	MGI:1915747	Arel1	apoptosis resistant E3 ubiquitin protein ligase 1	49.0244	25.8963	3.91504	0	26.2031	21.0887	30.0123	26.1296	7.79985	53.0524	35.967	40.9133	8.7407	29.7456	16.5158	6.89712	32.4313	13.2734	0	27.1911	19.0722	15.5458	32.7174	16.566	17.8368	10.6273	8.29634	27.8273	23.8468	23.7029	0	45.4604	0	12.1809	18.6784	18.8387	5.41345	13.2215	0	0	55.5188	11.7145	8.96668	19.3266	23.8689	15.1009
ENSMUSG00000085887	MGI:3650159	Arhgap27os3	Rho GTPase activating protein 27, opposite strand 3	14.007	22.6593	39.1504	22.0177	7.48659	28.1182	10.0041	22.3968	0	33.1577	0	9.09183	0	21.2468	4.12896	0	23.1652	17.6978	0	5.43822	19.0722	31.0916	23.7945	9.93959	35.6736	42.5094	24.889	37.9463	29.8085	27.0891	0	24.7966	38.2031	12.1809	9.33922	4.70966	5.41345	6.61076	14.1641	0	20.8195	28.1147	20.9222	22.5477	0	60.4037
ENSMUSG00000086533	MGI:3826523	Mypopos	Myb-related transcription factor, partner of profilin, opposite strand	70.0348	48.5556	27.4053	16.5133	18.7165	45.6921	20.0082	3.7328	0	0	10.2763	0	0	8.49874	4.12896	13.7942	50.9635	22.1223	0	10.8764	0	10.3639	17.8459	39.7584	22.296	15.941	16.5927	20.238	65.5788	6.77227	0	24.7966	16.3728	44.6632	23.3481	9.41933	5.41345	26.443	4.72136	0	27.7594	9.37157	11.9556	28.9899	28.6427	15.1009
ENSMUSG00000039637	MGI:1926135	Coro7	coronin 7	35.0174	38.8445	15.6601	27.5221	22.4598	80.8398	20.0082	48.5264	62.3988	39.7893	5.13815	40.9133	52.4442	8.49874	41.2896	13.7942	23.1652	17.6978	95.514	21.7529	33.3763	57.0012	41.6403	19.8792	49.0511	47.8231	70.5189	45.5355	38.7511	30.4752	15.349	24.7966	54.5759	20.3015	56.0353	28.258	5.41345	0	28.3282	0	41.6391	35.1434	29.8889	25.7688	28.6427	45.3027
ENSMUSG00000068134	MGI:1345179	Zfp120	zinc finger protein 120	0	32.3704	15.6601	27.5221	18.7165	28.1182	35.0144	7.4656	31.1994	66.3155	41.1052	63.6428	0	50.9924	16.5158	48.2799	37.0644	44.2446	17.3662	10.8764	28.6083	41.4554	17.8459	16.566	44.5919	26.5684	29.0372	20.238	23.8468	6.77227	23.0235	41.3277	16.3728	36.5426	32.6873	28.258	10.8269	46.2753	42.4923	0	20.8195	51.5437	44.8334	22.5477	23.8689	40.2691
ENSMUSG00000027099	MGI:1859652	Mtx2	metaxin 2	35.0174	25.8963	19.5752	60.5487	41.1762	3.51478	10.0041	3.7328	54.5989	26.5262	25.6907	27.2755	43.7035	16.9975	37.1606	13.7942	41.6974	8.84891	0	0	61.9846	15.5458	23.7945	33.132	22.296	15.941	20.7409	10.119	8.94256	33.8613	7.67451	28.9294	16.3728	16.2412	14.0088	18.8387	10.8269	26.443	47.2136	45.3389	0	21.086	11.9556	28.9899	19.0951	30.2018
ENSMUSG00000020528	MGI:2384838	Prpsap2	phosphoribosyl pyrophosphate synthetase-associated protein 2	21.0105	29.1334	7.83007	38.531	26.2031	14.0591	10.0041	11.1984	0	6.63155	35.967	22.7296	34.9628	29.7456	24.7738	55.177	18.5322	8.84891	0	16.3147	23.8402	41.4554	29.7431	26.5056	13.3776	0	29.0372	32.8868	23.8468	33.8613	0	8.26553	38.2031	24.3618	37.3569	18.8387	5.41345	26.443	14.1641	0	0	16.4003	17.9334	9.6633	9.54757	35.2355
ENSMUSG00000026502	MGI:1926075	Desi2	desumoylating isopeptidase 2	21.0105	3.23704	7.83007	0	11.2299	24.6034	10.0041	11.1984	31.1994	0	10.2763	9.09183	8.7407	33.995	12.3869	0	13.8991	39.8201	26.0493	21.7529	4.76804	31.0916	26.7688	6.62639	8.91839	10.6273	16.5927	17.7083	29.8085	20.3168	69.0706	49.5932	27.2879	8.12059	14.0088	9.41933	10.8269	6.61076	23.6068	0	0	14.0574	23.9111	9.6633	9.54757	15.1009
ENSMUSG00000032002	MGI:1924113	Dcun1d5	DCN1, defective in cullin neddylation 1, domain containing 5 (S. cerevisiae)	14.007	16.1852	15.6601	22.0177	18.7165	10.5443	0	11.1984	38.9992	39.7893	25.6907	31.8214	0	8.49874	8.25792	34.4856	9.2661	4.42446	26.0493	5.43822	4.76804	51.8193	5.94862	23.1924	22.296	26.5684	12.4445	25.2975	14.9043	13.5445	23.0235	12.3983	27.2879	8.12059	9.33922	18.8387	0	39.6646	0	0	0	4.68579	8.96668	9.6633	19.0951	20.1346
ENSMUSG00000068923	MGI:1859547	Syt11	synaptotagmin XI	21.0105	9.71113	15.6601	0	33.6896	3.51478	10.0041	26.1296	0	19.8946	0	4.54592	43.7035	12.7481	20.6448	13.7942	4.63305	4.42446	0	38.0676	9.53609	57.0012	44.6146	46.3848	4.45919	0	8.29634	12.6488	17.8851	30.4752	61.3961	16.5311	21.8304	12.1809	18.6784	28.258	5.41345	19.8323	23.6068	0	6.93985	2.34289	0	32.211	4.77379	35.2355
ENSMUSG00000020929	MGI:1336880	Eftud2	elongation factor Tu GTP binding domain containing 2	35.0174	22.6593	3.91504	11.0089	7.48659	42.1773	10.0041	26.1296	23.3995	0	15.4144	13.6378	17.4814	16.9975	16.5158	13.7942	4.63305	8.84891	34.7323	0	19.0722	15.5458	8.92293	39.7584	13.3776	31.882	8.29634	37.9463	23.8468	16.9307	15.349	28.9294	21.8304	16.2412	4.66961	0	37.8941	19.8323	18.8855	81.6101	0	28.1147	20.9222	35.4321	4.77379	5.03364
ENSMUSG00000020519	MGI:1354709	Sap30l	SAP30-like	49.0244	35.6075	11.7451	0	22.4598	56.2364	30.0123	33.5952	23.3995	0	25.6907	27.2755	8.7407	29.7456	16.5158	48.2799	13.8991	17.6978	0	48.944	9.53609	15.5458	26.7688	33.132	13.3776	15.941	12.4445	35.4165	17.8851	6.77227	0	12.3983	21.8304	12.1809	37.3569	4.70966	10.8269	13.2215	9.44273	36.2711	62.4586	14.0574	29.8889	45.0954	9.54757	15.1009
ENSMUSG00000024393	MGI:1915467	Prrc2a	proline-rich coiled-coil 2A	21.0105	19.4223	43.0654	11.0089	7.48659	17.5739	25.0103	14.9312	15.5997	53.0524	15.4144	9.09183	26.2221	16.9975	24.7738	20.6914	9.2661	17.6978	26.0493	54.3822	47.6804	5.18193	35.6917	23.1924	31.2144	26.5684	66.3708	45.5355	32.7894	50.792	30.698	20.6638	10.9152	24.3618	42.0265	0	27.0672	13.2215	14.1641	0	48.5789	21.086	26.9	12.8844	42.9641	25.1682
ENSMUSG00000026019	MGI:1927241	Wdr12	WD repeat domain 12	7.00348	6.47409	15.6601	16.5133	26.2031	14.0591	5.00206	14.9312	0	6.63155	20.5526	27.2755	0	21.2468	4.12896	6.89712	55.5966	35.3956	17.3662	21.7529	9.53609	20.7277	26.7688	16.566	8.91839	42.5094	33.1854	22.7678	5.96171	6.77227	0	28.9294	5.45759	32.4824	32.6873	37.6773	37.8941	0	4.72136	27.2034	0	11.7145	8.96668	35.4321	9.54757	55.37
ENSMUSG00000040010	MGI:1298205	Slc7a5	solute carrier family 7 (cationic amino acid transporter, y+ system), member 5	7.00348	29.1334	11.7451	0	11.2299	3.51478	5.00206	0	15.5997	13.2631	41.1052	22.7296	0	12.7481	0	0	23.1652	8.84891	26.0493	10.8764	23.8402	20.7277	26.7688	16.566	17.8368	21.2547	12.4445	15.1785	5.96171	3.38613	53.7216	33.0621	0	4.06029	4.66961	18.8387	5.41345	19.8323	4.72136	0	0	4.68579	0	3.2211	14.3214	15.1009
ENSMUSG00000056629	MGI:95542	Fkbp2	FK506 binding protein 2	28.0139	9.71113	0	27.5221	29.9463	24.6034	0	29.8624	0	6.63155	15.4144	18.1837	17.4814	12.7481	8.25792	6.89712	4.63305	30.9712	112.88	21.7529	9.53609	36.2735	17.8459	9.93959	13.3776	5.31367	0	7.58926	11.9234	20.3168	46.0471	24.7966	5.45759	28.4221	14.0088	9.41933	21.6538	13.2215	18.8855	9.06779	0	4.68579	2.98889	6.4422	9.54757	20.1346
ENSMUSG00000040667	MGI:104900	Nup88	nucleoporin 88	7.00348	25.8963	23.4902	0	48.6628	28.1182	10.0041	14.9312	0	46.4208	20.5526	13.6378	43.7035	21.2468	8.25792	41.3827	32.4313	13.2734	17.3662	10.8764	28.6083	25.9096	14.8715	23.1924	4.45919	26.5684	16.5927	27.8273	14.9043	30.4752	0	12.3983	16.3728	20.3015	23.3481	0	10.8269	13.2215	14.1641	0	6.93985	11.7145	17.9334	3.2211	33.4165	0
ENSMUSG00000031429	MGI:1858898	Psmd10	proteasome (prosome, macropain) 26S subunit, non-ATPase, 10	14.007	3.23704	11.7451	38.531	7.48659	10.5443	15.0062	11.1984	7.79985	13.2631	5.13815	18.1837	0	16.9975	4.12896	34.4856	13.8991	13.2734	17.3662	32.6293	42.9124	15.5458	11.8972	36.4452	22.296	31.882	24.889	25.2975	35.7702	23.7029	30.698	12.3983	21.8304	32.4824	28.0177	23.5483	32.4807	13.2215	14.1641	0	0	25.7718	11.9556	28.9899	47.7379	40.2691
ENSMUSG00000039128	MGI:2138811	Cdc123	cell division cycle 123	28.0139	38.8445	31.3203	11.0089	37.4329	35.1478	65.0267	59.7248	15.5997	33.1577	20.5526	45.4592	0	67.9899	20.6448	68.9712	13.8991	22.1223	43.4154	59.8205	14.3041	41.4554	104.101	62.9507	71.3471	26.5684	29.0372	40.476	38.7511	40.6336	46.0471	70.257	65.4911	40.6029	32.6873	65.9353	48.721	66.1076	33.0495	27.2034	20.8195	44.515	50.8112	64.422	52.5116	30.2018
ENSMUSG00000057134	MGI:2685083	Ado	2-aminoethanethiol (cysteamine) dioxygenase	7.00348	25.8963	27.4053	0	29.9463	7.02955	15.0062	22.3968	23.3995	13.2631	15.4144	18.1837	69.9256	4.24937	12.3869	13.7942	32.4313	13.2734	26.0493	5.43822	14.3041	25.9096	17.8459	39.7584	31.2144	26.5684	24.889	10.119	17.8851	13.5445	23.0235	12.3983	21.8304	4.06029	23.3481	9.41933	5.41345	19.8323	23.6068	0	0	18.7431	35.8667	9.6633	9.54757	15.1009
ENSMUSG00000058240	MGI:1913859	Cryzl1	crystallin, zeta (quinone reductase)-like 1	14.007	9.71113	58.7255	11.0089	11.2299	49.2069	10.0041	7.4656	31.1994	19.8946	51.3815	18.1837	17.4814	4.24937	16.5158	20.6914	18.5322	30.9712	0	10.8764	23.8402	36.2735	20.8202	6.62639	26.7552	15.941	20.7409	27.8273	11.9234	23.7029	15.349	4.13277	32.7455	32.4824	9.33922	18.8387	32.4807	39.6646	4.72136	72.5423	13.8797	23.4289	17.9334	16.1055	14.3214	35.2355
ENSMUSG00000038811	MGI:893584	Gngt2	guanine nucleotide binding protein (G protein), gamma transducing activity polypeptide 2	14.007	6.47409	3.91504	16.5133	48.6628	14.0591	15.0062	18.664	7.79985	19.8946	15.4144	4.54592	0	21.2468	16.5158	6.89712	13.8991	0	0	0	0	25.9096	17.8459	19.8792	31.2144	31.882	29.0372	27.8273	11.9234	16.9307	38.3725	20.6638	10.9152	12.1809	23.3481	14.129	10.8269	0	47.2136	0	13.8797	11.7145	0	19.3266	9.54757	30.2018
ENSMUSG00000072694	MGI:1913486	1500011B03Rik	RIKEN cDNA 1500011B03 gene	35.0174	29.1334	27.4053	0	41.1762	14.0591	5.00206	14.9312	15.5997	0	15.4144	4.54592	0	8.49874	0	6.89712	9.2661	30.9712	0	10.8764	4.76804	15.5458	14.8715	33.132	8.91839	10.6273	24.889	10.119	2.98085	6.77227	0	12.3983	0	16.2412	18.6784	9.41933	16.2403	0	0	0	20.8195	7.02868	8.96668	9.6633	0	5.03364
ENSMUSG00000020076	MGI:2182303	Ddx50	DEAD (Asp-Glu-Ala-Asp) box polypeptide 50	28.0139	42.0816	31.3203	0	52.4061	45.6921	10.0041	22.3968	7.79985	26.5262	10.2763	36.3673	0	42.4937	24.7738	27.5885	46.3305	35.3956	0	5.43822	28.6083	25.9096	35.6917	29.8188	17.8368	15.941	12.4445	27.8273	32.7894	47.4059	46.0471	33.0621	43.6607	20.3015	18.6784	32.9677	16.2403	26.443	33.0495	36.2711	13.8797	25.7718	11.9556	16.1055	28.6427	35.2355
ENSMUSG00000020415	MGI:1353578	Pttg1	pituitary tumor-transforming gene 1	7.00348	22.6593	15.6601	0	7.48659	21.0887	0	11.1984	0	13.2631	0	0	0	16.9975	0	0	4.63305	8.84891	0	0	0	25.9096	20.8202	16.566	0	0	0	65.7736	38.7511	57.5643	69.0706	49.5932	54.5759	40.6029	42.0265	61.2256	70.3748	52.8861	18.8855	0	27.7594	46.8579	35.8667	45.0954	28.6427	40.2691
ENSMUSG00000049550	MGI:1928401	Clip1	CAP-GLY domain containing linker protein 1	21.0105	35.6075	19.5752	16.5133	22.4598	49.2069	65.0267	26.1296	31.1994	19.8946	41.1052	54.551	0	29.7456	37.1606	13.7942	41.6974	35.3956	26.0493	5.43822	47.6804	31.0916	26.7688	49.6979	57.9695	47.8231	45.6299	37.9463	17.8851	20.3168	30.698	33.0621	60.0335	36.5426	32.6873	0	10.8269	26.443	33.0495	0	0	32.8005	41.8445	22.5477	23.8689	20.1346
ENSMUSG00000000194	MGI:2139054	Gpr107	G protein-coupled receptor 107	14.007	35.6075	19.5752	0	18.7165	45.6921	20.0082	14.9312	0	26.5262	20.5526	36.3673	0	8.49874	33.0317	0	4.63305	44.2446	8.68309	21.7529	38.1443	15.5458	17.8459	29.8188	40.1327	5.31367	16.5927	22.7678	41.7319	20.3168	0	4.13277	0	12.1809	9.33922	9.41933	0	0	14.1641	0	13.8797	39.8292	38.8556	28.9899	28.6427	15.1009
ENSMUSG00000032806	MGI:95048	Slc10a3	solute carrier family 10 (sodium/bile acid cotransporter family), member 3	7.00348	9.71113	7.83007	38.531	11.2299	24.6034	25.0103	14.9312	15.5997	26.5262	35.967	13.6378	0	21.2468	24.7738	6.89712	0	35.3956	0	5.43822	28.6083	15.5458	17.8459	29.8188	4.45919	0	20.7409	17.7083	2.98085	20.3168	0	24.7966	5.45759	8.12059	18.6784	18.8387	21.6538	6.61076	33.0495	0	6.93985	14.0574	5.97778	12.8844	19.0951	20.1346
ENSMUSG00000021987	MGI:2145637	Mtmr6	myotubularin related protein 6	14.007	22.6593	15.6601	27.5221	33.6896	45.6921	45.0185	26.1296	15.5997	13.2631	25.6907	27.2755	17.4814	29.7456	33.0317	20.6914	13.8991	35.3956	26.0493	10.8764	33.3763	25.9096	38.666	26.5056	26.7552	31.882	0	37.9463	32.7894	30.4752	0	16.5311	5.45759	20.3015	14.0088	42.387	10.8269	13.2215	18.8855	0	27.7594	11.7145	14.9445	16.1055	47.7379	50.3364
ENSMUSG00000001056	MGI:1098547	Nhp2	NHP2 ribonucleoprotein	0	12.9482	19.5752	16.5133	14.9732	28.1182	5.00206	3.7328	38.9992	6.63155	56.5196	50.0051	52.4442	38.2443	37.1606	34.4856	23.1652	44.2446	17.3662	16.3147	38.1443	41.4554	17.8459	23.1924	22.296	31.882	41.4817	17.7083	8.94256	20.3168	23.0235	8.26553	21.8304	12.1809	14.0088	18.8387	37.8941	26.443	66.0991	0	27.7594	16.4003	17.9334	25.7688	9.54757	5.03364
ENSMUSG00000028911	MGI:1890577	Srsf4	serine/arginine-rich splicing factor 4	42.0209	22.6593	11.7451	27.5221	56.1494	31.633	20.0082	33.5952	23.3995	26.5262	25.6907	27.2755	0	25.4962	20.6448	6.89712	13.8991	35.3956	0	32.6293	33.3763	10.3639	35.6917	33.132	17.8368	63.7641	29.0372	25.2975	26.8277	10.1584	0	33.0621	43.6607	60.9044	9.33922	9.41933	16.2403	13.2215	14.1641	9.06779	0	14.0574	29.8889	19.3266	9.54757	10.0673
ENSMUSG00000045983	MGI:2384784	Eif4g1	eukaryotic translation initiation factor 4, gamma 1	91.0453	145.667	105.706	159.628	82.3525	108.958	85.035	138.114	23.3995	39.7893	41.1052	118.194	34.9628	106.234	70.1923	110.354	152.891	150.432	43.4154	76.1351	81.0567	77.7289	110.049	109.335	102.561	74.3914	145.186	134.077	74.5213	115.129	53.7216	103.319	103.694	142.11	102.731	80.0643	32.4807	52.8861	51.935	108.813	48.5789	140.574	149.445	151.392	128.892	55.37
ENSMUSG00000024208	MGI:1914517	Uqcc2	ubiquinol-cytochrome c reductase complex assembly factor 2	0	16.1852	3.91504	11.0089	7.48659	0	5.00206	7.4656	38.9992	13.2631	0	9.09183	0	8.49874	8.25792	0	4.63305	13.2734	34.7323	5.43822	4.76804	25.9096	23.7945	13.2528	0	5.31367	8.29634	2.52975	14.9043	13.5445	38.3725	20.6638	21.8304	12.1809	9.33922	47.0966	16.2403	6.61076	9.44273	0	0	14.0574	0	12.8844	23.8689	5.03364
ENSMUSG00000023977	MGI:1861099	Ubr2	ubiquitin protein ligase E3 component n-recognin 2	49.0244	77.689	43.0654	55.0443	52.4061	42.1773	80.0329	48.5264	7.79985	53.0524	10.2763	68.1888	0	25.4962	49.5475	13.7942	46.3305	53.0935	26.0493	43.5058	38.1443	62.1831	74.3577	53.0111	66.8879	15.941	53.9262	73.3628	74.5213	64.3366	53.7216	78.5225	38.2031	64.9647	42.0265	56.516	32.4807	92.5506	66.0991	54.4067	27.7594	86.6871	65.7556	51.5376	52.5116	20.1346
ENSMUSG00000015289	MGI:1913442	Lage3	L antigen family, member 3	14.007	9.71113	7.83007	5.50443	33.6896	24.6034	0	7.4656	46.7991	0	20.5526	4.54592	0	4.24937	4.12896	27.5885	18.5322	30.9712	0	10.8764	14.3041	46.6373	23.7945	3.3132	22.296	58.4504	16.5927	22.7678	17.8851	30.4752	7.67451	41.3277	43.6607	16.2412	23.3481	47.0966	10.8269	13.2215	23.6068	9.06779	6.93985	18.7431	26.9	61.2009	9.54757	10.0673
ENSMUSG00000042535	MGI:109443	Gtpbp1	GTP binding protein 1	0	35.6075	23.4902	5.50443	41.1762	31.633	15.0062	29.8624	38.9992	39.7893	15.4144	4.54592	0	16.9975	49.5475	34.4856	23.1652	13.2734	0	16.3147	23.8402	51.8193	14.8715	39.7584	35.6736	42.5094	45.6299	35.4165	17.8851	57.5643	30.698	16.5311	43.6607	24.3618	46.6961	56.516	5.41345	0	23.6068	0	34.6992	35.1434	44.8334	32.211	38.1903	20.1346
ENSMUSG00000022528	MGI:104853	Hes1	hes family bHLH transcription factor 1	35.0174	16.1852	15.6601	38.531	14.9732	7.02955	0	22.3968	31.1994	6.63155	92.4866	50.0051	0	46.7431	24.7738	34.4856	74.1288	132.734	112.88	65.2587	19.0722	25.9096	65.4348	72.8903	44.5919	122.215	112.001	53.1248	38.7511	27.0891	23.0235	8.26553	27.2879	52.7838	42.0265	4.70966	0	13.2215	4.72136	0	20.8195	37.4863	32.8778	16.1055	23.8689	50.3364
ENSMUSG00000057337	MGI:1858224	Chst3	carbohydrate sulfotransferase 3	42.0209	97.1113	35.2353	33.0266	78.6092	77.3251	95.0391	93.32	38.9992	59.6839	41.1052	27.2755	8.7407	25.4962	33.0317	0	55.5966	22.1223	8.68309	10.8764	23.8402	51.8193	26.7688	19.8792	53.5103	37.1957	53.9262	50.595	149.043	57.5643	7.67451	57.8587	81.8638	93.3868	65.3745	9.41933	16.2403	0	9.44273	0	0	9.37157	14.9445	16.1055	9.54757	30.2018
ENSMUSG00000033826	MGI:107714	Dnah8	dynein, axonemal, heavy chain 8	56.0279	90.6372	93.9609	16.5133	48.6628	56.2364	110.045	108.251	31.1994	13.2631	5.13815	0	0	12.7481	8.25792	0	13.8991	4.42446	0	0	4.76804	5.18193	20.8202	36.4452	17.8368	26.5684	41.4817	12.6488	14.9043	0	0	12.3983	0	12.1809	0	0	0	0	0	0	0	0	17.9334	3.2211	0	0
ENSMUSG00000026489	MGI:1914676	Coq8a	coenzyme Q8A	42.0209	29.1334	15.6601	0	7.48659	24.6034	10.0041	22.3968	23.3995	0	15.4144	9.09183	34.9628	4.24937	0	0	4.63305	17.6978	8.68309	0	4.76804	20.7277	11.8972	29.8188	22.296	10.6273	16.5927	5.0595	14.9043	27.0891	0	4.13277	21.8304	24.3618	4.66961	0	0	0	0	36.2711	0	11.7145	11.9556	12.8844	9.54757	0
ENSMUSG00000040723	MGI:2676394	Rcsd1	RCSD domain containing 1	112.056	74.452	97.8759	71.5575	112.299	59.7512	75.0309	93.32	101.398	66.3155	61.6578	63.6428	52.4442	93.4861	53.6765	0	46.3305	79.6402	78.1478	48.944	52.4485	46.6373	86.255	62.9507	75.8063	63.7641	78.8153	80.9521	89.4256	57.5643	46.0471	70.257	54.5759	138.05	107.401	28.258	92.0286	52.8861	84.9846	54.4067	62.4586	98.4015	116.567	93.4119	62.0592	55.37
ENSMUSG00000043421	MGI:1916823	Hilpda	hypoxia inducible lipid droplet associated	35.0174	19.4223	31.3203	5.50443	48.6628	17.5739	45.0185	33.5952	15.5997	6.63155	41.1052	27.2755	17.4814	29.7456	20.6448	27.5885	27.7983	22.1223	26.0493	65.2587	14.3041	25.9096	35.6917	19.8792	49.0511	42.5094	37.3335	17.7083	8.94256	20.3168	69.0706	8.26553	32.7455	24.3618	4.66961	14.129	10.8269	26.443	28.3282	0	145.737	42.1721	35.8667	25.7688	47.7379	5.03364
ENSMUSG00000041915	MGI:2442711	Ammecr1l	AMME chromosomal region gene 1-like	35.0174	35.6075	31.3203	5.50443	11.2299	17.5739	20.0082	26.1296	7.79985	13.2631	25.6907	45.4592	0	8.49874	0	13.7942	4.63305	35.3956	95.514	10.8764	0	36.2735	62.4605	19.8792	26.7552	21.2547	29.0372	20.238	32.7894	30.4752	69.0706	41.3277	21.8304	24.3618	23.3481	37.6773	16.2403	59.4968	23.6068	18.1356	0	21.086	35.8667	25.7688	38.1903	15.1009
ENSMUSG00000042404	MGI:2446201	Dennd4b	DENN/MADD domain containing 4B	21.0105	25.8963	39.1504	5.50443	14.9732	28.1182	20.0082	26.1296	23.3995	39.7893	5.13815	13.6378	0	50.9924	33.0317	6.89712	32.4313	53.0935	26.0493	65.2587	14.3041	36.2735	44.6146	16.566	26.7552	26.5684	33.1854	32.8868	17.8851	6.77227	30.698	24.7966	21.8304	36.5426	32.6873	18.8387	27.0672	6.61076	42.4923	0	13.8797	23.4289	53.8001	51.5376	28.6427	20.1346
ENSMUSG00000029148	MGI:2183436	Nrbp1	nuclear receptor binding protein 1	21.0105	22.6593	31.3203	16.5133	14.9732	31.633	25.0103	33.5952	0	33.1577	20.5526	9.09183	0	12.7481	16.5158	13.7942	13.8991	57.5179	8.68309	43.5058	23.8402	15.5458	17.8459	36.4452	40.1327	0	16.5927	27.8273	8.94256	37.2475	0	8.26553	10.9152	40.6029	4.66961	14.129	48.721	39.6646	33.0495	0	0	35.1434	26.9	28.9899	4.77379	20.1346
ENSMUSG00000045624	MGI:1913830	Esf1	ESF1 nucleolar pre-rRNA processing protein homolog	0	71.2149	82.2158	55.0443	41.1762	73.8103	60.0247	55.992	70.1986	39.7893	25.6907	18.1837	131.111	33.995	45.4186	6.89712	60.2296	106.187	34.7323	65.2587	52.4485	108.82	47.5889	46.3848	13.3776	69.0778	37.3335	63.2438	29.8085	71.1088	15.349	37.1949	70.9487	97.4471	56.0353	4.70966	37.8941	33.0538	9.44273	0	13.8797	65.601	38.8556	57.9798	52.5116	45.3027
ENSMUSG00000044453	MGI:2684079	Ffar1	free fatty acid receptor 1	42.0209	106.822	46.9804	33.0266	33.6896	70.2955	50.0206	115.717	54.5989	13.2631	0	4.54592	0	4.24937	20.6448	6.89712	18.5322	26.5467	0	10.8764	9.53609	20.7277	38.666	13.2528	13.3776	42.5094	45.6299	131.547	107.311	60.9504	38.3725	74.3898	76.4063	117.749	32.6873	0	5.41345	0	4.72136	0	6.93985	18.7431	35.8667	25.7688	14.3214	10.0673
ENSMUSG00000066892	MGI:1354738	Fbxl12	F-box and leucine-rich repeat protein 12	14.007	35.6075	31.3203	33.0266	48.6628	52.7216	40.0165	74.656	31.1994	13.2631	0	0	0	4.24937	49.5475	0	50.9635	53.0935	0	43.5058	23.8402	5.18193	17.8459	46.3848	26.7552	21.2547	41.4817	45.5355	35.7702	50.792	0	66.1242	92.779	44.6632	9.33922	0	32.4807	19.8323	0	0	0	32.8005	47.8223	45.0954	0	5.03364
ENSMUSG00000028291	MGI:1889364	Akirin2	akirin 2	35.0174	35.6075	27.4053	22.0177	18.7165	42.1773	55.0226	67.1904	15.5997	39.7893	41.1052	68.1888	43.7035	16.9975	20.6448	13.7942	46.3305	26.5467	8.68309	21.7529	9.53609	36.2735	41.6403	43.0716	71.3471	31.882	53.9262	50.595	29.8085	23.7029	0	12.3983	49.1183	48.7235	18.6784	51.8063	0	13.2215	51.935	27.2034	6.93985	18.7431	26.9	32.211	42.9641	65.4373
ENSMUSG00000027900	MGI:1914421	Dram2	DNA-damage regulated autophagy modulator 2	0	35.6075	19.5752	16.5133	37.4329	7.02955	45.0185	37.328	23.3995	46.4208	56.5196	45.4592	0	50.9924	41.2896	27.5885	41.6974	39.8201	0	10.8764	38.1443	36.2735	32.7174	19.8792	62.4287	31.882	53.9262	7.58926	23.8468	27.0891	0	8.26553	21.8304	28.4221	28.0177	14.129	5.41345	26.443	4.72136	0	27.7594	28.1147	29.8889	25.7688	33.4165	10.0673
ENSMUSG00000027893	MGI:2385184	Ahcyl1	S-adenosylhomocysteine hydrolase-like 1	7.00348	42.0816	27.4053	22.0177	18.7165	49.2069	30.0123	48.5264	38.9992	19.8946	35.967	59.0969	43.7035	50.9924	37.1606	6.89712	27.7983	13.2734	8.68309	38.0676	38.1443	20.7277	47.5889	36.4452	22.296	31.882	37.3335	25.2975	53.6554	16.9307	23.0235	16.5311	21.8304	8.12059	18.6784	61.2256	21.6538	19.8323	61.3777	0	0	30.4576	11.9556	28.9899	23.8689	30.2018
ENSMUSG00000027502	MGI:1913654	Rtf2	replication termination factor 2	7.00348	22.6593	35.2353	5.50443	41.1762	38.6625	60.0247	44.7936	54.5989	53.0524	20.5526	45.4592	0	38.2443	24.7738	6.89712	55.5966	48.669	52.0985	48.944	28.6083	20.7277	50.5633	33.132	44.5919	37.1957	45.6299	20.238	47.6937	33.8613	0	24.7966	38.2031	60.9044	4.66961	14.129	32.4807	6.61076	28.3282	0	20.8195	39.8292	47.8223	22.5477	38.1903	30.2018
ENSMUSG00000042426	MGI:2145374	Dhx29	DEAH (Asp-Glu-Ala-His) box polypeptide 29	28.0139	19.4223	23.4902	44.0354	22.4598	14.0591	20.0082	14.9312	0	59.6839	15.4144	13.6378	0	8.49874	24.7738	13.7942	18.5322	8.84891	8.68309	16.3147	4.76804	20.7277	20.8202	19.8792	17.8368	5.31367	12.4445	27.8273	26.8277	0	0	0	16.3728	20.3015	32.6873	9.41933	16.2403	6.61076	18.8855	0	20.8195	16.4003	23.9111	19.3266	38.1903	15.1009
ENSMUSG00000020228	MGI:2152895	Helb	helicase (DNA) B	7.00348	22.6593	27.4053	38.531	48.6628	24.6034	15.0062	41.0608	15.5997	19.8946	10.2763	13.6378	8.7407	29.7456	37.1606	20.6914	18.5322	26.5467	8.68309	27.1911	4.76804	5.18193	32.7174	26.5056	22.296	5.31367	20.7409	15.1785	11.9234	33.8613	0	20.6638	10.9152	16.2412	42.0265	18.8387	5.41345	13.2215	4.72136	54.4067	0	23.4289	11.9556	9.6633	4.77379	15.1009
ENSMUSG00000024300	MGI:107711	Myo1f	myosin IF	7.00348	38.8445	35.2353	11.0089	37.4329	45.6921	5.00206	55.992	70.1986	6.63155	5.13815	9.09183	0	46.7431	49.5475	6.89712	4.63305	8.84891	0	16.3147	4.76804	57.0012	113.024	76.2035	0	5.31367	20.7409	20.238	11.9234	13.5445	46.0471	24.7966	16.3728	0	14.0088	4.70966	5.41345	0	9.44273	54.4067	0	0	0	0	9.54757	5.03364
ENSMUSG00000038175	MGI:2388271	Mylip	myosin regulatory light chain interacting protein	14.007	67.9779	82.2158	60.5487	89.839	87.8694	30.0123	44.7936	54.5989	59.6839	46.2433	136.378	104.888	59.4912	148.643	103.457	27.7983	35.3956	0	70.6969	95.3609	46.6373	74.3577	59.6375	53.5103	42.5094	37.3335	43.0058	101.349	84.6534	76.7451	74.3898	87.3214	113.688	56.0353	42.387	21.6538	171.88	47.2136	36.2711	41.6391	32.8005	47.8223	22.5477	52.5116	30.2018
ENSMUSG00000030451	MGI:103234	Herc2	HECT and RLD domain containing E3 ubiquitin protein ligase 2	63.0314	67.9779	97.8759	22.0177	59.8927	63.266	105.043	78.3888	85.7983	6.63155	41.1052	72.7347	34.9628	59.4912	86.7082	20.6914	83.3949	97.338	8.68309	21.7529	104.897	25.9096	71.3834	102.709	84.7247	58.4504	128.593	108.779	89.4256	50.792	53.7216	33.0621	92.779	85.2662	93.3922	32.9677	32.4807	26.443	9.44273	27.2034	27.7594	117.145	101.622	103.075	62.0592	60.4037
ENSMUSG00000048175	MGI:1925791	Asb8	ankyrin repeat and SOCS box-containing 8	7.00348	19.4223	23.4902	16.5133	37.4329	10.5443	25.0103	7.4656	0	19.8946	5.13815	18.1837	0	12.7481	20.6448	6.89712	9.2661	13.2734	17.3662	0	4.76804	25.9096	11.8972	23.1924	13.3776	5.31367	12.4445	2.52975	17.8851	13.5445	0	12.3983	10.9152	4.06029	0	18.8387	21.6538	6.61076	0	0	27.7594	16.4003	8.96668	0	4.77379	10.0673
ENSMUSG00000066735	MGI:1916818	Vkorc1l1	vitamin K epoxide reductase complex, subunit 1-like 1	7.00348	22.6593	0	5.50443	7.48659	10.5443	0	11.1984	15.5997	6.63155	10.2763	40.9133	0	4.24937	0	6.89712	9.2661	4.42446	0	0	0	31.0916	0	29.8188	17.8368	5.31367	0	7.58926	5.96171	6.77227	0	8.26553	0	0	0	9.41933	5.41345	13.2215	9.44273	0	13.8797	14.0574	5.97778	16.1055	4.77379	5.03364
ENSMUSG00000023353	MGI:2183446	Agap3	ArfGAP with GTPase domain, ankyrin repeat and PH domain 3	21.0105	12.9482	27.4053	5.50443	29.9463	21.0887	25.0103	29.8624	38.9992	0	20.5526	27.2755	0	33.995	45.4186	34.4856	9.2661	35.3956	8.68309	5.43822	19.0722	10.3639	44.6146	16.566	13.3776	10.6273	16.5927	30.357	11.9234	23.7029	15.349	8.26553	27.2879	28.4221	23.3481	4.70966	5.41345	19.8323	9.44273	45.3389	0	30.4576	23.9111	25.7688	14.3214	5.03364
ENSMUSG00000027829	MGI:1922664	Ccnl1	cyclin L1	21.0105	142.43	82.2158	33.0266	71.1226	140.591	65.0267	108.251	116.998	19.8946	56.5196	27.2755	0	46.7431	20.6448	27.5885	78.7618	101.762	52.0985	54.3822	28.6083	36.2735	80.3063	82.8299	89.1839	127.528	99.5561	154.315	157.985	135.445	46.0471	144.647	60.0335	154.291	46.6961	4.70966	32.4807	0	28.3282	0	6.93985	79.6584	116.567	90.1908	19.0951	35.2355
ENSMUSG00000049606	MGI:1277212	Zfp644	zinc finger protein 644	21.0105	74.452	54.8105	11.0089	48.6628	56.2364	80.0329	74.656	77.9985	26.5262	5.13815	9.09183	0	59.4912	16.5158	20.6914	78.7618	53.0935	52.0985	10.8764	33.3763	25.9096	38.666	23.1924	40.1327	15.941	66.3708	32.8868	62.5979	40.6336	30.698	61.9915	27.2879	69.025	65.3745	23.5483	16.2403	6.61076	28.3282	0	0	56.2294	62.7667	48.3165	4.77379	65.4373
ENSMUSG00000031843	MGI:1915783	Mphosph6	M phase phosphoprotein 6	7.00348	12.9482	0	0	18.7165	14.0591	0	11.1984	15.5997	13.2631	0	22.7296	17.4814	21.2468	8.25792	13.7942	18.5322	17.6978	0	5.43822	14.3041	31.0916	23.7945	16.566	35.6736	10.6273	20.7409	17.7083	5.96171	27.0891	0	4.13277	5.45759	16.2412	4.66961	18.8387	21.6538	13.2215	18.8855	45.3389	13.8797	9.37157	8.96668	38.6532	9.54757	10.0673
ENSMUSG00000027522	MGI:1923396	Stx16	syntaxin 16	21.0105	38.8445	23.4902	33.0266	59.8927	45.6921	50.0206	82.1216	46.7991	0	15.4144	9.09183	26.2221	4.24937	4.12896	41.3827	23.1652	39.8201	26.0493	0	0	5.18193	38.666	19.8792	26.7552	47.8231	16.5927	58.1843	83.4639	64.3366	38.3725	24.7966	5.45759	36.5426	4.66961	14.129	0	6.61076	4.72136	136.017	0	37.4863	23.9111	12.8844	0	20.1346
ENSMUSG00000039357	MGI:1920318	Fut11	fucosyltransferase 11	7.00348	12.9482	7.83007	27.5221	3.74329	21.0887	15.0062	22.3968	23.3995	0	5.13815	18.1837	0	25.4962	0	20.6914	23.1652	13.2734	8.68309	0	9.53609	10.3639	23.7945	26.5056	49.0511	0	12.4445	7.58926	17.8851	20.3168	0	4.13277	49.1183	4.06029	4.66961	9.41933	10.8269	13.2215	14.1641	0	13.8797	7.02868	11.9556	9.6633	0	5.03364
ENSMUSG00000030127	MGI:1349400	Cops7a	COP9 signalosome subunit 7A	0	19.4223	3.91504	11.0089	41.1762	24.6034	0	7.4656	0	0	20.5526	40.9133	17.4814	16.9975	8.25792	13.7942	32.4313	30.9712	17.3662	16.3147	28.6083	41.4554	5.94862	13.2528	8.91839	21.2547	29.0372	17.7083	11.9234	27.0891	7.67451	16.5311	5.45759	8.12059	14.0088	0	43.3076	0	14.1641	0	0	16.4003	11.9556	19.3266	0	35.2355
ENSMUSG00000056076	MGI:106478	Eif3b	eukaryotic translation initiation factor 3, subunit B	28.0139	25.8963	31.3203	5.50443	26.2031	24.6034	10.0041	11.1984	31.1994	6.63155	5.13815	18.1837	0	16.9975	8.25792	20.6914	9.2661	13.2734	34.7323	16.3147	9.53609	31.0916	23.7945	39.7584	13.3776	10.6273	33.1854	15.1785	23.8468	30.4752	30.698	33.0621	0	4.06029	37.3569	23.5483	27.0672	6.61076	9.44273	0	34.6992	11.7145	5.97778	19.3266	14.3214	45.3027
ENSMUSG00000101609	MGI:1926855	Kcnq1ot1	KCNQ1 overlapping transcript 1	217.108	197.46	156.601	165.133	175.935	326.874	375.154	451.669	171.597	26.5262	123.316	50.0051	0	174.224	177.545	75.8683	296.515	225.647	26.0493	27.1911	42.9124	10.3639	231.996	168.973	387.95	207.233	240.594	204.91	307.028	260.732	15.349	235.568	180.1	324.824	116.74	23.5483	64.9614	13.2215	42.4923	36.2711	62.4586	412.349	394.534	257.688	9.54757	166.11
ENSMUSG00000029389	MGI:1915098	Ddx55	DEAD (Asp-Glu-Ala-Asp) box polypeptide 55	21.0105	19.4223	23.4902	11.0089	29.9463	17.5739	35.0144	3.7328	0	0	5.13815	22.7296	0	8.49874	4.12896	27.5885	18.5322	44.2446	34.7323	0	14.3041	15.5458	14.8715	29.8188	40.1327	10.6273	37.3335	25.2975	20.866	16.9307	0	8.26553	10.9152	20.3015	28.0177	4.70966	16.2403	0	0	45.3389	0	16.4003	32.8778	28.9899	23.8689	40.2691
ENSMUSG00000036932	MGI:1349419	Aifm1	apoptosis-inducing factor, mitochondrion-associated 1	0	6.47409	7.83007	5.50443	3.74329	3.51478	10.0041	7.4656	38.9992	26.5262	0	0	0	12.7481	8.25792	6.89712	0	13.2734	0	16.3147	23.8402	15.5458	14.8715	29.8188	26.7552	37.1957	0	15.1785	5.96171	13.5445	0	16.5311	5.45759	20.3015	4.66961	14.129	5.41345	0	14.1641	18.1356	0	14.0574	14.9445	9.6633	28.6427	5.03364
ENSMUSG00000030539	MGI:107559	Sema4b	sema domain, immunoglobulin domain (Ig), transmembrane domain (TM) and short cytoplasmic domain, (semaphorin) 4B	42.0209	22.6593	3.91504	16.5133	29.9463	38.6625	30.0123	44.7936	31.1994	33.1577	20.5526	18.1837	0	12.7481	24.7738	27.5885	37.0644	17.6978	138.929	32.6293	9.53609	31.0916	26.7688	33.132	62.4287	31.882	53.9262	43.0058	26.8277	20.3168	0	20.6638	60.0335	12.1809	42.0265	18.8387	16.2403	13.2215	28.3282	0	13.8797	39.8292	71.7334	22.5477	42.9641	5.03364
ENSMUSG00000042548	MGI:2684063	Asxl1	additional sex combs like 1	0	9.71113	15.6601	5.50443	0	7.02955	10.0041	3.7328	0	13.2631	5.13815	9.09183	0	4.24937	20.6448	13.7942	9.2661	26.5467	0	0	4.76804	31.0916	20.8202	26.5056	0	0	12.4445	5.0595	11.9234	27.0891	7.67451	16.5311	0	4.06029	23.3481	18.8387	27.0672	6.61076	23.6068	54.4067	34.6992	21.086	41.8445	16.1055	4.77379	5.03364
ENSMUSG00000015189	MGI:2384865	Casd1	CAS1 domain containing 1	7.00348	16.1852	35.2353	33.0266	11.2299	17.5739	10.0041	14.9312	15.5997	13.2631	10.2763	13.6378	0	38.2443	45.4186	20.6914	13.8991	17.6978	17.3662	10.8764	23.8402	0	26.7688	33.132	13.3776	10.6273	20.7409	17.7083	17.8851	16.9307	30.698	8.26553	27.2879	8.12059	32.6873	4.70966	10.8269	0	33.0495	36.2711	0	11.7145	20.9222	16.1055	47.7379	10.0673
ENSMUSG00000004642	MGI:108402	Slbp	stem-loop binding protein	7.00348	12.9482	39.1504	0	14.9732	7.02955	20.0082	7.4656	7.79985	13.2631	0	9.09183	0	4.24937	8.25792	0	0	17.6978	0	27.1911	0	15.5458	17.8459	26.5056	22.296	47.8231	4.14817	12.6488	8.94256	23.7029	30.698	28.9294	0	20.3015	4.66961	0	21.6538	0	0	0	20.8195	9.37157	11.9556	12.8844	4.77379	0
ENSMUSG00000031862	MGI:2180801	Atp13a1	ATPase type 13A1	7.00348	9.71113	0	0	3.74329	14.0591	0	14.9312	7.79985	26.5262	5.13815	18.1837	0	12.7481	20.6448	0	9.2661	4.42446	0	10.8764	9.53609	31.0916	8.92293	19.8792	22.296	0	12.4445	7.58926	5.96171	13.5445	0	8.26553	10.9152	8.12059	9.33922	14.129	5.41345	13.2215	0	0	6.93985	9.37157	14.9445	6.4422	0	10.0673
ENSMUSG00000037174	MGI:1916507	Elf2	E74-like factor 2	7.00348	51.7927	62.6406	71.5575	67.3793	66.7807	45.0185	33.5952	70.1986	33.1577	5.13815	45.4592	52.4442	38.2443	20.6448	55.177	27.7983	39.8201	34.7323	27.1911	47.6804	10.3639	23.7945	59.6375	75.8063	26.5684	62.2226	40.476	59.6171	47.4059	30.698	37.1949	54.5759	69.025	32.6873	89.4836	32.4807	59.4968	37.7709	36.2711	20.8195	42.1721	35.8667	22.5477	28.6427	50.3364
ENSMUSG00000056917	MGI:107576	Sipa1	signal-induced proliferation associated gene 1	70.0348	148.904	144.856	60.5487	116.042	130.047	130.053	104.518	109.198	79.5786	46.2433	40.9133	0	72.2393	66.0634	55.177	69.4957	44.2446	95.514	108.764	100.129	67.365	98.1522	92.7695	71.3471	122.215	99.5561	154.315	143.081	128.673	61.3961	123.983	87.3214	89.3265	182.115	51.8063	64.9614	19.8323	14.1641	9.06779	6.93985	84.3442	104.611	74.0853	33.4165	80.5382
ENSMUSG00000047388	MGI:2682328	Atmin	ATM interactor	0	16.1852	7.83007	5.50443	3.74329	7.02955	0	7.4656	0	0	20.5526	13.6378	0	21.2468	28.9027	13.7942	4.63305	0	0	10.8764	9.53609	41.4554	8.92293	16.566	4.45919	5.31367	20.7409	0	11.9234	0	0	0	5.45759	0	18.6784	9.41933	0	6.61076	4.72136	0	27.7594	9.37157	23.9111	12.8844	19.0951	5.03364
ENSMUSG00000052917	MGI:1913565	Senp7	SUMO1/sentrin specific peptidase 7	49.0244	90.6372	78.3007	93.5753	52.4061	77.3251	65.0267	70.9232	62.3988	13.2631	35.967	9.09183	61.1849	55.2418	99.095	75.8683	83.3949	53.0935	0	92.4498	47.6804	41.4554	77.332	46.3848	62.4287	69.0778	66.3708	75.8926	77.5022	101.584	38.3725	66.1242	147.355	81.2059	46.6961	14.129	0	72.7184	51.935	0	62.4586	67.9439	47.8223	48.3165	23.8689	75.5046
ENSMUSG00000031617	MGI:2384562	Tmem184c	transmembrane protein 184C	0	22.6593	11.7451	0	14.9732	31.633	10.0041	29.8624	0	13.2631	0	13.6378	0	8.49874	20.6448	0	13.8991	17.6978	0	0	9.53609	15.5458	20.8202	23.1924	17.8368	63.7641	20.7409	17.7083	17.8851	30.4752	0	4.13277	32.7455	16.2412	0	0	10.8269	33.0538	0	0	0	25.7718	11.9556	28.9899	4.77379	0
ENSMUSG00000015461	MGI:105121	Atf6b	activating transcription factor 6 beta	42.0209	9.71113	23.4902	55.0443	14.9732	14.0591	10.0041	11.1984	15.5997	26.5262	10.2763	13.6378	0	16.9975	28.9027	0	18.5322	26.5467	8.68309	21.7529	33.3763	41.4554	29.7431	29.8188	8.91839	21.2547	4.14817	17.7083	26.8277	10.1584	23.0235	24.7966	5.45759	12.1809	23.3481	23.5483	21.6538	39.6646	33.0495	27.2034	13.8797	11.7145	8.96668	12.8844	0	30.2018
ENSMUSG00000032596	MGI:1349462	Uba7	ubiquitin-like modifier activating enzyme 7	21.0105	90.6372	78.3007	55.0443	52.4061	105.443	55.0226	26.1296	0	19.8946	15.4144	22.7296	61.1849	16.9975	53.6765	0	9.2661	61.9424	17.3662	43.5058	28.6083	5.18193	41.6403	43.0716	22.296	37.1957	33.1854	68.3033	74.5213	57.5643	7.67451	33.0621	21.8304	60.9044	14.0088	18.8387	16.2403	13.2215	4.72136	0	41.6391	23.4289	32.8778	28.9899	28.6427	55.37
ENSMUSG00000046876	MGI:104783	Atxn1	ataxin 1	0	0	7.83007	0	11.2299	14.0591	10.0041	14.9312	54.5989	53.0524	20.5526	31.8214	52.4442	46.7431	78.4502	34.4856	37.0644	30.9712	26.0493	43.5058	14.3041	36.2735	23.7945	29.8188	31.2144	53.1367	33.1854	2.52975	5.96171	20.3168	0	0	27.2879	8.12059	4.66961	28.258	43.3076	13.2215	37.7709	54.4067	34.6992	103.087	59.7778	57.9798	14.3214	25.1682
ENSMUSG00000028102	MGI:1338882	Pex11b	peroxisomal biogenesis factor 11 beta	42.0209	22.6593	11.7451	11.0089	33.6896	17.5739	10.0041	14.9312	0	0	5.13815	27.2755	0	8.49874	24.7738	20.6914	4.63305	8.84891	26.0493	16.3147	19.0722	20.7277	35.6917	13.2528	8.91839	5.31367	20.7409	2.52975	29.8085	27.0891	23.0235	4.13277	10.9152	24.3618	14.0088	14.129	16.2403	52.8861	33.0495	0	34.6992	25.7718	23.9111	16.1055	19.0951	10.0673
ENSMUSG00000034083	MGI:2444652	Ccdc174	coiled-coil domain containing 174	7.00348	51.7927	43.0654	0	67.3793	14.0591	65.0267	26.1296	85.7983	26.5262	10.2763	40.9133	0	50.9924	37.1606	13.7942	23.1652	26.5467	86.8309	0	33.3763	10.3639	20.8202	46.3848	53.5103	42.5094	16.5927	32.8868	50.6745	27.0891	23.0235	20.6638	32.7455	28.4221	18.6784	23.5483	10.8269	6.61076	14.1641	63.4745	27.7594	25.7718	44.8334	41.8743	9.54757	35.2355
ENSMUSG00000058355	MGI:1195458	Abce1	ATP-binding cassette, sub-family E (OABP), member 1	42.0209	51.7927	19.5752	22.0177	52.4061	31.633	30.0123	14.9312	0	26.5262	51.3815	36.3673	87.407	33.995	12.3869	6.89712	50.9635	22.1223	52.0985	16.3147	61.9846	41.4554	47.5889	39.7584	17.8368	42.5094	45.6299	40.476	47.6937	33.8613	15.349	45.4604	38.2031	28.4221	9.33922	23.5483	64.9614	39.6646	33.0495	0	48.5789	23.4289	32.8778	22.5477	14.3214	50.3364
ENSMUSG00000003604	MGI:1921518	Aven	apoptosis, caspase activation inhibitor	0	0	11.7451	5.50443	3.74329	10.5443	20.0082	14.9312	0	13.2631	30.8289	9.09183	17.4814	12.7481	8.25792	6.89712	0	22.1223	0	5.43822	9.53609	15.5458	23.7945	19.8792	13.3776	15.941	20.7409	7.58926	14.9043	6.77227	0	12.3983	0	16.2412	4.66961	14.129	10.8269	26.443	23.6068	0	6.93985	16.4003	8.96668	9.6633	28.6427	0
ENSMUSG00000015176	MGI:1918019	Nolc1	nucleolar and coiled-body phosphoprotein 1	49.0244	25.8963	27.4053	16.5133	33.6896	31.633	50.0206	48.5264	46.7991	39.7893	20.5526	63.6428	34.9628	55.2418	16.5158	0	13.8991	48.669	43.4154	10.8764	9.53609	15.5458	23.7945	19.8792	17.8368	26.5684	24.889	27.8273	23.8468	23.7029	23.0235	20.6638	54.5759	40.6029	9.33922	18.8387	5.41345	33.0538	18.8855	0	6.93985	4.68579	47.8223	19.3266	4.77379	15.1009
ENSMUSG00000025034	MGI:1933302	Trim8	tripartite motif-containing 8	14.007	3.23704	11.7451	0	3.74329	7.02955	20.0082	26.1296	7.79985	13.2631	15.4144	22.7296	0	25.4962	33.0317	62.0741	23.1652	17.6978	8.68309	5.43822	9.53609	15.5458	23.7945	19.8792	17.8368	5.31367	20.7409	12.6488	11.9234	3.38613	0	12.3983	5.45759	8.12059	9.33922	4.70966	16.2403	13.2215	18.8855	0	0	4.68579	8.96668	6.4422	9.54757	15.1009
ENSMUSG00000060657	MGI:2444505	Marf1	meiosis regulator and mRNA stability 1	14.007	29.1334	46.9804	33.0266	18.7165	56.2364	55.0226	67.1904	70.1986	13.2631	10.2763	22.7296	43.7035	38.2443	28.9027	0	9.2661	61.9424	34.7323	38.0676	66.7526	10.3639	83.2807	49.6979	62.4287	58.4504	78.8153	68.3033	23.8468	16.9307	69.0706	16.5311	103.694	69.025	4.66961	18.8387	54.1345	33.0538	4.72136	81.6101	20.8195	77.3155	44.8334	57.9798	23.8689	50.3364
ENSMUSG00000022075	MGI:2180557	Rhobtb2	Rho-related BTB domain containing 2	49.0244	29.1334	23.4902	22.0177	18.7165	17.5739	10.0041	14.9312	0	0	10.2763	9.09183	0	42.4937	4.12896	0	0	8.84891	8.68309	0	23.8402	25.9096	29.7431	3.3132	8.91839	5.31367	8.29634	12.6488	17.8851	13.5445	7.67451	0	0	24.3618	14.0088	18.8387	0	6.61076	0	0	0	2.34289	5.97778	16.1055	9.54757	5.03364
ENSMUSG00000064368	MGI:102495	mt-Nd6	mitochondrially encoded NADH dehydrogenase 6	7.00348	25.8963	11.7451	22.0177	29.9463	21.0887	20.0082	18.664	7.79985	26.5262	41.1052	9.09183	0	16.9975	33.0317	6.89712	23.1652	44.2446	52.0985	27.1911	9.53609	25.9096	29.7431	3.3132	22.296	37.1957	12.4445	30.357	20.866	3.38613	0	16.5311	43.6607	56.8441	32.6873	32.9677	32.4807	52.8861	18.8855	0	20.8195	32.8005	26.9	25.7688	33.4165	20.1346
ENSMUSG00000027997	MGI:1312921	Casp6	caspase 6	14.007	6.47409	27.4053	16.5133	7.48659	21.0887	25.0103	29.8624	7.79985	6.63155	41.1052	18.1837	0	25.4962	33.0317	48.2799	9.2661	8.84891	34.7323	21.7529	19.0722	25.9096	26.7688	16.566	26.7552	5.31367	29.0372	27.8273	14.9043	6.77227	38.3725	16.5311	49.1183	44.6632	14.0088	9.41933	27.0672	26.443	9.44273	36.2711	0	28.1147	8.96668	41.8743	4.77379	25.1682
ENSMUSG00000034801	MGI:98355	Sos2	SOS Ras/Rho guanine nucleotide exchange factor 2	28.0139	29.1334	19.5752	11.0089	33.6896	10.5443	5.00206	48.5264	23.3995	13.2631	10.2763	31.8214	0	8.49874	8.25792	0	18.5322	22.1223	0	0	23.8402	0	35.6917	23.1924	8.91839	10.6273	24.889	20.238	26.8277	33.8613	7.67451	16.5311	27.2879	36.5426	37.3569	23.5483	16.2403	0	0	54.4067	13.8797	35.1434	32.8778	38.6532	42.9641	10.0673
ENSMUSG00000029310	MGI:1921417	Nudt9	nudix (nucleoside diphosphate linked moiety X)-type motif 9	7.00348	6.47409	0	5.50443	18.7165	31.633	15.0062	11.1984	7.79985	0	10.2763	18.1837	0	29.7456	16.5158	13.7942	13.8991	13.2734	0	5.43822	0	31.0916	14.8715	23.1924	13.3776	10.6273	8.29634	7.58926	20.866	27.0891	46.0471	24.7966	5.45759	32.4824	4.66961	18.8387	16.2403	0	18.8855	0	6.93985	14.0574	5.97778	6.4422	0	20.1346
ENSMUSG00000032058	MGI:1920949	Ppp2r1b	protein phosphatase 2, regulatory subunit A, beta	7.00348	19.4223	31.3203	5.50443	11.2299	21.0887	25.0103	44.7936	0	6.63155	10.2763	4.54592	0	8.49874	33.0317	48.2799	23.1652	8.84891	52.0985	16.3147	4.76804	46.6373	35.6917	72.8903	8.91839	15.941	8.29634	20.238	35.7702	10.1584	0	24.7966	16.3728	24.3618	42.0265	28.258	10.8269	19.8323	9.44273	0	6.93985	23.4289	26.9	12.8844	38.1903	0
ENSMUSG00000034832	MGI:2446229	Tet3	tet methylcytosine dioxygenase 3	70.0348	42.0816	23.4902	16.5133	41.1762	28.1182	70.0288	67.1904	31.1994	13.2631	10.2763	4.54592	0	29.7456	24.7738	13.7942	37.0644	26.5467	0	21.7529	4.76804	15.5458	23.7945	26.5056	62.4287	42.5094	53.9262	43.0058	38.7511	40.6336	138.141	66.1242	38.2031	64.9647	14.0088	37.6773	0	0	23.6068	0	34.6992	35.1434	38.8556	51.5376	28.6427	40.2691
ENSMUSG00000022184	MGI:2146220	Fbxo4	F-box protein 4	28.0139	32.3704	35.2353	77.062	29.9463	66.7807	15.0062	44.7936	0	33.1577	30.8289	18.1837	17.4814	16.9975	24.7738	20.6914	23.1652	4.42446	0	16.3147	33.3763	31.0916	17.8459	19.8792	8.91839	5.31367	4.14817	25.2975	38.7511	47.4059	122.792	33.0621	5.45759	12.1809	14.0088	32.9677	10.8269	0	28.3282	0	41.6391	9.37157	5.97778	6.4422	4.77379	25.1682
ENSMUSG00000040687	MGI:2444672	Madd	MAP-kinase activating death domain	21.0105	32.3704	35.2353	16.5133	29.9463	42.1773	35.0144	37.328	38.9992	53.0524	5.13815	40.9133	17.4814	25.4962	8.25792	48.2799	74.1288	35.3956	0	5.43822	33.3763	31.0916	17.8459	19.8792	31.2144	21.2547	20.7409	35.4165	50.6745	27.0891	7.67451	24.7966	81.8638	56.8441	65.3745	9.41933	21.6538	0	42.4923	54.4067	27.7594	37.4863	47.8223	61.2009	9.54757	30.2018
ENSMUSG00000008976	MGI:95610	Gabpa	GA repeat binding protein, alpha	7.00348	16.1852	7.83007	0	14.9732	10.5443	20.0082	7.4656	0	6.63155	5.13815	4.54592	0	8.49874	20.6448	34.4856	37.0644	8.84891	0	16.3147	0	15.5458	29.7431	13.2528	17.8368	21.2547	8.29634	20.238	5.96171	16.9307	46.0471	8.26553	43.6607	12.1809	14.0088	23.5483	16.2403	19.8323	0	0	6.93985	11.7145	14.9445	22.5477	0	0
ENSMUSG00000035478	MGI:1333812	Mbd3	methyl-CpG binding domain protein 3	7.00348	19.4223	11.7451	5.50443	14.9732	24.6034	35.0144	7.4656	54.5989	6.63155	0	40.9133	0	4.24937	4.12896	27.5885	0	8.84891	0	5.43822	14.3041	15.5458	29.7431	13.2528	17.8368	5.31367	8.29634	12.6488	0	10.1584	7.67451	20.6638	0	8.12059	14.0088	4.70966	10.8269	6.61076	4.72136	0	6.93985	9.37157	14.9445	3.2211	4.77379	10.0673
ENSMUSG00000040459	MGI:2442985	Arglu1	arginine and glutamate rich 1	49.0244	226.593	137.026	104.584	183.421	172.224	130.053	223.968	163.797	6.63155	51.3815	68.1888	104.888	76.4886	66.0634	20.6914	185.322	234.496	52.0985	32.6293	23.8402	62.1831	133.844	79.5167	214.041	233.802	194.964	220.088	131.158	220.099	23.0235	140.514	147.355	133.99	200.793	70.645	54.1345	6.61076	61.3777	36.2711	34.6992	215.546	257.045	257.688	90.7019	85.5718
ENSMUSG00000049940	MGI:1918054	Pgrmc2	progesterone receptor membrane component 2	21.0105	29.1334	23.4902	33.0266	11.2299	3.51478	15.0062	11.1984	54.5989	46.4208	10.2763	22.7296	8.7407	25.4962	33.0317	13.7942	18.5322	61.9424	0	16.3147	4.76804	15.5458	59.4862	36.4452	4.45919	58.4504	20.7409	45.5355	11.9234	33.8613	15.349	12.3983	16.3728	48.7235	42.0265	23.5483	10.8269	39.6646	4.72136	0	27.7594	14.0574	14.9445	9.6633	19.0951	15.1009
ENSMUSG00000024287	MGI:1919668	Thoc1	THO complex 1	0	19.4223	7.83007	5.50443	41.1762	7.02955	10.0041	14.9312	23.3995	0	5.13815	18.1837	34.9628	4.24937	4.12896	0	23.1652	17.6978	0	0	4.76804	20.7277	17.8459	19.8792	8.91839	5.31367	4.14817	22.7678	29.8085	10.1584	0	4.13277	5.45759	12.1809	14.0088	32.9677	10.8269	52.8861	14.1641	0	6.93985	4.68579	35.8667	19.3266	23.8689	15.1009
ENSMUSG00000046314	MGI:2384963	Stxbp6	syntaxin binding protein 6 (amisyn)	0	0	0	0	0	0	0	0	0	19.8946	10.2763	22.7296	0	25.4962	4.12896	6.89712	4.63305	0	0	0	14.3041	20.7277	17.8459	19.8792	4.45919	15.941	12.4445	0	0	0	0	0	0	0	0	9.41933	0	0	0	0	0	0	2.98889	6.4422	0	5.03364
ENSMUSG00000025223	MGI:894762	Ldb1	LIM domain binding 1	49.0244	38.8445	11.7451	22.0177	18.7165	31.633	20.0082	44.7936	23.3995	26.5262	30.8289	4.54592	34.9628	8.49874	0	27.5885	9.2661	22.1223	0	27.1911	28.6083	36.2735	8.92293	13.2528	13.3776	31.882	4.14817	17.7083	44.7128	20.3168	0	33.0621	0	16.2412	9.33922	14.129	21.6538	6.61076	9.44273	0	0	7.02868	5.97778	3.2211	28.6427	25.1682
ENSMUSG00000073775	MGI:1923547	Kti12	KTI12 homolog, chromatin associated	14.007	9.71113	3.91504	0	7.48659	10.5443	5.00206	11.1984	0	66.3155	25.6907	40.9133	0	21.2468	37.1606	34.4856	9.2661	8.84891	8.68309	21.7529	4.76804	36.2735	8.92293	13.2528	22.296	26.5684	0	12.6488	0	27.0891	38.3725	12.3983	0	0	18.6784	23.5483	16.2403	6.61076	28.3282	0	20.8195	11.7145	11.9556	6.4422	0	20.1346
ENSMUSG00000019849	MGI:1270863	Prep	prolyl endopeptidase	0	12.9482	19.5752	0	11.2299	7.02955	10.0041	26.1296	46.7991	13.2631	20.5526	13.6378	0	21.2468	20.6448	0	9.2661	13.2734	26.0493	0	9.53609	51.8193	38.666	16.566	26.7552	26.5684	20.7409	7.58926	23.8468	23.7029	0	16.5311	27.2879	32.4824	18.6784	9.41933	16.2403	6.61076	14.1641	18.1356	13.8797	9.37157	14.9445	38.6532	9.54757	40.2691
ENSMUSG00000026150	MGI:1922984	Mff	mitochondrial fission factor	21.0105	42.0816	43.0654	16.5133	33.6896	31.633	25.0103	52.2592	15.5997	26.5262	10.2763	31.8214	26.2221	25.4962	20.6448	20.6914	37.0644	26.5467	26.0493	5.43822	9.53609	31.0916	23.7945	36.4452	8.91839	21.2547	58.0744	27.8273	41.7319	37.2475	30.698	33.0621	5.45759	32.4824	74.7138	32.9677	32.4807	6.61076	28.3282	0	97.1579	28.1147	23.9111	12.8844	57.2854	45.3027
ENSMUSG00000049086	MGI:88184	Bmyc	brain expressed myelocytomatosis oncogene	42.0209	51.7927	66.5556	16.5133	33.6896	49.2069	30.0123	22.3968	85.7983	0	0	0	0	8.49874	4.12896	41.3827	13.8991	53.0935	0	32.6293	28.6083	57.0012	62.4605	56.3243	17.8368	10.6273	4.14817	22.7678	35.7702	33.8613	23.0235	41.3277	43.6607	56.8441	60.7049	14.129	27.0672	33.0538	33.0495	27.2034	27.7594	21.086	23.9111	22.5477	38.1903	20.1346
ENSMUSG00000030630	MGI:95482	Fah	fumarylacetoacetate hydrolase	0	9.71113	0	5.50443	0	0	0	3.7328	0	0	30.8289	0	8.7407	16.9975	16.5158	0	0	0	0	0	23.8402	41.4554	14.8715	19.8792	8.91839	15.941	20.7409	0	2.98085	3.38613	0	0	16.3728	12.1809	4.66961	0	21.6538	0	23.6068	9.06779	13.8797	14.0574	8.96668	3.2211	19.0951	10.0673
ENSMUSG00000017485	MGI:98791	Top2b	topoisomerase (DNA) II beta	147.073	278.386	137.026	159.628	172.192	133.561	160.066	182.907	148.197	112.736	107.901	63.6428	0	135.98	57.8054	151.737	64.8627	84.0647	34.7323	59.8205	147.809	165.822	166.561	175.599	120.398	143.469	174.223	161.904	152.024	121.901	145.816	165.311	267.422	174.593	130.749	84.774	75.7883	125.604	155.805	18.1356	76.3383	140.574	149.445	199.708	133.666	95.6391
ENSMUSG00000034111	MGI:1923480	Tmed8	transmembrane p24 trafficking protein 8	70.0348	42.0816	39.1504	27.5221	29.9463	28.1182	5.00206	26.1296	0	26.5262	20.5526	36.3673	0	25.4962	20.6448	6.89712	41.6974	22.1223	8.68309	5.43822	14.3041	31.0916	17.8459	49.6979	31.2144	42.5094	24.889	30.357	23.8468	27.0891	76.7451	20.6638	27.2879	52.7838	42.0265	42.387	5.41345	39.6646	9.44273	0	0	18.7431	32.8778	16.1055	23.8689	45.3027
ENSMUSG00000045854	MGI:1917573	Lyrm2	LYR motif containing 2	28.0139	19.4223	31.3203	27.5221	44.9195	21.0887	10.0041	7.4656	0	13.2631	30.8289	36.3673	43.7035	38.2443	12.3869	20.6914	27.7983	39.8201	0	0	9.53609	46.6373	20.8202	43.0716	4.45919	26.5684	12.4445	10.119	17.8851	6.77227	0	4.13277	16.3728	28.4221	9.33922	23.5483	75.7883	19.8323	0	45.3389	6.93985	18.7431	20.9222	28.9899	33.4165	15.1009
ENSMUSG00000028673	MGI:95593	Fuca1	fucosidase, alpha-L- 1, tissue	21.0105	51.7927	23.4902	5.50443	29.9463	105.443	65.0267	33.5952	31.1994	26.5262	35.967	45.4592	113.629	76.4886	57.8054	62.0741	60.2296	22.1223	17.3662	65.2587	28.6083	93.2747	65.4348	72.8903	40.1327	26.5684	41.4817	45.5355	56.6362	44.0198	61.3961	78.5225	65.4911	85.2662	32.6873	32.9677	59.5479	13.2215	23.6068	0	0	28.1147	32.8778	22.5477	28.6427	10.0673
ENSMUSG00000018593	MGI:98373	Sparc	secreted acidic cysteine rich glycoprotein	0	0	0	0	3.74329	0	0	0	0	6.63155	5.13815	4.54592	0	50.9924	8.25792	41.3827	18.5322	17.6978	0	5.43822	28.6083	5.18193	32.7174	19.8792	8.91839	42.5094	16.5927	0	0	0	0	0	0	0	0	0	0	0	0	0	0	0	0	0	0	0
ENSMUSG00000043832	MGI:1920399	Clec4a3	C-type lectin domain family 4, member a3	0	12.9482	0	0	0	10.5443	0	0	0	0	0	22.7296	0	25.4962	4.12896	0	23.1652	0	8.68309	0	0	5.18193	32.7174	19.8792	4.45919	0	0	2.52975	0	13.5445	0	0	0	0	0	9.41933	5.41345	0	9.44273	0	0	0	0	3.2211	0	30.2018
ENSMUSG00000028173	MGI:1915401	Wls	wntless WNT ligand secretion mediator	42.0209	38.8445	15.6601	16.5133	52.4061	17.5739	10.0041	29.8624	7.79985	72.947	56.5196	18.1837	0	29.7456	45.4186	13.7942	18.5322	48.669	0	10.8764	23.8402	15.5458	11.8972	33.132	31.2144	10.6273	33.1854	12.6488	23.8468	30.4752	7.67451	24.7966	5.45759	8.12059	14.0088	23.5483	48.721	6.61076	14.1641	0	62.4586	14.0574	23.9111	16.1055	14.3214	15.1009
ENSMUSG00000021548	MGI:1913921	Ccnh	cyclin H	42.0209	16.1852	11.7451	5.50443	3.74329	24.6034	20.0082	3.7328	0	0	15.4144	0	34.9628	4.24937	12.3869	6.89712	13.8991	0	0	10.8764	4.76804	36.2735	14.8715	16.566	0	0	33.1854	32.8868	47.6937	10.1584	7.67451	8.26553	21.8304	20.3015	23.3481	47.0966	27.0672	0	33.0495	90.6779	27.7594	16.4003	8.96668	0	23.8689	20.1346
ENSMUSG00000021306	MGI:1891463	Gpr137b	G protein-coupled receptor 137B	0	0	7.83007	11.0089	7.48659	0	0	7.4656	0	6.63155	0	4.54592	0	8.49874	12.3869	0	27.7983	8.84891	0	5.43822	4.76804	31.0916	0	26.5056	13.3776	10.6273	16.5927	10.119	8.94256	10.1584	0	4.13277	0	0	0	28.258	0	0	18.8855	63.4745	6.93985	23.4289	11.9556	12.8844	14.3214	10.0673
ENSMUSG00000041124	MGI:1925350	Msantd4	Myb/SANT-like DNA-binding domain containing 4 with coiled-coils	14.007	12.9482	15.6601	0	14.9732	28.1182	20.0082	11.1984	0	19.8946	10.2763	59.0969	0	4.24937	28.9027	20.6914	9.2661	8.84891	0	0	28.6083	10.3639	17.8459	36.4452	17.8368	15.941	8.29634	22.7678	2.98085	10.1584	46.0471	8.26553	0	16.2412	14.0088	14.129	0	0	9.44273	0	0	7.02868	11.9556	9.6633	14.3214	25.1682
ENSMUSG00000048897	MGI:1921747	Zfp710	zinc finger protein 710	0	19.4223	15.6601	5.50443	26.2031	7.02955	10.0041	18.664	23.3995	0	5.13815	4.54592	0	4.24937	12.3869	34.4856	9.2661	13.2734	8.68309	10.8764	4.76804	20.7277	35.6917	26.5056	17.8368	53.1367	20.7409	15.1785	5.96171	10.1584	0	8.26553	10.9152	20.3015	18.6784	18.8387	16.2403	13.2215	28.3282	36.2711	27.7594	14.0574	11.9556	9.6633	42.9641	25.1682
ENSMUSG00000034940	MGI:1354742	Synrg	synergin, gamma	0	51.7927	23.4902	49.5398	26.2031	28.1182	35.0144	48.5264	46.7991	53.0524	10.2763	22.7296	0	12.7481	28.9027	20.6914	13.8991	35.3956	86.8309	10.8764	28.6083	20.7277	41.6403	43.0716	17.8368	42.5094	53.9262	37.9463	23.8468	30.4752	23.0235	33.0621	60.0335	36.5426	46.6961	32.9677	37.8941	6.61076	18.8855	9.06779	34.6992	23.4289	32.8778	22.5477	14.3214	30.2018
ENSMUSG00000075595	MGI:2442221	Zfp652	zinc finger protein 652	14.007	32.3704	27.4053	33.0266	41.1762	21.0887	55.0226	29.8624	7.79985	0	35.967	31.8214	0	29.7456	41.2896	20.6914	32.4313	17.6978	86.8309	21.7529	19.0722	20.7277	26.7688	9.93959	17.8368	10.6273	29.0372	30.357	53.6554	30.4752	15.349	33.0621	54.5759	32.4824	46.6961	23.5483	21.6538	19.8323	18.8855	0	13.8797	49.2008	26.9	25.7688	100.25	15.1009
ENSMUSG00000020224	MGI:1913475	Llph	LLP homolog, long-term synaptic facilitation (Aplysia)	7.00348	19.4223	15.6601	0	18.7165	10.5443	15.0062	7.4656	0	46.4208	20.5526	4.54592	8.7407	8.49874	4.12896	0	37.0644	30.9712	43.4154	27.1911	9.53609	20.7277	38.666	53.0111	26.7552	0	24.889	17.7083	8.94256	13.5445	0	0	0	28.4221	28.0177	56.516	10.8269	13.2215	14.1641	0	0	14.0574	5.97778	22.5477	23.8689	30.2018
ENSMUSG00000029202	MGI:1918771	Pds5a	PDS5 cohesin associated factor A	7.00348	110.059	39.1504	71.5575	56.1494	87.8694	80.0329	63.4576	31.1994	0	35.967	18.1837	0	38.2443	57.8054	75.8683	64.8627	48.669	52.0985	43.5058	23.8402	31.0916	86.255	62.9507	53.5103	37.1957	66.3708	53.1248	80.483	74.495	69.0706	61.9915	65.4911	64.9647	51.3657	4.70966	10.8269	26.443	75.5418	0	20.8195	107.773	92.6557	54.7587	14.3214	65.4373
ENSMUSG00000002345	MGI:1919618	Borcs8	BLOC-1 related complex subunit 8	14.007	19.4223	15.6601	5.50443	14.9732	10.5443	15.0062	11.1984	7.79985	6.63155	10.2763	13.6378	0	12.7481	24.7738	6.89712	18.5322	8.84891	0	5.43822	4.76804	20.7277	26.7688	19.8792	13.3776	37.1957	20.7409	17.7083	29.8085	16.9307	7.67451	12.3983	21.8304	0	0	4.70966	10.8269	13.2215	18.8855	0	6.93985	21.086	17.9334	12.8844	42.9641	5.03364
ENSMUSG00000041852	MGI:108399	Tcf20	transcription factor 20	21.0105	25.8963	23.4902	22.0177	14.9732	10.5443	25.0103	18.664	23.3995	0	20.5526	13.6378	0	16.9975	41.2896	6.89712	27.7983	4.42446	17.3662	10.8764	38.1443	25.9096	14.8715	16.566	26.7552	5.31367	29.0372	35.4165	17.8851	20.3168	15.349	28.9294	16.3728	20.3015	23.3481	28.258	27.0672	0	14.1641	0	6.93985	25.7718	38.8556	28.9899	9.54757	30.2018
ENSMUSG00000026596	MGI:87860	Abl2	v-abl Abelson murine leukemia viral oncogene 2 (arg, Abelson-related gene)	28.0139	58.2668	58.7255	0	11.2299	42.1773	40.0165	48.5264	23.3995	6.63155	5.13815	31.8214	0	4.24937	16.5158	20.6914	4.63305	8.84891	17.3662	10.8764	76.2887	31.0916	2.97431	23.1924	17.8368	26.5684	29.0372	45.5355	44.7128	40.6336	0	37.1949	38.2031	32.4824	32.6873	4.70966	10.8269	6.61076	14.1641	36.2711	0	14.0574	20.9222	28.9899	23.8689	15.1009
ENSMUSG00000032396	MGI:2143272	Dis3l	DIS3 like exosome 3'-5' exoribonuclease	0	12.9482	0	0	3.74329	0	0	7.4656	0	19.8946	0	0	0	0	4.12896	0	0	0	0	21.7529	0	31.0916	2.97431	23.1924	8.91839	5.31367	0	0	2.98085	0	0	8.26553	0	0	0	0	0	0	4.72136	9.06779	0	7.02868	8.96668	0	4.77379	0
ENSMUSG00000057335	MGI:1918348	Cep170	centrosomal protein 170	21.0105	45.3186	46.9804	11.0089	41.1762	24.6034	75.0309	78.3888	23.3995	46.4208	61.6578	13.6378	0	42.4937	45.4186	48.2799	78.7618	30.9712	26.0493	38.0676	71.5207	25.9096	47.5889	43.0716	75.8063	69.0778	53.9262	43.0058	29.8085	57.5643	76.7451	57.8587	43.6607	28.4221	51.3657	47.0966	16.2403	6.61076	33.0495	0	69.3985	49.2008	92.6557	77.3064	14.3214	30.2018
ENSMUSG00000071042	MGI:3028579	Rasgrp3	RAS, guanyl releasing protein 3	140.07	210.408	137.026	143.115	86.0958	161.68	80.0329	123.182	38.9992	0	25.6907	31.8214	0	21.2468	16.5158	27.5885	9.2661	22.1223	0	27.1911	57.2165	93.2747	53.5376	102.709	40.1327	15.941	29.0372	78.4223	143.081	84.6534	130.467	66.1242	92.779	89.3265	70.0442	0	0	6.61076	0	0	13.8797	9.37157	5.97778	0	28.6427	35.2355
ENSMUSG00000019189	MGI:1921565	Rnf145	ring finger protein 145	28.0139	74.452	113.536	71.5575	97.3256	70.2955	45.0185	33.5952	23.3995	0	35.967	54.551	43.7035	12.7481	53.6765	13.7942	46.3305	35.3956	8.68309	10.8764	23.8402	62.1831	44.6146	66.2639	35.6736	47.8231	29.0372	93.6008	80.483	104.97	0	49.5932	43.6607	44.6632	56.0353	32.9677	21.6538	13.2215	23.6068	0	6.93985	30.4576	8.96668	28.9899	52.5116	40.2691
ENSMUSG00000023990	MGI:103270	Tfeb	transcription factor EB	7.00348	22.6593	11.7451	0	3.74329	21.0887	20.0082	18.664	15.5997	0	5.13815	18.1837	0	4.24937	24.7738	6.89712	4.63305	13.2734	0	0	4.76804	10.3639	29.7431	19.8792	0	15.941	8.29634	17.7083	8.94256	3.38613	7.67451	4.13277	16.3728	8.12059	28.0177	23.5483	5.41345	0	0	45.3389	0	16.4003	14.9445	0	14.3214	5.03364
ENSMUSG00000030120	MGI:1353554	Mlf2	myeloid leukemia factor 2	14.007	19.4223	11.7451	16.5133	18.7165	24.6034	10.0041	14.9312	46.7991	0	35.967	59.0969	0	16.9975	16.5158	62.0741	13.8991	13.2734	52.0985	65.2587	38.1443	25.9096	23.7945	39.7584	22.296	69.0778	20.7409	15.1785	26.8277	27.0891	69.0706	24.7966	10.9152	48.7235	23.3481	61.2256	37.8941	26.443	18.8855	0	76.3383	14.0574	41.8445	16.1055	52.5116	15.1009
ENSMUSG00000024099	MGI:1920150	Ndufv2	NADH:ubiquinone oxidoreductase core subunit V2	63.0314	35.6075	3.91504	38.531	52.4061	49.2069	5.00206	37.328	31.1994	112.736	51.3815	18.1837	61.1849	12.7481	12.3869	48.2799	18.5322	13.2734	43.4154	43.5058	57.2165	57.0012	68.4091	46.3848	26.7552	21.2547	41.4817	37.9463	20.866	40.6336	53.7216	37.1949	16.3728	24.3618	18.6784	28.258	32.4807	6.61076	42.4923	36.2711	0	32.8005	29.8889	28.9899	71.6068	30.2018
ENSMUSG00000031691	MGI:2384849	Tnpo2	transportin 2 (importin 3, karyopherin beta 2b)	21.0105	3.23704	15.6601	0	18.7165	7.02955	5.00206	3.7328	23.3995	6.63155	5.13815	0	0	16.9975	16.5158	6.89712	0	13.2734	0	0	0	20.7277	29.7431	6.62639	8.91839	42.5094	12.4445	7.58926	0	6.77227	0	12.3983	0	4.06029	0	0	0	0	14.1641	0	0	11.7145	8.96668	12.8844	0	0
ENSMUSG00000040363	MGI:1918708	Bcor	BCL6 interacting corepressor	14.007	16.1852	11.7451	0	26.2031	17.5739	30.0123	18.664	0	0	5.13815	13.6378	0	21.2468	20.6448	20.6914	18.5322	0	0	16.3147	9.53609	25.9096	17.8459	13.2528	17.8368	26.5684	20.7409	10.119	8.94256	23.7029	7.67451	16.5311	21.8304	32.4824	4.66961	32.9677	5.41345	33.0538	0	0	62.4586	18.7431	11.9556	6.4422	4.77379	30.2018
ENSMUSG00000029729	MGI:1921820	Zkscan1	zinc finger with KRAB and SCAN domains 1	0	6.47409	7.83007	49.5398	7.48659	21.0887	15.0062	7.4656	0	33.1577	5.13815	0	0	16.9975	0	0	0	17.6978	0	10.8764	4.76804	25.9096	17.8459	23.1924	26.7552	15.941	20.7409	10.119	20.866	16.9307	15.349	12.3983	10.9152	0	32.6873	14.129	10.8269	0	18.8855	0	0	14.0574	0	22.5477	4.77379	0
ENSMUSG00000061079	MGI:1277969	Zfp143	zinc finger protein 143	0	25.8963	15.6601	27.5221	22.4598	3.51478	10.0041	22.3968	0	6.63155	20.5526	9.09183	0	0	16.5158	20.6914	4.63305	4.42446	0	5.43822	0	25.9096	14.8715	23.1924	4.45919	15.941	4.14817	5.0595	23.8468	20.3168	0	8.26553	21.8304	8.12059	14.0088	4.70966	21.6538	6.61076	0	0	0	2.34289	11.9556	3.2211	9.54757	20.1346
ENSMUSG00000028044	MGI:1889208	Cks1b	CDC28 protein kinase 1b	0	0	15.6601	5.50443	18.7165	10.5443	0	14.9312	7.79985	6.63155	20.5526	0	0	21.2468	0	6.89712	0	13.2734	0	16.3147	9.53609	20.7277	38.666	29.8188	26.7552	0	0	12.6488	8.94256	10.1584	61.3961	0	0	20.3015	9.33922	9.41933	10.8269	0	18.8855	27.2034	0	14.0574	8.96668	12.8844	9.54757	5.03364
ENSMUSG00000068882	MGI:98423	Ssb	Sjogren syndrome antigen B	196.098	246.015	219.242	99.0797	243.314	302.271	90.037	261.296	132.597	159.157	195.25	218.204	157.333	254.962	119.74	110.354	236.285	269.892	173.662	255.597	209.794	176.186	273.636	265.056	205.123	286.938	232.298	288.392	196.736	253.96	168.839	243.833	163.728	247.678	154.097	94.1933	92.0286	145.437	94.4273	54.4067	138.797	255.375	176.345	306.004	157.535	135.908
ENSMUSG00000028882	MGI:2140494	Ppp1r8	protein phosphatase 1, regulatory subunit 8	21.0105	9.71113	39.1504	22.0177	22.4598	28.1182	60.0247	22.3968	7.79985	6.63155	35.967	9.09183	43.7035	21.2468	20.6448	13.7942	37.0644	48.669	26.0493	21.7529	9.53609	77.7289	32.7174	23.1924	31.2144	21.2547	53.9262	25.2975	44.7128	30.4752	30.698	20.6638	32.7455	20.3015	23.3481	4.70966	10.8269	13.2215	37.7709	72.5423	0	35.1434	32.8778	22.5477	38.1903	20.1346
ENSMUSG00000029687	MGI:107940	Ezh2	enhancer of zeste 2 polycomb repressive complex 2 subunit	21.0105	22.6593	11.7451	16.5133	33.6896	35.1478	0	18.664	46.7991	19.8946	5.13815	0	43.7035	16.9975	20.6448	6.89712	13.8991	30.9712	0	10.8764	0	31.0916	35.6917	29.8188	13.3776	15.941	24.889	35.4165	38.7511	30.4752	15.349	16.5311	38.2031	28.4221	28.0177	9.41933	21.6538	0	4.72136	0	6.93985	9.37157	32.8778	45.0954	33.4165	5.03364
ENSMUSG00000019362	MGI:1289231	D8Ertd738e	DNA segment, Chr 8, ERATO Doi 738, expressed	28.0139	25.8963	35.2353	33.0266	44.9195	28.1182	40.0165	48.5264	46.7991	26.5262	46.2433	36.3673	78.6663	42.4937	16.5158	68.9712	32.4313	35.3956	60.7816	21.7529	57.2165	31.0916	35.6917	59.6375	31.2144	58.4504	37.3335	30.357	23.8468	30.4752	15.349	33.0621	43.6607	40.6029	37.3569	0	59.5479	26.443	4.72136	63.4745	20.8195	42.1721	29.8889	51.5376	38.1903	10.0673
ENSMUSG00000020806	MGI:2442473	Rhbdf2	rhomboid 5 homolog 2	7.00348	12.9482	54.8105	22.0177	22.4598	28.1182	15.0062	11.1984	46.7991	6.63155	15.4144	9.09183	0	16.9975	16.5158	20.6914	13.8991	57.5179	0	32.6293	9.53609	10.3639	29.7431	16.566	26.7552	21.2547	20.7409	15.1785	23.8468	16.9307	23.0235	24.7966	10.9152	8.12059	28.0177	9.41933	10.8269	0	9.44273	72.5423	6.93985	16.4003	8.96668	22.5477	38.1903	50.3364
ENSMUSG00000024993	MGI:1915144	Fam45a	family with sequence similarity 45, member A	7.00348	3.23704	7.83007	5.50443	7.48659	7.02955	10.0041	7.4656	0	0	5.13815	0	0	8.49874	8.25792	0	13.8991	8.84891	0	0	0	25.9096	20.8202	9.93959	8.91839	0	24.889	2.52975	2.98085	0	0	33.0621	0	0	9.33922	4.70966	0	0	4.72136	0	0	11.7145	8.96668	12.8844	4.77379	0
ENSMUSG00000032469	MGI:1931520	Dbr1	debranching RNA lariats 1	7.00348	45.3186	35.2353	27.5221	52.4061	21.0887	15.0062	37.328	15.5997	19.8946	15.4144	18.1837	17.4814	8.49874	16.5158	27.5885	27.7983	17.6978	8.68309	54.3822	14.3041	25.9096	20.8202	9.93959	22.296	47.8231	12.4445	17.7083	20.866	33.8613	15.349	28.9294	5.45759	36.5426	28.0177	32.9677	0	13.2215	14.1641	9.06779	27.7594	9.37157	26.9	16.1055	9.54757	35.2355
ENSMUSG00000027244	MGI:1196429	Atg13	autophagy related 13	7.00348	6.47409	11.7451	27.5221	3.74329	3.51478	15.0062	3.7328	23.3995	39.7893	10.2763	13.6378	0	12.7481	12.3869	20.6914	27.7983	4.42446	0	16.3147	28.6083	31.0916	8.92293	16.566	0	0	0	10.119	14.9043	6.77227	0	4.13277	5.45759	4.06029	32.6873	14.129	16.2403	0	23.6068	0	34.6992	2.34289	5.97778	9.6633	0	5.03364
ENSMUSG00000037221	MGI:1916179	Mospd3	motile sperm domain containing 3	14.007	6.47409	23.4902	5.50443	11.2299	7.02955	5.00206	22.3968	0	0	20.5526	4.54592	8.7407	8.49874	0	6.89712	23.1652	4.42446	60.7816	5.43822	9.53609	31.0916	8.92293	16.566	0	10.6273	37.3335	15.1785	14.9043	6.77227	7.67451	24.7966	16.3728	28.4221	18.6784	9.41933	0	0	9.44273	0	27.7594	4.68579	14.9445	32.211	23.8689	5.03364
ENSMUSG00000027130	MGI:2135960	Slc12a6	solute carrier family 12, member 6	126.063	90.6372	39.1504	82.5664	29.9463	66.7807	55.0226	108.251	85.7983	19.8946	5.13815	22.7296	8.7407	29.7456	70.1923	96.5597	74.1288	39.8201	43.4154	21.7529	23.8402	10.3639	2.97431	43.0716	89.1839	42.5094	53.9262	60.7141	50.6745	67.7227	30.698	103.319	65.4911	56.8441	60.7049	61.2256	5.41345	26.443	33.0495	45.3389	69.3985	72.6297	59.7778	57.9798	33.4165	20.1346
ENSMUSG00000030720	MGI:107537	Cln3	ceroid lipofuscinosis, neuronal 3, juvenile (Batten, Spielmeyer-Vogt disease)	21.0105	12.9482	7.83007	0	11.2299	3.51478	10.0041	18.664	0	0	20.5526	0	0	12.7481	4.12896	6.89712	0	4.42446	0	0	9.53609	10.3639	32.7174	13.2528	0	5.31367	20.7409	2.52975	14.9043	10.1584	0	8.26553	5.45759	0	4.66961	0	0	6.61076	4.72136	0	13.8797	2.34289	5.97778	0	14.3214	30.2018
ENSMUSG00000027665	MGI:1206581	Pik3ca	phosphatidylinositol-4,5-bisphosphate 3-kinase catalytic subunit alpha	63.0314	61.5038	58.7255	22.0177	26.2031	42.1773	20.0082	89.5872	31.1994	6.63155	25.6907	50.0051	0	106.234	8.25792	41.3827	50.9635	44.2446	69.4647	32.6293	52.4485	36.2735	44.6146	66.2639	49.0511	26.5684	70.5189	68.3033	80.483	77.8811	53.7216	78.5225	70.9487	56.8441	56.0353	51.8063	16.2403	33.0538	37.7709	45.3389	13.8797	53.8866	32.8778	45.0954	33.4165	50.3364
ENSMUSG00000051727	MGI:1289222	Kctd14	potassium channel tetramerisation domain containing 14	56.0279	16.1852	27.4053	38.531	26.2031	35.1478	25.0103	26.1296	54.5989	26.5262	92.4866	81.8265	34.9628	46.7431	8.25792	41.3827	69.4957	101.762	0	54.3822	61.9846	88.0928	26.7688	39.7584	75.8063	58.4504	53.9262	22.7678	11.9234	10.1584	0	16.5311	10.9152	36.5426	14.0088	75.3546	54.1345	59.4968	18.8855	0	34.6992	77.3155	68.7445	86.9697	14.3214	30.2018
ENSMUSG00000004266	MGI:96055	Ptpn6	protein tyrosine phosphatase, non-receptor type 6	105.052	152.141	97.8759	60.5487	119.785	130.047	80.0329	59.7248	77.9985	53.0524	61.6578	86.3724	26.2221	89.2368	103.224	41.3827	50.9635	66.3668	26.0493	59.8205	76.2887	72.547	86.255	76.2035	80.2655	37.1957	70.5189	53.1248	62.5979	57.5643	115.118	119.85	76.4063	93.3868	102.731	75.3546	16.2403	79.3291	108.591	117.881	48.5789	63.2581	80.7001	32.211	90.7019	30.2018
ENSMUSG00000000708	MGI:1343094	Kat2b	K(lysine) acetyltransferase 2B	14.007	12.9482	7.83007	5.50443	11.2299	10.5443	5.00206	18.664	0	19.8946	0	4.54592	0	25.4962	8.25792	0	9.2661	0	17.3662	0	0	5.18193	17.8459	33.132	13.3776	0	8.29634	5.0595	11.9234	10.1584	7.67451	8.26553	0	4.06029	14.0088	0	10.8269	13.2215	14.1641	0	0	9.37157	2.98889	9.6633	9.54757	30.2018
ENSMUSG00000007812	MGI:1919861	Zfp655	zinc finger protein 655	7.00348	22.6593	0	16.5133	18.7165	14.0591	20.0082	11.1984	7.79985	26.5262	0	13.6378	0	0	0	6.89712	9.2661	8.84891	8.68309	0	9.53609	5.18193	17.8459	33.132	13.3776	10.6273	4.14817	10.119	11.9234	6.77227	0	12.3983	5.45759	8.12059	9.33922	9.41933	0	0	14.1641	0	0	7.02868	8.96668	16.1055	14.3214	0
ENSMUSG00000022664	MGI:1921352	Slc35a5	solute carrier family 35, member A5	14.007	12.9482	11.7451	5.50443	26.2031	7.02955	5.00206	14.9312	15.5997	53.0524	0	9.09183	0	8.49874	8.25792	20.6914	0	0	0	5.43822	14.3041	5.18193	17.8459	33.132	13.3776	5.31367	4.14817	7.58926	20.866	27.0891	38.3725	20.6638	10.9152	36.5426	4.66961	4.70966	10.8269	0	4.72136	0	6.93985	11.7145	2.98889	16.1055	28.6427	10.0673
ENSMUSG00000037270	MGI:2444631	4932438A13Rik	RIKEN cDNA 4932438A13 gene	42.0209	165.089	117.451	77.062	67.3793	80.8398	100.041	67.1904	70.1986	0	30.8289	54.551	0	55.2418	45.4186	62.0741	69.4957	30.9712	52.0985	32.6293	42.9124	5.18193	17.8459	33.132	40.1327	90.3325	82.9634	48.0653	71.5405	101.584	46.0471	66.1242	43.6607	73.0853	79.3834	28.258	27.0672	19.8323	28.3282	36.2711	104.098	77.3155	92.6557	74.0853	0	40.2691
ENSMUSG00000038417	MGI:2143585	Fig4	FIG4 phosphoinositide 5-phosphatase	0	16.1852	11.7451	0	7.48659	7.02955	20.0082	7.4656	7.79985	19.8946	0	13.6378	0	0	28.9027	0	13.8991	4.42446	0	5.43822	9.53609	5.18193	17.8459	33.132	17.8368	15.941	24.889	5.0595	11.9234	0	15.349	4.13277	10.9152	12.1809	18.6784	9.41933	10.8269	19.8323	4.72136	18.1356	34.6992	4.68579	11.9556	12.8844	4.77379	20.1346
ENSMUSG00000036817	MGI:1924303	Sun1	Sad1 and UNC84 domain containing 1	42.0209	38.8445	19.5752	33.0266	22.4598	24.6034	20.0082	22.3968	0	33.1577	5.13815	9.09183	0	8.49874	16.5158	13.7942	37.0644	13.2734	0	10.8764	14.3041	0	35.6917	23.1924	4.45919	31.882	29.0372	15.1785	23.8468	10.1584	0	45.4604	10.9152	12.1809	18.6784	23.5483	0	19.8323	33.0495	0	0	16.4003	14.9445	9.6633	9.54757	5.03364
ENSMUSG00000037808	MGI:1920076	Fam76b	family with sequence similarity 76, member B	63.0314	100.348	82.2158	33.0266	116.042	105.443	80.0329	115.717	101.398	66.3155	35.967	54.551	34.9628	59.4912	53.6765	41.3827	69.4957	57.5179	26.0493	119.641	38.1443	77.7289	80.3063	49.6979	57.9695	116.901	49.7781	103.72	56.6362	60.9504	168.839	66.1242	43.6607	36.5426	70.0442	75.3546	27.0672	19.8323	33.0495	90.6779	104.098	84.3442	83.689	74.0853	66.833	15.1009
ENSMUSG00000030534	MGI:2446237	Vps33b	vacuolar protein sorting 33B	0	74.452	35.2353	0	29.9463	45.6921	75.0309	48.5264	54.5989	0	20.5526	27.2755	0	50.9924	123.869	48.2799	46.3305	26.5467	43.4154	27.1911	9.53609	160.64	65.4348	59.6375	107.021	58.4504	33.1854	103.72	74.5213	30.4752	7.67451	33.0621	10.9152	48.7235	23.3481	32.9677	10.8269	6.61076	4.72136	0	6.93985	67.9439	44.8334	54.7587	76.3806	35.2355
ENSMUSG00000006676	MGI:1918722	Usp19	ubiquitin specific peptidase 19	0	22.6593	15.6601	27.5221	26.2031	24.6034	20.0082	14.9312	15.5997	26.5262	15.4144	13.6378	17.4814	4.24937	20.6448	20.6914	13.8991	17.6978	0	10.8764	14.3041	36.2735	0	26.5056	22.296	5.31367	16.5927	27.8273	26.8277	20.3168	7.67451	20.6638	38.2031	24.3618	14.0088	4.70966	0	19.8323	0	18.1356	6.93985	9.37157	0	0	28.6427	15.1009
ENSMUSG00000031987	MGI:1932286	Egln1	egl-9 family hypoxia-inducible factor 1	28.0139	32.3704	3.91504	22.0177	41.1762	31.633	5.00206	14.9312	85.7983	72.947	15.4144	27.2755	0	38.2443	33.0317	6.89712	18.5322	17.6978	26.0493	0	23.8402	15.5458	23.7945	16.566	8.91839	5.31367	33.1854	10.119	8.94256	16.9307	23.0235	8.26553	16.3728	24.3618	4.66961	28.258	10.8269	19.8323	9.44273	0	13.8797	4.68579	11.9556	16.1055	47.7379	25.1682
ENSMUSG00000029920	MGI:95453	Smarcad1	SWI/SNF-related, matrix-associated actin-dependent regulator of chromatin, subfamily a, containing DEAD/H box 1	7.00348	22.6593	35.2353	11.0089	29.9463	38.6625	25.0103	22.3968	7.79985	13.2631	5.13815	4.54592	0	38.2443	12.3869	13.7942	9.2661	8.84891	26.0493	5.43822	47.6804	0	53.5376	53.0111	22.296	15.941	16.5927	22.7678	23.8468	6.77227	23.0235	12.3983	21.8304	16.2412	4.66961	14.129	16.2403	0	61.3777	0	34.6992	23.4289	17.9334	32.211	14.3214	10.0673
ENSMUSG00000032594	MGI:1351633	Ip6k1	inositol hexaphosphate kinase 1	63.0314	42.0816	27.4053	44.0354	52.4061	45.6921	25.0103	70.9232	116.998	26.5262	30.8289	18.1837	17.4814	16.9975	28.9027	55.177	27.7983	70.7913	0	16.3147	33.3763	5.18193	14.8715	53.0111	17.8368	53.1367	33.1854	53.1248	47.6937	57.5643	15.349	28.9294	16.3728	20.3015	32.6873	23.5483	10.8269	6.61076	33.0495	0	6.93985	39.8292	32.8778	38.6532	47.7379	60.4037
ENSMUSG00000001767	MGI:1914127	Crnkl1	crooked neck pre-mRNA splicing factor 1	35.0174	19.4223	7.83007	16.5133	26.2031	31.633	25.0103	48.5264	23.3995	59.6839	41.1052	13.6378	0	33.995	4.12896	13.7942	9.2661	17.6978	26.0493	38.0676	23.8402	20.7277	11.8972	23.1924	22.296	21.2547	8.29634	17.7083	35.7702	23.7029	23.0235	16.5311	5.45759	12.1809	9.33922	4.70966	5.41345	26.443	14.1641	0	0	18.7431	17.9334	22.5477	9.54757	10.0673
ENSMUSG00000023032	MGI:1928745	Slc4a8	solute carrier family 4 (anion exchanger), member 8	0	6.47409	7.83007	0	0	0	5.00206	0	7.79985	0	0	4.54592	0	0	0	6.89712	9.2661	0	0	5.43822	0	20.7277	11.8972	23.1924	0	5.31367	0	0	0	0	0	0	0	4.06029	0	0	0	0	0	0	0	0	0	0	0	0
ENSMUSG00000043535	MGI:2443480	Setx	senataxin	28.0139	100.348	70.4706	55.0443	48.6628	63.266	150.062	126.915	54.5989	53.0524	51.3815	36.3673	26.2221	59.4912	78.4502	6.89712	83.3949	39.8201	78.1478	16.3147	52.4485	67.365	101.127	76.2035	44.5919	58.4504	62.2226	113.839	86.4447	88.0395	38.3725	66.1242	130.982	69.025	98.0618	23.5483	21.6538	0	61.3777	0	13.8797	98.4015	65.7556	74.0853	33.4165	40.2691
ENSMUSG00000037364	MGI:1933527	Srrt	serrate RNA effector molecule homolog (Arabidopsis)	0	90.6372	50.8955	49.5398	52.4061	59.7512	30.0123	37.328	23.3995	26.5262	20.5526	50.0051	26.2221	38.2443	8.25792	20.6914	23.1652	39.8201	8.68309	59.8205	47.6804	10.3639	29.7431	69.5771	35.6736	26.5684	41.4817	65.7736	47.6937	71.1088	46.0471	45.4604	49.1183	77.1456	42.0265	32.9677	0	19.8323	28.3282	0	20.8195	79.6584	68.7445	54.7587	23.8689	55.37
ENSMUSG00000026960	MGI:1929507	Arl6ip6	ADP-ribosylation factor-like 6 interacting protein 6	14.007	25.8963	19.5752	22.0177	14.9732	14.0591	30.0123	37.328	23.3995	59.6839	25.6907	13.6378	34.9628	50.9924	20.6448	27.5885	23.1652	26.5467	78.1478	5.43822	19.0722	10.3639	8.92293	36.4452	35.6736	53.1367	24.889	17.7083	17.8851	20.3168	7.67451	16.5311	10.9152	12.1809	9.33922	14.129	32.4807	19.8323	0	0	62.4586	11.7145	17.9334	9.6633	14.3214	45.3027
ENSMUSG00000025804	MGI:104618	Ccr1	chemokine (C-C motif) receptor 1	0	3.23704	0	0	29.9463	24.6034	0	3.7328	15.5997	92.8417	56.5196	18.1837	0	67.9899	49.5475	13.7942	23.1652	44.2446	0	16.3147	23.8402	15.5458	26.7688	13.2528	40.1327	5.31367	12.4445	2.52975	0	10.1584	0	0	0	4.06029	14.0088	65.9353	32.4807	13.2215	14.1641	18.1356	20.8195	46.8579	47.8223	74.0853	4.77379	25.1682
ENSMUSG00000026803	MGI:105044	Ttf1	transcription termination factor, RNA polymerase I	7.00348	35.6075	31.3203	0	22.4598	52.7216	20.0082	55.992	7.79985	26.5262	20.5526	0	0	16.9975	16.5158	0	32.4313	22.1223	0	5.43822	42.9124	15.5458	26.7688	13.2528	17.8368	26.5684	16.5927	30.357	35.7702	33.8613	15.349	20.6638	0	32.4824	9.33922	9.41933	0	0	0	0	13.8797	32.8005	26.9	16.1055	14.3214	20.1346
ENSMUSG00000036748	MGI:1914366	Cuedc2	CUE domain containing 2	0	9.71113	3.91504	0	11.2299	14.0591	0	3.7328	7.79985	0	5.13815	4.54592	8.7407	25.4962	4.12896	20.6914	4.63305	8.84891	0	10.8764	0	15.5458	26.7688	13.2528	0	10.6273	33.1854	2.52975	5.96171	6.77227	0	12.3983	5.45759	16.2412	0	9.41933	27.0672	0	4.72136	0	6.93985	14.0574	11.9556	12.8844	33.4165	10.0673
ENSMUSG00000058440	MGI:1332235	Nrf1	nuclear respiratory factor 1	28.0139	35.6075	35.2353	16.5133	48.6628	7.02955	25.0103	59.7248	38.9992	0	0	9.09183	0	29.7456	24.7738	6.89712	27.7983	8.84891	17.3662	21.7529	4.76804	15.5458	26.7688	13.2528	4.45919	21.2547	24.889	25.2975	32.7894	10.1584	7.67451	28.9294	16.3728	48.7235	23.3481	28.258	10.8269	13.2215	9.44273	0	0	25.7718	14.9445	22.5477	9.54757	25.1682
ENSMUSG00000048796	MGI:1919273	Cyb561d1	cytochrome b-561 domain containing 1	0	22.6593	19.5752	11.0089	18.7165	7.02955	5.00206	3.7328	0	39.7893	5.13815	13.6378	0	4.24937	28.9027	6.89712	13.8991	17.6978	0	16.3147	0	31.0916	17.8459	6.62639	13.3776	26.5684	12.4445	12.6488	8.94256	10.1584	23.0235	12.3983	5.45759	8.12059	9.33922	0	0	0	0	0	20.8195	9.37157	14.9445	6.4422	19.0951	0
ENSMUSG00000047798	MGI:2442359	Cd300lf	CD300 molecule like family member F	28.0139	45.3186	35.2353	44.0354	108.556	115.988	65.0267	22.3968	54.5989	46.4208	51.3815	45.4592	26.2221	63.7405	94.9661	6.89712	152.891	119.46	8.68309	48.944	76.2887	150.276	157.638	82.8299	80.2655	116.901	53.9262	5.0595	14.9043	3.38613	0	0	0	12.1809	0	75.3546	59.5479	46.2753	188.855	45.3389	48.5789	86.6871	74.7223	128.844	14.3214	25.1682
ENSMUSG00000037730	MGI:1931415	Mynn	myoneurin	0	25.8963	15.6601	11.0089	22.4598	17.5739	25.0103	7.4656	7.79985	13.2631	5.13815	18.1837	8.7407	8.49874	24.7738	13.7942	18.5322	17.6978	0	27.1911	4.76804	36.2735	35.6917	29.8188	17.8368	15.941	8.29634	20.238	26.8277	57.5643	23.0235	16.5311	32.7455	36.5426	32.6873	4.70966	16.2403	6.61076	28.3282	0	0	25.7718	14.9445	6.4422	9.54757	15.1009
ENSMUSG00000027427	MGI:1924086	Polr3f	polymerase (RNA) III (DNA directed) polypeptide F	7.00348	12.9482	19.5752	38.531	11.2299	14.0591	35.0144	44.7936	15.5997	0	35.967	13.6378	0	4.24937	28.9027	6.89712	32.4313	13.2734	0	21.7529	14.3041	20.7277	14.8715	19.8792	8.91839	10.6273	16.5927	17.7083	26.8277	6.77227	0	12.3983	0	36.5426	0	18.8387	16.2403	26.443	23.6068	36.2711	6.93985	21.086	14.9445	22.5477	9.54757	20.1346
ENSMUSG00000026637	MGI:107548	Traf5	TNF receptor-associated factor 5	49.0244	142.43	70.4706	104.584	86.0958	105.443	65.0267	85.8544	77.9985	53.0524	30.8289	68.1888	87.407	29.7456	61.9344	20.6914	74.1288	35.3956	0	16.3147	28.6083	5.18193	41.6403	33.132	35.6736	58.4504	41.4817	96.1306	107.311	101.584	15.349	74.3898	60.0335	89.3265	32.6873	23.5483	10.8269	6.61076	14.1641	18.1356	55.5188	28.1147	44.8334	22.5477	19.0951	40.2691
ENSMUSG00000037486	MGI:1922552	Asxl2	additional sex combs like 2, transcriptional regulator	56.0279	77.689	23.4902	44.0354	37.4329	84.3546	65.0267	67.1904	7.79985	33.1577	20.5526	22.7296	17.4814	21.2468	45.4186	13.7942	64.8627	22.1223	0	27.1911	9.53609	46.6373	38.666	79.5167	44.5919	26.5684	49.7781	60.7141	50.6745	50.792	76.7451	57.8587	65.4911	40.6029	51.3657	28.258	21.6538	46.2753	18.8855	0	34.6992	63.2581	89.6668	45.0954	23.8689	35.2355
ENSMUSG00000023272	MGI:1923987	Creld2	cysteine-rich with EGF-like domains 2	14.007	9.71113	11.7451	0	18.7165	21.0887	5.00206	11.1984	15.5997	6.63155	15.4144	4.54592	17.4814	29.7456	16.5158	0	0	0	0	27.1911	23.8402	57.0012	32.7174	23.1924	0	5.31367	4.14817	5.0595	11.9234	6.77227	0	20.6638	0	4.06029	0	14.129	27.0672	26.443	9.44273	0	13.8797	11.7145	14.9445	0	4.77379	25.1682
ENSMUSG00000024293	MGI:1925055	Esco1	establishment of sister chromatid cohesion N-acetyltransferase 1	7.00348	67.9779	50.8955	16.5133	37.4329	49.2069	50.0206	33.5952	85.7983	26.5262	30.8289	22.7296	0	8.49874	37.1606	20.6914	18.5322	13.2734	17.3662	16.3147	42.9124	25.9096	50.5633	39.7584	57.9695	0	45.6299	40.476	47.6937	33.8613	38.3725	12.3983	43.6607	32.4824	28.0177	14.129	21.6538	26.443	0	27.2034	34.6992	46.8579	44.8334	51.5376	38.1903	30.2018
ENSMUSG00000027452	MGI:1915988	Acss1	acyl-CoA synthetase short-chain family member 1	21.0105	77.689	93.9609	38.531	41.1762	80.8398	85.035	115.717	140.397	99.4732	113.039	59.0969	104.888	80.738	103.224	68.9712	120.459	128.309	147.612	59.8205	147.809	103.639	101.127	69.5771	80.2655	100.96	87.1116	78.4223	41.7319	50.792	15.349	66.1242	60.0335	77.1456	65.3745	14.129	54.1345	46.2753	47.2136	36.2711	13.8797	93.7157	74.7223	70.8642	62.0592	75.5046
ENSMUSG00000035311	MGI:3643902	Gnptab	N-acetylglucosamine-1-phosphate transferase, alpha and beta subunits	14.007	29.1334	0	0	11.2299	59.7512	25.0103	29.8624	0	0	10.2763	9.09183	0	21.2468	20.6448	27.5885	9.2661	13.2734	34.7323	10.8764	23.8402	15.5458	29.7431	9.93959	4.45919	10.6273	20.7409	15.1785	26.8277	13.5445	7.67451	16.5311	21.8304	8.12059	23.3481	9.41933	5.41345	19.8323	23.6068	0	6.93985	16.4003	8.96668	32.211	4.77379	5.03364
ENSMUSG00000086501	MGI:1922639	4930597A21Rik	RIKEN cDNA 4930597A21 gene	21.0105	25.8963	35.2353	11.0089	52.4061	31.633	30.0123	11.1984	38.9992	13.2631	0	9.09183	0	4.24937	16.5158	6.89712	9.2661	4.42446	0	5.43822	14.3041	15.5458	29.7431	9.93959	8.91839	10.6273	8.29634	0	0	0	0	0	0	0	0	0	0	0	0	0	0	0	0	0	0	0
ENSMUSG00000027349	MGI:1915465	Fam98b	family with sequence similarity 98, member B	49.0244	51.7927	7.83007	38.531	59.8927	66.7807	20.0082	22.3968	31.1994	6.63155	20.5526	36.3673	87.407	42.4937	41.2896	48.2799	27.7983	39.8201	52.0985	54.3822	42.9124	31.0916	35.6917	62.9507	53.5103	42.5094	41.4817	53.1248	32.7894	47.4059	15.349	16.5311	32.7455	64.9647	37.3569	42.387	16.2403	13.2215	14.1641	63.4745	34.6992	63.2581	5.97778	67.6431	52.5116	20.1346
ENSMUSG00000022048	MGI:1349763	Dpysl2	dihydropyrimidinase-like 2	0	16.1852	15.6601	16.5133	7.48659	14.0591	10.0041	26.1296	31.1994	79.5786	46.2433	31.8214	0	38.2443	16.5158	6.89712	23.1652	4.42446	52.0985	32.6293	38.1443	15.5458	32.7174	16.566	4.45919	31.882	16.5927	12.6488	20.866	23.7029	7.67451	8.26553	5.45759	4.06029	18.6784	14.129	27.0672	19.8323	23.6068	0	0	7.02868	11.9556	16.1055	33.4165	35.2355
ENSMUSG00000063049	MGI:1916510	Ing2	inhibitor of growth family, member 2	14.007	12.9482	39.1504	11.0089	22.4598	38.6625	10.0041	26.1296	23.3995	13.2631	10.2763	9.09183	0	8.49874	12.3869	20.6914	13.8991	13.2734	0	0	23.8402	10.3639	14.8715	29.8188	22.296	5.31367	29.0372	40.476	38.7511	40.6336	38.3725	20.6638	10.9152	20.3015	18.6784	28.258	10.8269	33.0538	14.1641	0	0	23.4289	26.9	32.211	19.0951	5.03364
ENSMUSG00000040648	MGI:2142810	Ppip5k2	diphosphoinositol pentakisphosphate kinase 2	0	64.7409	43.0654	0	22.4598	35.1478	30.0123	26.1296	7.79985	0	20.5526	31.8214	0	42.4937	41.2896	34.4856	23.1652	39.8201	0	27.1911	42.9124	20.7277	23.7945	62.9507	89.1839	37.1957	53.9262	35.4165	62.5979	44.0198	23.0235	41.3277	38.2031	36.5426	65.3745	28.258	37.8941	26.443	18.8855	72.5423	20.8195	60.9152	56.789	32.211	62.0592	35.2355
ENSMUSG00000006127	MGI:1194899	Inpp5k	inositol polyphosphate 5-phosphatase K	21.0105	87.4002	46.9804	16.5133	44.9195	66.7807	120.049	74.656	116.998	0	10.2763	36.3673	0	50.9924	61.9344	27.5885	46.3305	48.669	0	48.944	33.3763	67.365	44.6146	53.0111	31.2144	5.31367	41.4817	35.4165	32.7894	6.77227	23.0235	16.5311	5.45759	24.3618	46.6961	42.387	0	13.2215	9.44273	0	0	44.515	29.8889	38.6532	38.1903	10.0673
ENSMUSG00000032309	MGI:1926014	Fbxo22	F-box protein 22	28.0139	25.8963	3.91504	16.5133	26.2031	7.02955	5.00206	18.664	23.3995	66.3155	15.4144	45.4592	26.2221	16.9975	16.5158	27.5885	9.2661	4.42446	0	38.0676	0	36.2735	14.8715	13.2528	35.6736	5.31367	12.4445	15.1785	17.8851	3.38613	30.698	16.5311	5.45759	20.3015	32.6873	28.258	16.2403	39.6646	18.8855	9.06779	6.93985	9.37157	8.96668	28.9899	0	20.1346
ENSMUSG00000001441	MGI:1101358	Npepps	aminopeptidase puromycin sensitive	0	55.0297	23.4902	38.531	29.9463	21.0887	15.0062	52.2592	23.3995	6.63155	25.6907	22.7296	43.7035	50.9924	33.0317	13.7942	23.1652	35.3956	8.68309	54.3822	23.8402	41.4554	26.7688	46.3848	26.7552	37.1957	33.1854	37.9463	53.6554	33.8613	15.349	53.726	43.6607	60.9044	32.6873	37.6773	16.2403	72.7184	47.2136	0	34.6992	60.9152	38.8556	57.9798	28.6427	15.1009
ENSMUSG00000022864	MGI:1196400	D16Ertd472e	DNA segment, Chr 16, ERATO Doi 472, expressed	21.0105	9.71113	7.83007	11.0089	7.48659	7.02955	0	3.7328	15.5997	0	15.4144	9.09183	87.407	16.9975	4.12896	0	0	8.84891	43.4154	5.43822	0	20.7277	20.8202	13.2528	4.45919	5.31367	12.4445	0	5.96171	10.1584	0	0	0	16.2412	4.66961	0	16.2403	6.61076	9.44273	0	0	2.34289	11.9556	6.4422	0	30.2018
ENSMUSG00000025995	MGI:1920924	Wdr75	WD repeat domain 75	21.0105	38.8445	19.5752	11.0089	26.2031	21.0887	15.0062	37.328	15.5997	33.1577	30.8289	36.3673	17.4814	21.2468	4.12896	41.3827	4.63305	53.0935	8.68309	38.0676	28.6083	20.7277	20.8202	13.2528	53.5103	31.882	8.29634	22.7678	14.9043	27.0891	0	53.726	10.9152	20.3015	32.6873	28.258	10.8269	39.6646	4.72136	0	41.6391	28.1147	26.9	22.5477	52.5116	20.1346
ENSMUSG00000018076	MGI:2670178	Med13l	mediator complex subunit 13-like	56.0279	106.822	93.9609	121.097	67.3793	98.4137	95.0391	134.381	7.79985	33.1577	97.6248	95.4643	69.9256	106.234	140.385	103.457	74.1288	123.885	34.7323	87.0116	114.433	165.822	130.87	96.0827	147.153	143.469	141.038	96.1306	68.5596	74.495	30.698	61.9915	70.9487	117.749	84.053	75.3546	70.3748	85.9399	47.2136	18.1356	97.1579	110.116	101.622	77.3064	28.6427	85.5718
ENSMUSG00000024654	MGI:1913764	Asrgl1	asparaginase like 1	7.00348	6.47409	31.3203	38.531	0	7.02955	10.0041	14.9312	15.5997	13.2631	15.4144	9.09183	87.407	21.2468	4.12896	13.7942	18.5322	17.6978	0	0	14.3041	36.2735	26.7688	23.1924	0	10.6273	0	12.6488	11.9234	10.1584	0	28.9294	0	8.12059	23.3481	4.70966	16.2403	0	4.72136	0	6.93985	9.37157	0	0	23.8689	10.0673
ENSMUSG00000037172	MGI:2444256	E330009J07Rik	RIKEN cDNA E330009J07 gene	7.00348	6.47409	7.83007	11.0089	3.74329	0	5.00206	0	7.79985	13.2631	5.13815	9.09183	0	12.7481	8.25792	6.89712	4.63305	13.2734	26.0493	10.8764	0	25.9096	11.8972	26.5056	22.296	5.31367	0	12.6488	0	10.1584	15.349	0	5.45759	4.06029	0	14.129	0	0	9.44273	0	0	9.37157	5.97778	0	0	0
ENSMUSG00000022300	MGI:2684929	Dcaf13	DDB1 and CUL4 associated factor 13	21.0105	19.4223	43.0654	0	0	7.02955	35.0144	11.1984	15.5997	6.63155	35.967	0	0	12.7481	12.3869	27.5885	27.7983	8.84891	0	0	4.76804	25.9096	8.92293	19.8792	35.6736	15.941	29.0372	12.6488	23.8468	16.9307	7.67451	33.0621	27.2879	12.1809	4.66961	51.8063	5.41345	13.2215	42.4923	0	6.93985	9.37157	11.9556	19.3266	23.8689	10.0673
ENSMUSG00000078495	MGI:3651978	Zfp984	zinc finger protein 984	0	0	0	0	0	14.0591	20.0082	7.4656	0	0	5.13815	22.7296	17.4814	8.49874	20.6448	13.7942	4.63305	17.6978	0	0	23.8402	25.9096	8.92293	19.8792	35.6736	0	12.4445	20.238	20.866	0	84.4196	0	0	8.12059	4.66961	9.41933	21.6538	13.2215	18.8855	0	41.6391	18.7431	20.9222	28.9899	4.77379	15.1009
ENSMUSG00000064109	MGI:1344360	Hcst	hematopoietic cell signal transducer	35.0174	55.0297	11.7451	33.0266	48.6628	21.0887	60.0247	29.8624	54.5989	19.8946	30.8289	0	0	29.7456	16.5158	41.3827	27.7983	84.0647	0	59.8205	9.53609	36.2735	35.6917	49.6979	26.7552	26.5684	41.4817	27.8273	14.9043	30.4752	0	33.0621	27.2879	69.025	14.0088	42.387	43.3076	39.6646	33.0495	36.2711	27.7594	11.7145	41.8445	35.4321	9.54757	30.2018
ENSMUSG00000038774	MGI:1925237	Ascc3	activating signal cointegrator 1 complex subunit 3	49.0244	67.9779	39.1504	33.0266	26.2031	52.7216	50.0206	67.1904	62.3988	13.2631	15.4144	36.3673	17.4814	21.2468	41.2896	55.177	41.6974	8.84891	60.7816	16.3147	38.1443	5.18193	38.666	56.3243	17.8368	26.5684	16.5927	40.476	26.8277	54.1782	0	24.7966	60.0335	48.7235	37.3569	14.129	32.4807	0	18.8855	0	0	35.1434	65.7556	61.2009	42.9641	35.2355
ENSMUSG00000040713	MGI:1344382	Creg1	cellular repressor of E1A-stimulated genes 1	7.00348	16.1852	3.91504	11.0089	29.9463	24.6034	0	18.664	7.79985	66.3155	20.5526	50.0051	87.407	59.4912	41.2896	20.6914	18.5322	35.3956	17.3662	43.5058	33.3763	20.7277	74.3577	33.132	26.7552	5.31367	82.9634	10.119	8.94256	13.5445	15.349	12.3983	0	8.12059	14.0088	14.129	37.8941	33.0538	51.935	27.2034	13.8797	30.4576	29.8889	25.7688	52.5116	10.0673
ENSMUSG00000063663	MGI:3029414	Brwd3	bromodomain and WD repeat domain containing 3	14.007	55.0297	54.8105	5.50443	3.74329	59.7512	15.0062	44.7936	46.7991	0	10.2763	18.1837	17.4814	12.7481	33.0317	34.4856	37.0644	22.1223	8.68309	5.43822	4.76804	15.5458	29.7431	23.1924	57.9695	42.5094	16.5927	20.238	11.9234	16.9307	30.698	16.5311	38.2031	73.0853	4.66961	37.6773	0	19.8323	14.1641	0	6.93985	28.1147	38.8556	38.6532	14.3214	15.1009
ENSMUSG00000032120	MGI:1919014	C2cd2l	C2 calcium-dependent domain containing 2-like	0	9.71113	7.83007	0	7.48659	7.02955	0	0	0	6.63155	0	9.09183	0	0	0	6.89712	0	0	0	5.43822	0	36.2735	14.8715	3.3132	4.45919	5.31367	4.14817	5.0595	11.9234	6.77227	0	0	0	4.06029	0	0	5.41345	0	0	0	6.93985	7.02868	2.98889	3.2211	0	0
ENSMUSG00000022885	MGI:108470	St6gal1	beta galactoside alpha 2,6 sialyltransferase 1	77.0383	126.245	43.0654	143.115	89.839	80.8398	40.0165	89.5872	132.597	99.4732	56.5196	113.648	52.4442	59.4912	115.611	82.7655	106.56	101.762	69.4647	65.2587	143.041	77.7289	62.4605	115.962	115.939	180.665	78.8153	68.3033	92.4064	54.1782	38.3725	61.9915	98.2366	60.9044	84.053	28.258	10.8269	13.2215	18.8855	0	13.8797	35.1434	17.9334	45.0954	52.5116	25.1682
ENSMUSG00000078153	MGI:1341073	Psme2b	protease (prosome, macropain) activator subunit 2B	14.007	16.1852	7.83007	5.50443	7.48659	21.0887	30.0123	26.1296	0	19.8946	25.6907	13.6378	26.2221	12.7481	20.6448	6.89712	32.4313	26.5467	0	5.43822	19.0722	10.3639	20.8202	23.1924	17.8368	10.6273	4.14817	12.6488	20.866	30.4752	15.349	24.7966	10.9152	16.2412	4.66961	14.129	16.2403	26.443	28.3282	0	20.8195	25.7718	23.9111	6.4422	14.3214	70.4709
ENSMUSG00000020687	MGI:102685	Cdc27	cell division cycle 27	14.007	22.6593	11.7451	0	44.9195	42.1773	20.0082	37.328	15.5997	6.63155	0	4.54592	0	12.7481	24.7738	13.7942	13.8991	22.1223	0	16.3147	33.3763	25.9096	11.8972	16.566	4.45919	0	20.7409	22.7678	29.8085	33.8613	7.67451	33.0621	16.3728	16.2412	18.6784	14.129	5.41345	0	4.72136	18.1356	34.6992	25.7718	17.9334	28.9899	4.77379	15.1009
ENSMUSG00000038619	MGI:1891189	Ensa	endosulfine alpha	28.0139	12.9482	15.6601	16.5133	18.7165	7.02955	20.0082	18.664	38.9992	6.63155	5.13815	27.2755	0	8.49874	24.7738	6.89712	41.6974	26.5467	26.0493	38.0676	23.8402	25.9096	11.8972	16.566	17.8368	5.31367	12.4445	17.7083	23.8468	27.0891	7.67451	4.13277	0	4.06029	14.0088	9.41933	16.2403	13.2215	18.8855	0	27.7594	9.37157	14.9445	3.2211	0	5.03364
ENSMUSG00000035273	MGI:1343124	Hpse	heparanase	28.0139	16.1852	7.83007	27.5221	18.7165	31.633	0	18.664	0	86.2101	0	45.4592	0	25.4962	53.6765	27.5885	27.7983	30.9712	0	54.3822	28.6083	103.639	62.4605	82.8299	35.6736	5.31367	29.0372	10.119	17.8851	16.9307	145.816	4.13277	32.7455	20.3015	18.6784	23.5483	54.1345	6.61076	14.1641	36.2711	34.6992	28.1147	32.8778	32.211	28.6427	20.1346
ENSMUSG00000051998	MGI:2443362	Lax1	lymphocyte transmembrane adaptor 1	7.00348	80.9261	62.6406	66.0531	86.0958	91.3842	20.0082	63.4576	7.79985	19.8946	41.1052	22.7296	34.9628	33.995	24.7738	41.3827	18.5322	8.84891	0	38.0676	19.0722	82.9108	26.7688	46.3848	8.91839	21.2547	24.889	40.476	68.5596	54.1782	46.0471	41.3277	27.2879	16.2412	14.0088	18.8387	16.2403	13.2215	18.8855	27.2034	6.93985	16.4003	14.9445	6.4422	57.2854	25.1682
ENSMUSG00000021715	MGI:1914535	Cwc27	CWC27 spliceosome-associated protein	0	6.47409	7.83007	11.0089	18.7165	7.02955	0	0	15.5997	0	5.13815	4.54592	0	16.9975	4.12896	0	0	4.42446	0	0	4.76804	15.5458	8.92293	29.8188	0	10.6273	24.889	7.58926	26.8277	13.5445	15.349	16.5311	0	4.06029	4.66961	9.41933	10.8269	13.2215	4.72136	0	13.8797	11.7145	14.9445	19.3266	23.8689	0
ENSMUSG00000090100	MGI:2155779	Ttbk2	tau tubulin kinase 2	14.007	12.9482	3.91504	0	11.2299	3.51478	0	0	62.3988	13.2631	5.13815	13.6378	0	8.49874	8.25792	13.7942	18.5322	13.2734	0	0	0	15.5458	8.92293	29.8188	13.3776	10.6273	12.4445	7.58926	0	3.38613	0	0	0	12.1809	4.66961	0	0	0	9.44273	18.1356	0	0	14.9445	12.8844	4.77379	10.0673
ENSMUSG00000030691	MGI:2448475	Fchsd2	FCH and double SH3 domains 2	203.101	262.2	160.516	77.062	138.502	168.709	155.064	167.976	109.198	13.2631	25.6907	54.551	0	21.2468	45.4186	27.5885	23.1652	26.5467	69.4647	0	33.3763	77.7289	44.6146	46.3848	49.0511	5.31367	16.5927	174.553	155.004	128.673	107.443	111.585	201.931	211.135	172.776	32.9677	16.2403	13.2215	33.0495	0	0	107.773	83.689	80.5275	23.8689	15.1009
ENSMUSG00000039770	MGI:1916937	Ypel5	yippee like 5	49.0244	16.1852	23.4902	27.5221	18.7165	10.5443	30.0123	22.3968	7.79985	19.8946	5.13815	18.1837	0	12.7481	45.4186	41.3827	46.3305	4.42446	0	16.3147	33.3763	25.9096	17.8459	19.8792	17.8368	10.6273	29.0372	50.595	41.7319	20.3168	23.0235	28.9294	16.3728	28.4221	28.0177	14.129	5.41345	33.0538	28.3282	0	0	21.086	26.9	16.1055	14.3214	25.1682
ENSMUSG00000026773	MGI:2181202	Pfkfb3	6-phosphofructo-2-kinase/fructose-2,6-biphosphatase 3	7.00348	6.47409	7.83007	22.0177	3.74329	10.5443	5.00206	18.664	15.5997	19.8946	25.6907	36.3673	26.2221	8.49874	16.5158	27.5885	18.5322	26.5467	0	21.7529	19.0722	77.7289	14.8715	56.3243	17.8368	5.31367	20.7409	5.0595	14.9043	13.5445	15.349	16.5311	5.45759	4.06029	23.3481	18.8387	16.2403	39.6646	23.6068	27.2034	0	23.4289	11.9556	12.8844	23.8689	15.1009
ENSMUSG00000016541	MGI:1859293	Atxn10	ataxin 10	14.007	9.71113	19.5752	33.0266	11.2299	24.6034	30.0123	7.4656	15.5997	6.63155	25.6907	13.6378	61.1849	25.4962	45.4186	34.4856	9.2661	26.5467	0	27.1911	28.6083	46.6373	20.8202	59.6375	35.6736	0	16.5927	45.5355	44.7128	27.0891	23.0235	37.1949	49.1183	8.12059	18.6784	42.387	10.8269	19.8323	4.72136	45.3389	41.6391	49.2008	35.8667	25.7688	4.77379	45.3027
ENSMUSG00000056493	MGI:1347488	Foxk1	forkhead box K1	35.0174	32.3704	31.3203	33.0266	41.1762	31.633	15.0062	26.1296	15.5997	0	35.967	31.8214	0	42.4937	28.9027	13.7942	23.1652	30.9712	26.0493	21.7529	28.6083	31.0916	32.7174	36.4452	40.1327	10.6273	20.7409	25.2975	26.8277	23.7029	23.0235	45.4604	38.2031	28.4221	18.6784	23.5483	21.6538	26.443	18.8855	0	6.93985	14.0574	14.9445	16.1055	0	10.0673
ENSMUSG00000030802	MGI:1276121	Bckdk	branched chain ketoacid dehydrogenase kinase	0	3.23704	11.7451	27.5221	3.74329	7.02955	5.00206	18.664	15.5997	6.63155	15.4144	27.2755	0	12.7481	0	0	4.63305	4.42446	0	5.43822	9.53609	10.3639	23.7945	19.8792	8.91839	10.6273	16.5927	12.6488	5.96171	10.1584	15.349	4.13277	5.45759	8.12059	0	0	27.0672	0	23.6068	0	13.8797	7.02868	2.98889	6.4422	9.54757	10.0673
ENSMUSG00000069094	MGI:1202402	Pde7a	phosphodiesterase 7A	42.0209	61.5038	43.0654	16.5133	52.4061	7.02955	55.0226	52.2592	62.3988	6.63155	5.13815	4.54592	0	21.2468	24.7738	0	32.4313	26.5467	0	5.43822	19.0722	25.9096	14.8715	13.2528	53.5103	21.2547	33.1854	60.7141	89.4256	81.2672	99.7686	41.3277	92.779	109.628	74.7138	4.70966	5.41345	0	18.8855	27.2034	0	70.2868	59.7778	103.075	14.3214	45.3027
ENSMUSG00000036955	MGI:1919570	Kif1bp	KIF1 binding protein	14.007	9.71113	11.7451	11.0089	22.4598	17.5739	40.0165	14.9312	7.79985	33.1577	10.2763	9.09183	0	16.9975	20.6448	20.6914	4.63305	0	0	21.7529	9.53609	15.5458	11.8972	26.5056	8.91839	5.31367	12.4445	15.1785	29.8085	27.0891	30.698	8.26553	16.3728	8.12059	32.6873	4.70966	5.41345	19.8323	14.1641	0	0	4.68579	8.96668	3.2211	28.6427	5.03364
ENSMUSG00000024068	MGI:1858896	Spast	spastin	63.0314	19.4223	15.6601	11.0089	22.4598	17.5739	30.0123	29.8624	0	0	46.2433	9.09183	8.7407	21.2468	24.7738	41.3827	32.4313	17.6978	17.3662	5.43822	14.3041	5.18193	8.92293	39.7584	44.5919	10.6273	24.889	20.238	14.9043	13.5445	0	28.9294	5.45759	16.2412	18.6784	4.70966	27.0672	39.6646	18.8855	0	69.3985	16.4003	2.98889	12.8844	0	5.03364
ENSMUSG00000022538	MGI:107236	Lsg1	large 60S subunit nuclear export GTPase 1	0	29.1334	15.6601	22.0177	7.48659	31.633	5.00206	18.664	7.79985	26.5262	5.13815	4.54592	0	0	12.3869	6.89712	13.8991	8.84891	0	10.8764	9.53609	5.18193	32.7174	46.3848	13.3776	26.5684	45.6299	17.7083	35.7702	16.9307	15.349	41.3277	5.45759	4.06029	9.33922	9.41933	16.2403	6.61076	14.1641	27.2034	6.93985	16.4003	20.9222	19.3266	19.0951	30.2018
ENSMUSG00000042185	MGI:2442410	Nfrkb	nuclear factor related to kappa B binding protein	0	19.4223	15.6601	5.50443	18.7165	24.6034	15.0062	11.1984	7.79985	0	15.4144	0	0	0	4.12896	20.6914	13.8991	4.42446	0	5.43822	19.0722	5.18193	38.666	9.93959	22.296	26.5684	8.29634	7.58926	23.8468	16.9307	30.698	0	16.3728	20.3015	9.33922	14.129	0	13.2215	4.72136	0	0	14.0574	29.8889	6.4422	4.77379	0
ENSMUSG00000026915	MGI:104626	Strbp	spermatid perinuclear RNA binding protein	238.118	317.23	285.798	187.151	254.544	267.123	245.101	317.288	296.394	53.0524	107.901	63.6428	17.4814	76.4886	28.9027	158.634	120.459	199.101	52.0985	108.764	95.3609	67.365	118.972	115.962	133.776	127.528	132.742	301.041	208.66	301.366	38.3725	185.974	294.71	470.994	401.586	122.451	59.5479	39.6646	47.2136	0	48.5789	166.345	218.189	186.824	66.833	55.37
ENSMUSG00000024640	MGI:2183441	Psat1	phosphoserine aminotransferase 1	35.0174	9.71113	19.5752	16.5133	37.4329	3.51478	25.0103	7.4656	0	13.2631	10.2763	18.1837	34.9628	21.2468	16.5158	0	9.2661	4.42446	26.0493	16.3147	9.53609	88.0928	23.7945	29.8188	8.91839	0	12.4445	12.6488	29.8085	13.5445	61.3961	16.5311	27.2879	0	4.66961	18.8387	5.41345	13.2215	14.1641	27.2034	0	7.02868	11.9556	0	19.0951	0
ENSMUSG00000020783	MGI:1914124	Ncbp3	nuclear cap binding subunit 3	28.0139	51.7927	19.5752	16.5133	18.7165	45.6921	55.0226	63.4576	109.198	13.2631	5.13815	13.6378	0	50.9924	4.12896	20.6914	23.1652	39.8201	8.68309	38.0676	14.3041	25.9096	32.7174	39.7584	26.7552	47.8231	37.3335	55.6546	29.8085	16.9307	15.349	28.9294	32.7455	56.8441	32.6873	9.41933	16.2403	26.443	42.4923	0	27.7594	30.4576	56.789	48.3165	9.54757	20.1346
ENSMUSG00000021277	MGI:108041	Traf3	TNF receptor-associated factor 3	14.007	55.0297	54.8105	49.5398	22.4598	80.8398	55.0226	41.0608	7.79985	33.1577	15.4144	31.8214	0	29.7456	20.6448	20.6914	50.9635	30.9712	8.68309	5.43822	4.76804	36.2735	65.4348	53.0111	35.6736	37.1957	29.0372	48.0653	41.7319	23.7029	0	61.9915	60.0335	48.7235	42.0265	28.258	0	0	18.8855	18.1356	20.8195	51.5437	53.8001	45.0954	14.3214	15.1009
ENSMUSG00000028479	MGI:1354951	Gne	glucosamine (UDP-N-acetyl)-2-epimerase/N-acetylmannosamine kinase	7.00348	0	7.83007	0	3.74329	10.5443	15.0062	18.664	15.5997	26.5262	35.967	13.6378	52.4442	16.9975	12.3869	34.4856	4.63305	4.42446	0	10.8764	9.53609	46.6373	14.8715	16.566	4.45919	5.31367	12.4445	7.58926	5.96171	6.77227	0	4.13277	10.9152	16.2412	14.0088	4.70966	5.41345	33.0538	23.6068	9.06779	6.93985	9.37157	29.8889	16.1055	9.54757	15.1009
ENSMUSG00000018395	MGI:107689	Kif3a	kinesin family member 3A	7.00348	3.23704	11.7451	0	7.48659	21.0887	10.0041	7.4656	0	0	5.13815	0	43.7035	4.24937	8.25792	0	0	4.42446	0	0	0	25.9096	20.8202	6.62639	8.91839	0	4.14817	2.52975	2.98085	6.77227	0	0	0	8.12059	0	0	16.2403	0	0	0	0	0	0	3.2211	14.3214	0
ENSMUSG00000043962	MGI:2442637	Thrap3	thyroid hormone receptor associated protein 3	91.0453	142.43	97.8759	16.5133	97.3256	87.8694	95.0391	41.0608	15.5997	6.63155	41.1052	104.556	61.1849	4.24937	53.6765	20.6914	64.8627	44.2446	43.4154	21.7529	76.2887	51.8193	68.4091	89.4563	80.2655	58.4504	78.8153	63.2438	56.6362	60.9504	7.67451	24.7966	70.9487	69.025	121.41	9.41933	59.5479	6.61076	37.7709	45.3389	6.93985	84.3442	119.556	99.8541	28.6427	20.1346
ENSMUSG00000066595	MGI:2444881	Flvcr1	feline leukemia virus subgroup C cellular receptor 1	7.00348	12.9482	15.6601	0	7.48659	21.0887	0	3.7328	0	0	15.4144	13.6378	0	0	0	20.6914	37.0644	26.5467	0	21.7529	9.53609	15.5458	17.8459	19.8792	8.91839	10.6273	16.5927	12.6488	2.98085	10.1584	0	0	16.3728	16.2412	4.66961	4.70966	5.41345	19.8323	9.44273	0	13.8797	16.4003	17.9334	3.2211	9.54757	25.1682
ENSMUSG00000022811	MGI:1332234	Zfp148	zinc finger protein 148	56.0279	38.8445	50.8955	22.0177	48.6628	52.7216	50.0206	22.3968	54.5989	39.7893	15.4144	22.7296	0	25.4962	16.5158	48.2799	55.5966	39.8201	0	27.1911	19.0722	57.0012	29.7431	56.3243	35.6736	15.941	29.0372	58.1843	38.7511	37.2475	23.0235	33.0621	32.7455	44.6632	9.33922	56.516	70.3748	26.443	56.6564	0	20.8195	39.8292	50.8112	51.5376	28.6427	40.2691
ENSMUSG00000000441	MGI:97847	Raf1	v-raf-leukemia viral oncogene 1	0	42.0816	27.4053	22.0177	14.9732	31.633	30.0123	11.1984	31.1994	6.63155	20.5526	9.09183	43.7035	12.7481	16.5158	27.5885	32.4313	0	0	16.3147	47.6804	5.18193	14.8715	33.132	26.7552	5.31367	12.4445	20.238	32.7894	13.5445	0	16.5311	5.45759	12.1809	9.33922	32.9677	16.2403	6.61076	33.0495	0	0	14.0574	20.9222	6.4422	19.0951	35.2355
ENSMUSG00000056342	MGI:109473	Usp34	ubiquitin specific peptidase 34	63.0314	184.511	113.536	93.5753	101.069	154.65	160.066	141.846	77.9985	59.6839	61.6578	100.01	8.7407	97.7355	165.158	68.9712	106.56	137.158	8.68309	59.8205	81.0567	108.82	92.2036	109.335	107.021	90.3325	95.408	174.553	134.138	94.8118	61.3961	78.5225	109.152	186.774	98.0618	75.3546	32.4807	19.8323	80.2632	54.4067	48.5789	114.802	155.422	202.929	52.5116	130.875
ENSMUSG00000024976	MGI:1927197	Shoc2	Shoc2, leucine rich repeat scaffold protein	42.0209	19.4223	27.4053	44.0354	33.6896	38.6625	15.0062	44.7936	0	19.8946	25.6907	13.6378	0	46.7431	8.25792	34.4856	13.8991	17.6978	52.0985	16.3147	42.9124	46.6373	38.666	46.3848	31.2144	5.31367	20.7409	22.7678	32.7894	6.77227	69.0706	8.26553	0	32.4824	28.0177	56.516	64.9614	6.61076	28.3282	0	20.8195	18.7431	17.9334	35.4321	4.77379	35.2355
ENSMUSG00000036402	MGI:1336171	Gng12	guanine nucleotide binding protein (G protein), gamma 12	14.007	19.4223	11.7451	33.0266	11.2299	21.0887	0	0	15.5997	6.63155	20.5526	9.09183	52.4442	46.7431	12.3869	34.4856	46.3305	0	0	5.43822	42.9124	62.1831	44.6146	66.2639	13.3776	5.31367	29.0372	5.0595	17.8851	23.7029	0	16.5311	0	0	4.66961	14.129	27.0672	33.0538	14.1641	117.881	0	37.4863	23.9111	28.9899	9.54757	30.2018
ENSMUSG00000038543	MGI:2385885	BC028528	cDNA sequence BC028528	14.007	16.1852	3.91504	22.0177	22.4598	10.5443	5.00206	7.4656	0	0	10.2763	18.1837	17.4814	0	8.25792	34.4856	64.8627	22.1223	0	10.8764	14.3041	31.0916	11.8972	9.93959	8.91839	21.2547	20.7409	7.58926	5.96171	6.77227	0	0	5.45759	20.3015	4.66961	0	10.8269	13.2215	0	0	6.93985	9.37157	8.96668	6.4422	4.77379	15.1009
ENSMUSG00000046111	MGI:2442521	Cep295	centrosomal protein 295	7.00348	51.7927	39.1504	16.5133	14.9732	28.1182	20.0082	55.992	23.3995	19.8946	15.4144	22.7296	0	8.49874	0	0	50.9635	44.2446	0	5.43822	19.0722	31.0916	11.8972	9.93959	89.1839	31.882	29.0372	40.476	32.7894	50.792	23.0235	37.1949	43.6607	52.7838	28.0177	0	16.2403	0	14.1641	0	6.93985	28.1147	44.8334	48.3165	4.77379	45.3027
ENSMUSG00000079227	MGI:107182	Ccr5	chemokine (C-C motif) receptor 5	0	0	3.91504	5.50443	78.6092	28.1182	0	3.7328	0	6.63155	10.2763	4.54592	0	29.7456	41.2896	0	9.2661	0	0	21.7529	23.8402	10.3639	77.332	79.5167	0	0	4.14817	7.58926	5.96171	0	30.698	8.26553	0	0	0	9.41933	5.41345	13.2215	42.4923	45.3389	0	4.68579	0	0	0	20.1346
ENSMUSG00000022685	MGI:1921358	Parn	poly(A)-specific ribonuclease (deadenylation nuclease)	7.00348	6.47409	7.83007	0	29.9463	14.0591	0	7.4656	0	13.2631	10.2763	45.4592	0	16.9975	20.6448	20.6914	9.2661	13.2734	60.7816	0	28.6083	20.7277	14.8715	26.5056	26.7552	15.941	4.14817	25.2975	17.8851	13.5445	23.0235	4.13277	5.45759	8.12059	4.66961	28.258	0	0	0	54.4067	13.8797	9.37157	0	6.4422	23.8689	0
ENSMUSG00000029128	MGI:1917285	Rab28	RAB28, member RAS oncogene family	14.007	16.1852	7.83007	22.0177	26.2031	7.02955	10.0041	14.9312	7.79985	19.8946	10.2763	22.7296	0	12.7481	4.12896	48.2799	27.7983	8.84891	60.7816	32.6293	33.3763	20.7277	14.8715	26.5056	22.296	26.5684	4.14817	10.119	17.8851	6.77227	0	12.3983	10.9152	12.1809	14.0088	9.41933	10.8269	19.8323	4.72136	0	0	4.68579	2.98889	12.8844	33.4165	0
ENSMUSG00000053470	MGI:98847	Kdm3a	lysine (K)-specific demethylase 3A	0	42.0816	7.83007	22.0177	18.7165	17.5739	20.0082	41.0608	15.5997	6.63155	25.6907	13.6378	0	8.49874	8.25792	34.4856	23.1652	4.42446	26.0493	0	23.8402	10.3639	32.7174	33.132	26.7552	5.31367	20.7409	22.7678	44.7128	37.2475	38.3725	33.0621	16.3728	32.4824	18.6784	23.5483	16.2403	26.443	9.44273	0	13.8797	21.086	26.9	3.2211	14.3214	10.0673
ENSMUSG00000024785	MGI:1913275	Rcl1	RNA terminal phosphate cyclase-like 1	14.007	9.71113	19.5752	38.531	29.9463	21.0887	10.0041	37.328	54.5989	13.2631	35.967	81.8265	8.7407	46.7431	45.4186	13.7942	9.2661	57.5179	26.0493	27.1911	23.8402	25.9096	47.5889	29.8188	35.6736	26.5684	66.3708	22.7678	32.7894	30.4752	7.67451	24.7966	10.9152	28.4221	23.3481	32.9677	10.8269	66.1076	33.0495	0	27.7594	49.2008	26.9	28.9899	23.8689	0
ENSMUSG00000019897	MGI:1289302	Ccdc59	coiled-coil domain containing 59	42.0209	38.8445	50.8955	16.5133	59.8927	59.7512	30.0123	63.4576	31.1994	33.1577	61.6578	77.2806	0	25.4962	24.7738	68.9712	46.3305	53.0935	60.7816	0	61.9846	41.4554	38.666	16.566	17.8368	47.8231	41.4817	27.8273	29.8085	13.5445	46.0471	49.5932	38.2031	16.2412	14.0088	18.8387	21.6538	33.0538	37.7709	0	34.6992	35.1434	44.8334	45.0954	14.3214	5.03364
ENSMUSG00000031819	MGI:1343095	Emc8	ER membrane protein complex subunit 8	7.00348	6.47409	15.6601	5.50443	0	3.51478	5.00206	7.4656	15.5997	13.2631	10.2763	4.54592	0	4.24937	0	0	9.2661	22.1223	0	10.8764	0	10.3639	35.6917	6.62639	13.3776	21.2547	4.14817	5.0595	5.96171	16.9307	0	4.13277	16.3728	16.2412	14.0088	0	10.8269	0	9.44273	0	0	0	11.9556	6.4422	9.54757	5.03364
ENSMUSG00000061559	MGI:1917493	Wdr61	WD repeat domain 61	21.0105	38.8445	23.4902	66.0531	52.4061	28.1182	10.0041	18.664	7.79985	6.63155	5.13815	27.2755	0	16.9975	24.7738	6.89712	13.8991	13.2734	8.68309	5.43822	38.1443	15.5458	29.7431	16.566	26.7552	15.941	24.889	30.357	20.866	10.1584	61.3961	28.9294	38.2031	8.12059	9.33922	47.0966	10.8269	26.443	23.6068	0	55.5188	23.4289	41.8445	38.6532	23.8689	40.2691
ENSMUSG00000016206	MGI:95915	H2-M3	histocompatibility 2, M region locus 3	14.007	64.7409	31.3203	38.531	18.7165	35.1478	5.00206	37.328	0	53.0524	20.5526	45.4592	26.2221	4.24937	53.6765	20.6914	9.2661	17.6978	0	27.1911	9.53609	36.2735	53.5376	13.2528	31.2144	0	8.29634	30.357	47.6937	47.4059	23.0235	57.8587	16.3728	20.3015	0	28.258	27.0672	52.8861	28.3282	54.4067	13.8797	11.7145	5.97778	25.7688	52.5116	30.2018
ENSMUSG00000026767	MGI:1914210	Mindy3	MINDY lysine 48 deubiquitinase 3	28.0139	35.6075	23.4902	27.5221	33.6896	35.1478	20.0082	14.9312	0	39.7893	10.2763	31.8214	34.9628	12.7481	24.7738	34.4856	41.6974	8.84891	0	0	14.3041	0	32.7174	19.8792	13.3776	37.1957	49.7781	25.2975	8.94256	10.1584	7.67451	20.6638	0	12.1809	9.33922	4.70966	0	33.0538	0	0	27.7594	25.7718	5.97778	19.3266	38.1903	20.1346
ENSMUSG00000032652	MGI:1889385	Crebl2	cAMP responsive element binding protein-like 2	21.0105	25.8963	35.2353	44.0354	18.7165	17.5739	20.0082	22.3968	0	13.2631	25.6907	13.6378	0	0	4.12896	0	9.2661	22.1223	0	10.8764	14.3041	15.5458	23.7945	13.2528	13.3776	26.5684	4.14817	10.119	20.866	6.77227	0	16.5311	27.2879	4.06029	4.66961	18.8387	10.8269	0	0	0	6.93985	7.02868	32.8778	22.5477	0	15.1009
ENSMUSG00000051390	MGI:1931870	Zbtb22	zinc finger and BTB domain containing 22	21.0105	19.4223	27.4053	16.5133	7.48659	31.633	30.0123	18.664	15.5997	6.63155	51.3815	9.09183	8.7407	4.24937	4.12896	0	13.8991	4.42446	52.0985	0	14.3041	31.0916	14.8715	6.62639	0	21.2547	29.0372	30.357	8.94256	16.9307	7.67451	37.1949	27.2879	16.2412	32.6873	18.8387	5.41345	13.2215	18.8855	0	6.93985	16.4003	26.9	9.6633	19.0951	10.0673
ENSMUSG00000071337	MGI:107914	Tia1	cytotoxic granule-associated RNA binding protein 1	21.0105	106.822	39.1504	33.0266	41.1762	42.1773	85.035	89.5872	15.5997	13.2631	10.2763	13.6378	17.4814	25.4962	8.25792	6.89712	46.3305	39.8201	43.4154	16.3147	9.53609	25.9096	44.6146	46.3848	80.2655	31.882	62.2226	80.9521	104.33	60.9504	30.698	57.8587	70.9487	97.4471	37.3569	4.70966	21.6538	46.2753	37.7709	0	27.7594	32.8005	50.8112	16.1055	14.3214	35.2355
ENSMUSG00000052033	MGI:1923512	Pfdn4	prefoldin 4	49.0244	9.71113	23.4902	0	11.2299	3.51478	5.00206	3.7328	0	72.947	5.13815	13.6378	0	0	8.25792	0	23.1652	22.1223	0	5.43822	0	20.7277	11.8972	19.8792	0	15.941	12.4445	0	14.9043	10.1584	7.67451	4.13277	0	8.12059	0	0	10.8269	39.6646	0	0	0	16.4003	8.96668	9.6633	4.77379	10.0673
ENSMUSG00000062202	MGI:1916625	Btbd9	BTB (POZ) domain containing 9	14.007	35.6075	39.1504	5.50443	22.4598	14.0591	40.0165	14.9312	38.9992	0	20.5526	45.4592	43.7035	42.4937	12.3869	6.89712	37.0644	26.5467	43.4154	10.8764	14.3041	25.9096	29.7431	26.5056	13.3776	31.882	16.5927	17.7083	29.8085	27.0891	0	8.26553	10.9152	4.06029	32.6873	32.9677	27.0672	13.2215	18.8855	81.6101	0	30.4576	32.8778	22.5477	0	0
ENSMUSG00000044982	MGI:1914408	Sft2d3	SFT2 domain containing 3	35.0174	12.9482	27.4053	38.531	41.1762	24.6034	10.0041	37.328	0	19.8946	10.2763	4.54592	26.2221	8.49874	24.7738	55.177	13.8991	13.2734	8.68309	27.1911	0	15.5458	26.7688	9.93959	8.91839	0	12.4445	20.238	26.8277	16.9307	7.67451	20.6638	16.3728	40.6029	18.6784	9.41933	27.0672	0	4.72136	18.1356	0	18.7431	53.8001	32.211	4.77379	15.1009
ENSMUSG00000020716	MGI:97306	Nf1	neurofibromin 1	7.00348	12.9482	3.91504	5.50443	7.48659	7.02955	25.0103	7.4656	0	0	5.13815	18.1837	0	12.7481	28.9027	0	0	0	43.4154	10.8764	14.3041	20.7277	14.8715	16.566	4.45919	0	4.14817	15.1785	23.8468	10.1584	0	20.6638	16.3728	16.2412	32.6873	18.8387	27.0672	79.3291	9.44273	0	13.8797	7.02868	17.9334	9.6633	4.77379	0
ENSMUSG00000024843	MGI:107760	Chka	choline kinase alpha	7.00348	35.6075	11.7451	16.5133	11.2299	17.5739	20.0082	7.4656	7.79985	0	0	4.54592	0	4.24937	16.5158	0	27.7983	30.9712	0	0	33.3763	20.7277	14.8715	16.566	31.2144	31.882	4.14817	20.238	20.866	3.38613	0	28.9294	10.9152	20.3015	14.0088	4.70966	0	0	18.8855	9.06779	0	25.7718	8.96668	6.4422	4.77379	5.03364
ENSMUSG00000053483	MGI:1353665	Usp21	ubiquitin specific peptidase 21	7.00348	19.4223	7.83007	5.50443	26.2031	14.0591	25.0103	11.1984	15.5997	0	5.13815	0	0	12.7481	0	0	9.2661	4.42446	17.3662	0	38.1443	20.7277	14.8715	16.566	4.45919	5.31367	53.9262	10.119	8.94256	13.5445	23.0235	16.5311	5.45759	12.1809	23.3481	9.41933	5.41345	19.8323	4.72136	0	0	16.4003	29.8889	0	14.3214	0
ENSMUSG00000035623	MGI:2682305	Rsf1	remodeling and spacing factor 1	35.0174	100.348	101.791	60.5487	52.4061	80.8398	25.0103	85.8544	46.7991	26.5262	51.3815	40.9133	0	59.4912	41.2896	41.3827	55.5966	53.0935	95.514	0	61.9846	41.4554	62.4605	46.3848	142.694	58.4504	53.9262	60.7141	68.5596	77.8811	53.7216	90.9208	76.4063	117.749	79.3834	23.5483	32.4807	39.6646	23.6068	36.2711	34.6992	67.9439	137.489	83.7486	19.0951	35.2355
ENSMUSG00000036273	MGI:1913975	Lrrk2	leucine-rich repeat kinase 2	70.0348	132.719	113.536	55.0443	41.1762	105.443	90.037	85.8544	46.7991	6.63155	0	9.09183	0	12.7481	16.5158	13.7942	4.63305	0	26.0493	0	38.1443	15.5458	0	36.4452	0	10.6273	8.29634	91.0711	163.947	115.129	38.3725	148.78	70.9487	56.8441	65.3745	0	0	0	9.44273	0	0	0	0	6.4422	9.54757	40.2691
ENSMUSG00000022867	MGI:1353655	Usp25	ubiquitin specific peptidase 25	63.0314	116.534	93.9609	49.5398	71.1226	73.8103	55.0226	97.0528	62.3988	19.8946	46.2433	31.8214	17.4814	110.484	86.7082	62.0741	41.6974	66.3668	0	70.6969	90.5928	139.912	56.5119	102.709	35.6736	47.8231	33.1854	78.4223	92.4064	71.1088	30.698	66.1242	60.0335	48.7235	65.3745	37.6773	54.1345	79.3291	56.6564	0	69.3985	60.9152	56.789	57.9798	62.0592	55.37
ENSMUSG00000021103	MGI:106207	Mnat1	menage a trois 1	28.0139	19.4223	19.5752	16.5133	18.7165	14.0591	20.0082	18.664	23.3995	72.947	51.3815	13.6378	34.9628	25.4962	28.9027	27.5885	41.6974	30.9712	17.3662	16.3147	23.8402	25.9096	32.7174	23.1924	44.5919	37.1957	20.7409	20.238	14.9043	20.3168	15.349	8.26553	70.9487	32.4824	32.6873	80.0643	10.8269	19.8323	23.6068	0	0	37.4863	56.789	28.9899	14.3214	55.37
ENSMUSG00000045210	MGI:1917925	Vcpip1	valosin containing protein (p97)/p47 complex interacting protein 1	49.0244	113.297	74.3857	33.0266	63.636	70.2955	95.0391	67.1904	46.7991	39.7893	61.6578	95.4643	34.9628	84.9874	70.1923	96.5597	60.2296	53.0935	69.4647	59.8205	71.5207	31.0916	65.4348	72.8903	75.8063	69.0778	66.3708	73.3628	80.483	77.8811	61.3961	70.257	60.0335	64.9647	56.0353	75.3546	32.4807	52.8861	70.8205	27.2034	55.5188	105.43	62.7667	90.1908	76.3806	110.74
ENSMUSG00000037795	MGI:2684414	N4bp2	NEDD4 binding protein 2	14.007	48.5556	35.2353	5.50443	22.4598	42.1773	55.0226	70.9232	38.9992	39.7893	0	27.2755	0	25.4962	66.0634	20.6914	55.5966	30.9712	34.7323	38.0676	28.6083	20.7277	17.8459	13.2528	89.1839	111.587	49.7781	48.0653	56.6362	81.2672	23.0235	49.5932	60.0335	101.507	84.053	42.387	10.8269	19.8323	18.8855	18.1356	20.8195	58.5723	62.7667	38.6532	9.54757	35.2355
ENSMUSG00000021629	MGI:1916298	Slc30a5	solute carrier family 30 (zinc transporter), member 5	14.007	38.8445	19.5752	0	7.48659	3.51478	30.0123	11.1984	23.3995	26.5262	20.5526	31.8214	0	16.9975	16.5158	13.7942	13.8991	0	17.3662	0	19.0722	36.2735	8.92293	6.62639	4.45919	5.31367	12.4445	2.52975	8.94256	10.1584	0	28.9294	27.2879	20.3015	32.6873	18.8387	10.8269	6.61076	23.6068	27.2034	0	7.02868	2.98889	9.6633	28.6427	5.03364
ENSMUSG00000042111	MGI:1916918	Ccdc115	coiled-coil domain containing 115	28.0139	32.3704	19.5752	38.531	14.9732	45.6921	5.00206	11.1984	7.79985	79.5786	30.8289	59.0969	0	29.7456	24.7738	20.6914	55.5966	26.5467	8.68309	16.3147	33.3763	20.7277	68.4091	46.3848	17.8368	15.941	20.7409	12.6488	14.9043	10.1584	0	49.5932	21.8304	52.7838	9.33922	14.129	10.8269	13.2215	14.1641	9.06779	0	21.086	14.9445	38.6532	23.8689	15.1009
ENSMUSG00000038095	MGI:2384298	Sbno1	strawberry notch 1	133.066	203.934	121.366	82.5664	119.785	133.561	210.086	167.976	155.997	39.7893	35.967	95.4643	17.4814	135.98	132.127	103.457	97.294	141.583	34.7323	152.27	119.201	72.547	124.921	178.913	160.531	95.6461	207.409	172.023	155.004	142.218	161.165	161.178	196.473	251.738	88.7226	127.161	81.2017	118.994	122.755	0	76.3383	173.374	200.256	167.497	128.892	70.4709
ENSMUSG00000025283	MGI:98233	Sat1	spermidine/spermine N1-acetyl transferase 1	42.0209	9.71113	11.7451	33.0266	37.4329	21.0887	15.0062	29.8624	0	13.2631	15.4144	13.6378	0	8.49874	20.6448	0	18.5322	8.84891	0	5.43822	14.3041	15.5458	35.6917	29.8188	4.45919	21.2547	0	20.238	38.7511	23.7029	15.349	28.9294	10.9152	16.2412	0	18.8387	5.41345	19.8323	18.8855	45.3389	0	11.7145	8.96668	19.3266	14.3214	25.1682
ENSMUSG00000024077	MGI:1333757	Strn	striatin, calmodulin binding protein	0	9.71113	0	0	11.2299	7.02955	30.0123	14.9312	23.3995	19.8946	5.13815	0	0	8.49874	28.9027	20.6914	18.5322	13.2734	0	0	0	25.9096	5.94862	19.8792	0	21.2547	20.7409	7.58926	20.866	6.77227	7.67451	20.6638	27.2879	28.4221	14.0088	4.70966	10.8269	0	23.6068	0	20.8195	9.37157	14.9445	6.4422	23.8689	0
ENSMUSG00000025875	MGI:1921507	Tspan17	tetraspanin 17	7.00348	3.23704	3.91504	0	0	3.51478	15.0062	22.3968	0	33.1577	5.13815	40.9133	0	12.7481	4.12896	6.89712	23.1652	8.84891	17.3662	21.7529	38.1443	25.9096	5.94862	19.8792	0	5.31367	4.14817	2.52975	0	13.5445	0	0	21.8304	0	4.66961	14.129	32.4807	26.443	4.72136	0	0	18.7431	14.9445	19.3266	14.3214	15.1009
ENSMUSG00000028088	MGI:1310004	Fmo5	flavin containing monooxygenase 5	7.00348	3.23704	11.7451	0	0	0	10.0041	11.1984	15.5997	0	0	22.7296	8.7407	8.49874	16.5158	13.7942	4.63305	4.42446	8.68309	0	19.0722	25.9096	5.94862	19.8792	8.91839	21.2547	20.7409	7.58926	11.9234	23.7029	7.67451	0	0	8.12059	0	32.9677	10.8269	0	0	36.2711	13.8797	18.7431	2.98889	16.1055	23.8689	10.0673
ENSMUSG00000033004	MGI:2179432	Mycbp2	MYC binding protein 2, E3 ubiquitin protein ligase	77.0383	281.623	207.497	115.593	157.218	281.182	175.072	250.097	132.597	99.4732	123.316	104.556	122.37	203.97	161.029	82.7655	217.753	163.705	269.176	97.888	176.418	165.822	214.15	248.49	169.449	122.215	194.964	199.85	259.334	176.079	76.7451	152.912	103.694	138.05	191.454	84.774	86.6152	72.7184	80.2632	0	104.098	241.318	203.245	215.814	90.7019	236.581
ENSMUSG00000025731	MGI:1915597	Mettl26	methyltransferase like 26	0	9.71113	27.4053	5.50443	18.7165	10.5443	10.0041	11.1984	0	0	20.5526	4.54592	0	0	0	6.89712	13.8991	13.2734	8.68309	0	9.53609	36.2735	17.8459	6.62639	13.3776	15.941	0	2.52975	14.9043	3.38613	0	0	16.3728	4.06029	0	18.8387	21.6538	0	0	0	0	4.68579	5.97778	9.6633	0	35.2355
ENSMUSG00000027947	MGI:105304	Il6ra	interleukin 6 receptor, alpha	7.00348	9.71113	3.91504	16.5133	37.4329	28.1182	35.0144	82.1216	38.9992	33.1577	41.1052	118.194	87.407	84.9874	66.0634	68.9712	101.927	75.2158	130.246	135.956	90.5928	41.4554	86.255	106.022	111.48	85.0188	174.223	22.7678	26.8277	10.1584	0	24.7966	38.2031	56.8441	51.3657	61.2256	43.3076	39.6646	66.0991	136.017	34.6992	121.83	86.6779	74.0853	57.2854	80.5382
ENSMUSG00000028149	MGI:2385189	Rap1gds1	RAP1, GTP-GDP dissociation stimulator 1	42.0209	103.585	117.451	33.0266	59.8927	56.2364	65.0267	130.648	7.79985	39.7893	25.6907	50.0051	8.7407	38.2443	61.9344	34.4856	9.2661	26.5467	0	48.944	19.0722	31.0916	23.7945	53.0111	40.1327	10.6273	37.3335	63.2438	53.6554	40.6336	30.698	53.726	60.0335	32.4824	56.0353	37.6773	21.6538	19.8323	37.7709	27.2034	6.93985	39.8292	35.8667	6.4422	14.3214	25.1682
ENSMUSG00000090112	MGI:1917581	Shprh	SNF2 histone linker PHD RING helicase	14.007	19.4223	27.4053	27.5221	7.48659	14.0591	35.0144	22.3968	23.3995	19.8946	10.2763	18.1837	0	21.2468	8.25792	20.6914	13.8991	8.84891	26.0493	10.8764	47.6804	41.4554	26.7688	33.132	8.91839	10.6273	49.7781	15.1785	53.6554	33.8613	0	8.26553	16.3728	16.2412	14.0088	0	16.2403	0	18.8855	0	0	28.1147	47.8223	19.3266	42.9641	10.0673
ENSMUSG00000042406	MGI:88096	Atf4	activating transcription factor 4	63.0314	152.141	180.092	71.5575	168.448	158.165	65.0267	179.174	93.5982	6.63155	30.8289	22.7296	0	55.2418	49.5475	34.4856	88.0279	137.158	34.7323	27.1911	14.3041	25.9096	50.5633	106.022	66.8879	58.4504	99.5561	126.488	101.349	104.97	53.7216	57.8587	70.9487	121.809	107.401	42.387	32.4807	26.443	56.6564	63.4745	55.5188	124.173	152.434	141.728	19.0951	45.3027
ENSMUSG00000025245	MGI:1934860	Lztfl1	leucine zipper transcription factor-like 1	42.0209	35.6075	35.2353	16.5133	41.1762	38.6625	20.0082	41.0608	0	39.7893	51.3815	59.0969	0	29.7456	57.8054	13.7942	46.3305	22.1223	78.1478	38.0676	4.76804	5.18193	29.7431	16.566	31.2144	37.1957	16.5927	37.9463	11.9234	33.8613	23.0235	28.9294	10.9152	16.2412	14.0088	9.41933	27.0672	39.6646	14.1641	9.06779	20.8195	28.1147	26.9	32.211	33.4165	30.2018
ENSMUSG00000014905	MGI:1351618	Dnajb9	DnaJ heat shock protein family (Hsp40) member B9	21.0105	16.1852	15.6601	16.5133	11.2299	21.0887	15.0062	14.9312	0	33.1577	20.5526	50.0051	0	16.9975	4.12896	27.5885	18.5322	8.84891	43.4154	0	0	20.7277	20.8202	9.93959	8.91839	0	0	12.6488	5.96171	20.3168	7.67451	28.9294	0	4.06029	14.0088	47.0966	10.8269	0	18.8855	0	6.93985	2.34289	2.98889	6.4422	28.6427	5.03364
ENSMUSG00000020070	MGI:1917682	Rufy2	RUN and FYVE domain-containing 2	7.00348	12.9482	0	11.0089	3.74329	10.5443	0	41.0608	0	6.63155	10.2763	4.54592	0	4.24937	28.9027	13.7942	18.5322	0	0	5.43822	4.76804	5.18193	32.7174	19.8792	8.91839	5.31367	24.889	48.0653	17.8851	16.9307	30.698	16.5311	27.2879	28.4221	0	9.41933	5.41345	6.61076	0	0	0	14.0574	26.9	12.8844	23.8689	0
ENSMUSG00000031628	MGI:107739	Casp3	caspase 3	0	6.47409	0	5.50443	3.74329	3.51478	0	0	0	0	5.13815	0	0	0	12.3869	6.89712	0	0	0	0	4.76804	5.18193	38.666	16.566	0	0	4.14817	2.52975	2.98085	0	0	4.13277	0	4.06029	0	56.516	16.2403	0	0	0	0	4.68579	2.98889	12.8844	0	15.1009
ENSMUSG00000029104	MGI:96067	Htt	huntingtin	21.0105	45.3186	27.4053	11.0089	26.2031	14.0591	50.0206	33.5952	15.5997	0	15.4144	4.54592	0	29.7456	8.25792	13.7942	69.4957	30.9712	0	10.8764	23.8402	10.3639	17.8459	23.1924	13.3776	37.1957	66.3708	17.7083	38.7511	50.792	0	16.5311	49.1183	12.1809	4.66961	9.41933	21.6538	26.443	0	0	27.7594	63.2581	50.8112	38.6532	0	30.2018
ENSMUSG00000022472	MGI:106313	Desi1	desumoylating isopeptidase 1	0	12.9482	0	0	14.9732	7.02955	5.00206	3.7328	15.5997	33.1577	0	4.54592	0	0	0	6.89712	9.2661	13.2734	8.68309	10.8764	4.76804	25.9096	8.92293	16.566	17.8368	15.941	12.4445	0	2.98085	16.9307	0	4.13277	5.45759	24.3618	14.0088	4.70966	5.41345	6.61076	33.0495	36.2711	41.6391	0	0	19.3266	14.3214	10.0673
ENSMUSG00000055917	MGI:1890393	Zfp277	zinc finger protein 277	0	12.9482	23.4902	27.5221	3.74329	3.51478	10.0041	3.7328	7.79985	13.2631	0	22.7296	0	4.24937	0	0	9.2661	4.42446	0	10.8764	14.3041	25.9096	8.92293	16.566	4.45919	0	0	7.58926	14.9043	10.1584	0	12.3983	10.9152	0	4.66961	0	21.6538	0	28.3282	0	0	18.7431	5.97778	16.1055	23.8689	5.03364
ENSMUSG00000015396	MGI:1328316	Cd83	CD83 antigen	35.0174	67.9779	66.5556	60.5487	71.1226	101.928	25.0103	22.3968	0	79.5786	20.5526	63.6428	0	16.9975	4.12896	41.3827	18.5322	22.1223	17.3662	21.7529	33.3763	10.3639	47.5889	56.3243	17.8368	15.941	8.29634	58.1843	41.7319	94.8118	46.0471	70.257	76.4063	56.8441	51.3657	28.258	48.721	39.6646	47.2136	9.06779	0	28.1147	29.8889	16.1055	71.6068	40.2691
ENSMUSG00000024319	MGI:1330304	Vps52	VPS52 GARP complex subunit	21.0105	12.9482	0	16.5133	11.2299	21.0887	10.0041	14.9312	0	0	10.2763	4.54592	0	12.7481	0	13.7942	4.63305	26.5467	0	59.8205	0	25.9096	17.8459	16.566	4.45919	21.2547	16.5927	20.238	20.866	10.1584	15.349	8.26553	16.3728	12.1809	9.33922	23.5483	0	13.2215	14.1641	0	27.7594	21.086	23.9111	12.8844	19.0951	10.0673
ENSMUSG00000069089	MGI:102956	Cdk7	cyclin-dependent kinase 7	0	32.3704	27.4053	38.531	26.2031	21.0887	20.0082	22.3968	7.79985	0	20.5526	22.7296	0	8.49874	24.7738	13.7942	9.2661	22.1223	0	10.8764	4.76804	31.0916	26.7688	19.8792	17.8368	31.882	8.29634	15.1785	29.8085	23.7029	15.349	16.5311	32.7455	24.3618	14.0088	9.41933	21.6538	6.61076	28.3282	45.3389	13.8797	14.0574	11.9556	12.8844	4.77379	10.0673
ENSMUSG00000090035	MGI:894692	Galnt4	polypeptide N-acetylgalactosaminyltransferase 4	21.0105	12.9482	23.4902	5.50443	11.2299	7.02955	0	33.5952	0	0	0	0	0	0	4.12896	48.2799	13.8991	26.5467	0	5.43822	28.6083	15.5458	5.94862	29.8188	8.91839	15.941	4.14817	27.8273	5.96171	10.1584	53.7216	24.7966	16.3728	28.4221	4.66961	0	5.41345	6.61076	0	27.2034	0	21.086	14.9445	22.5477	14.3214	5.03364
ENSMUSG00000022105	MGI:97874	Rb1	RB transcriptional corepressor 1	21.0105	35.6075	43.0654	22.0177	37.4329	38.6625	95.0391	52.2592	70.1986	39.7893	20.5526	36.3673	8.7407	25.4962	41.2896	20.6914	41.6974	48.669	17.3662	59.8205	33.3763	67.365	41.6403	69.5771	49.0511	42.5094	91.2598	30.357	26.8277	30.4752	7.67451	24.7966	32.7455	44.6632	84.053	14.129	64.9614	13.2215	61.3777	27.2034	20.8195	82.0013	77.7112	57.9798	42.9641	35.2355
ENSMUSG00000003402	MGI:107877	Prkcsh	protein kinase C substrate 80K-H	14.007	9.71113	19.5752	5.50443	3.74329	24.6034	15.0062	14.9312	38.9992	0	5.13815	13.6378	0	38.2443	8.25792	6.89712	18.5322	22.1223	34.7323	21.7529	14.3041	20.7277	29.7431	29.8188	8.91839	15.941	12.4445	35.4165	11.9234	20.3168	0	20.6638	16.3728	16.2412	37.3569	9.41933	21.6538	19.8323	9.44273	0	6.93985	16.4003	29.8889	32.211	14.3214	15.1009
ENSMUSG00000089847	MGI:1315196	Timm10b	translocase of inner mitochondrial membrane 10B	14.007	19.4223	23.4902	11.0089	11.2299	31.633	25.0103	14.9312	31.1994	13.2631	15.4144	50.0051	0	4.24937	4.12896	13.7942	32.4313	66.3668	0	16.3147	19.0722	20.7277	29.7431	29.8188	13.3776	5.31367	58.0744	22.7678	35.7702	23.7029	0	12.3983	21.8304	20.3015	46.6961	23.5483	32.4807	52.8861	42.4923	0	34.6992	28.1147	44.8334	32.211	23.8689	35.2355
ENSMUSG00000028884	MGI:1339939	Rpa2	replication protein A2	28.0139	35.6075	74.3857	27.5221	37.4329	52.7216	45.0185	37.328	15.5997	26.5262	41.1052	27.2755	0	38.2443	33.0317	34.4856	46.3305	35.3956	8.68309	32.6293	28.6083	62.1831	35.6917	56.3243	13.3776	42.5094	33.1854	43.0058	29.8085	16.9307	15.349	8.26553	16.3728	40.6029	28.0177	42.387	21.6538	19.8323	18.8855	0	69.3985	23.4289	26.9	12.8844	38.1903	15.1009
ENSMUSG00000028557	MGI:1352759	Rnf11	ring finger protein 11	14.007	35.6075	15.6601	11.0089	18.7165	28.1182	20.0082	14.9312	38.9992	19.8946	20.5526	45.4592	34.9628	25.4962	28.9027	41.3827	50.9635	53.0935	17.3662	16.3147	47.6804	57.0012	38.666	36.4452	31.2144	21.2547	20.7409	7.58926	29.8085	27.0891	15.349	8.26553	10.9152	16.2412	32.6873	32.9677	43.3076	46.2753	28.3282	0	27.7594	18.7431	20.9222	19.3266	62.0592	40.2691
ENSMUSG00000067873	MGI:1919709	Htatsf1	HIV TAT specific factor 1	42.0209	22.6593	35.2353	16.5133	33.6896	24.6034	45.0185	55.992	38.9992	0	15.4144	31.8214	0	21.2468	12.3869	27.5885	64.8627	30.9712	0	65.2587	57.2165	41.4554	38.666	19.8792	62.4287	31.882	29.0372	37.9463	29.8085	37.2475	23.0235	16.5311	38.2031	24.3618	14.0088	28.258	32.4807	39.6646	33.0495	108.813	6.93985	42.1721	32.8778	25.7688	14.3214	30.2018
ENSMUSG00000015745	MGI:1914470	Plekho1	pleckstrin homology domain containing, family O member 1	7.00348	19.4223	62.6406	27.5221	48.6628	77.3251	55.0226	41.0608	7.79985	13.2631	20.5526	4.54592	0	50.9924	28.9027	6.89712	23.1652	17.6978	0	10.8764	4.76804	31.0916	86.255	62.9507	13.3776	5.31367	24.889	37.9463	71.5405	27.0891	38.3725	66.1242	10.9152	60.9044	42.0265	14.129	59.5479	26.443	75.5418	54.4067	69.3985	30.4576	41.8445	48.3165	14.3214	15.1009
ENSMUSG00000064289	MGI:107676	Tank	TRAF family member-associated Nf-kappa B activator	21.0105	38.8445	27.4053	22.0177	37.4329	42.1773	40.0165	52.2592	0	46.4208	5.13815	13.6378	0	29.7456	28.9027	6.89712	27.7983	13.2734	8.68309	27.1911	38.1443	15.5458	17.8459	26.5056	8.91839	37.1957	20.7409	17.7083	41.7319	23.7029	30.698	16.5311	16.3728	36.5426	18.6784	28.258	37.8941	19.8323	56.6564	0	34.6992	42.1721	26.9	38.6532	4.77379	20.1346
ENSMUSG00000027435	MGI:106664	Cd93	CD93 antigen	0	12.9482	3.91504	11.0089	11.2299	14.0591	0	14.9312	0	0	0	0	0	25.4962	33.0317	13.7942	27.7983	4.42446	0	0	0	0	17.8459	33.132	26.7552	0	0	0	2.98085	0	0	0	0	40.6029	37.3569	0	0	0	18.8855	0	0	2.34289	2.98889	0	0	0
ENSMUSG00000008206	MGI:1914510	Cers4	ceramide synthase 4	28.0139	77.689	31.3203	55.0443	59.8927	49.2069	40.0165	48.5264	31.1994	13.2631	35.967	18.1837	0	25.4962	20.6448	20.6914	27.7983	8.84891	26.0493	54.3822	33.3763	31.0916	26.7688	16.566	44.5919	31.882	24.889	78.4223	38.7511	27.0891	30.698	57.8587	38.2031	24.3618	37.3569	4.70966	21.6538	6.61076	0	0	0	28.1147	29.8889	35.4321	38.1903	5.03364
ENSMUSG00000031960	MGI:2384560	Aars	alanyl-tRNA synthetase	28.0139	42.0816	58.7255	60.5487	48.6628	42.1773	80.0329	41.0608	38.9992	13.2631	30.8289	50.0051	0	101.985	41.2896	34.4856	60.2296	48.669	60.7816	87.0116	66.7526	20.7277	35.6917	29.8188	40.1327	47.8231	66.3708	55.6546	47.6937	40.6336	53.7216	37.1949	60.0335	8.12059	42.0265	18.8387	27.0672	26.443	37.7709	18.1356	20.8195	35.1434	56.789	35.4321	33.4165	20.1346
ENSMUSG00000025873	MGI:1923827	Faf2	Fas associated factor family member 2	28.0139	6.47409	3.91504	0	7.48659	7.02955	15.0062	14.9312	15.5997	0	25.6907	13.6378	0	4.24937	4.12896	0	4.63305	17.6978	0	5.43822	33.3763	15.5458	17.8459	19.8792	8.91839	26.5684	16.5927	10.119	23.8468	3.38613	0	45.4604	21.8304	8.12059	4.66961	4.70966	21.6538	26.443	9.44273	0	0	14.0574	8.96668	6.4422	9.54757	15.1009
ENSMUSG00000038178	MGI:2442746	Slc43a2	solute carrier family 43, member 2	7.00348	29.1334	27.4053	49.5398	14.9732	14.0591	10.0041	18.664	15.5997	19.8946	30.8289	0	17.4814	12.7481	45.4186	20.6914	18.5322	30.9712	17.3662	27.1911	33.3763	10.3639	23.7945	16.566	35.6736	15.941	8.29634	5.0595	20.866	20.3168	0	4.13277	27.2879	36.5426	9.33922	42.387	21.6538	0	4.72136	0	0	9.37157	11.9556	22.5477	14.3214	0
ENSMUSG00000023206	MGI:104644	Il15ra	interleukin 15 receptor, alpha chain	7.00348	3.23704	0	0	3.74329	0	0	0	15.5997	0	0	0	0	12.7481	12.3869	0	4.63305	4.42446	0	10.8764	0	25.9096	14.8715	9.93959	4.45919	5.31367	0	0	5.96171	6.77227	0	16.5311	0	0	4.66961	23.5483	27.0672	0	9.44273	0	6.93985	4.68579	5.97778	3.2211	4.77379	10.0673
ENSMUSG00000042178	MGI:2384586	Armc5	armadillo repeat containing 5	21.0105	16.1852	3.91504	22.0177	7.48659	17.5739	0	18.664	0	0	10.2763	4.54592	0	4.24937	8.25792	6.89712	4.63305	13.2734	0	16.3147	0	25.9096	14.8715	9.93959	8.91839	5.31367	4.14817	12.6488	5.96171	10.1584	0	4.13277	0	28.4221	4.66961	4.70966	0	6.61076	4.72136	0	6.93985	2.34289	5.97778	6.4422	19.0951	0
ENSMUSG00000053101	MGI:2672983	Gpr141	G protein-coupled receptor 141	0	0	3.91504	0	11.2299	28.1182	0	0	0	0	0	0	0	4.24937	24.7738	0	0	0	0	0	4.76804	25.9096	14.8715	9.93959	0	0	0	0	5.96171	0	0	0	0	0	0	4.70966	5.41345	0	14.1641	0	0	0	0	0	0	0
ENSMUSG00000031660	MGI:1349766	Brd7	bromodomain containing 7	14.007	61.5038	70.4706	22.0177	41.1762	42.1773	70.0288	55.992	46.7991	6.63155	30.8289	45.4592	52.4442	33.995	12.3869	55.177	37.0644	61.9424	60.7816	10.8764	19.0722	31.0916	38.666	23.1924	31.2144	26.5684	24.889	65.7736	23.8468	33.8613	0	90.9208	16.3728	40.6029	28.0177	28.258	43.3076	0	18.8855	45.3389	6.93985	30.4576	53.8001	45.0954	0	15.1009
ENSMUSG00000025724	MGI:1929464	Sec11a	SEC11 homolog A, signal peptidase complex subunit	56.0279	67.9779	39.1504	44.0354	52.4061	38.6625	50.0206	70.9232	38.9992	33.1577	46.2433	86.3724	0	50.9924	82.5792	20.6914	83.3949	22.1223	52.0985	92.4498	52.4485	88.0928	44.6146	53.0111	40.1327	90.3325	16.5927	37.9463	26.8277	60.9504	46.0471	57.8587	70.9487	36.5426	28.0177	28.258	21.6538	46.2753	61.3777	0	48.5789	25.7718	29.8889	22.5477	28.6427	25.1682
ENSMUSG00000034189	MGI:1919802	Hsdl1	hydroxysteroid dehydrogenase like 1	35.0174	29.1334	0	0	22.4598	0	5.00206	44.7936	0	26.5262	25.6907	18.1837	0	12.7481	0	6.89712	13.8991	17.6978	34.7323	0	19.0722	15.5458	11.8972	23.1924	22.296	21.2547	8.29634	15.1785	2.98085	13.5445	53.7216	12.3983	32.7455	12.1809	28.0177	14.129	0	6.61076	14.1641	0	27.7594	16.4003	23.9111	9.6633	14.3214	15.1009
ENSMUSG00000040663	MGI:1930088	Clcf1	cardiotrophin-like cytokine factor 1	0	25.8963	27.4053	49.5398	48.6628	42.1773	5.00206	59.7248	7.79985	33.1577	5.13815	13.6378	0	33.995	0	6.89712	23.1652	8.84891	0	0	9.53609	15.5458	11.8972	23.1924	8.91839	10.6273	16.5927	50.595	47.6937	50.792	0	20.6638	21.8304	20.3015	0	0	10.8269	0	0	0	0	25.7718	8.96668	16.1055	14.3214	20.1346
ENSMUSG00000045205	MGI:2685869	Dpy19l4	dpy-19-like 4 (C. elegans)	0	9.71113	3.91504	5.50443	14.9732	3.51478	15.0062	7.4656	0	6.63155	5.13815	4.54592	0	12.7481	12.3869	0	27.7983	26.5467	0	10.8764	14.3041	15.5458	11.8972	23.1924	4.45919	10.6273	20.7409	2.52975	0	6.77227	30.698	8.26553	10.9152	8.12059	23.3481	4.70966	0	0	9.44273	0	6.93985	11.7145	17.9334	0	14.3214	10.0673
ENSMUSG00000061887	MGI:1919725	Ssbp3	single-stranded DNA binding protein 3	0	12.9482	19.5752	0	14.9732	45.6921	25.0103	18.664	0	66.3155	30.8289	22.7296	26.2221	38.2443	24.7738	41.3827	37.0644	39.8201	17.3662	43.5058	28.6083	93.2747	92.2036	46.3848	35.6736	58.4504	29.0372	5.0595	11.9234	3.38613	30.698	33.0621	16.3728	20.3015	28.0177	61.2256	43.3076	13.2215	47.2136	45.3389	6.93985	37.4863	26.9	35.4321	4.77379	0
ENSMUSG00000050212	MGI:1922063	Eva1b	eva-1 homolog B (C. elegans)	0	0	0	0	0	0	0	0	0	0	0	0	0	8.49874	8.25792	0	4.63305	4.42446	0	0	0	20.7277	29.7431	0	4.45919	5.31367	8.29634	7.58926	2.98085	0	0	0	10.9152	8.12059	4.66961	0	0	13.2215	0	0	0	0	8.96668	9.6633	0	10.0673
ENSMUSG00000006005	MGI:1922066	Tpr	translocated promoter region, nuclear basket protein	231.115	398.156	414.994	297.239	321.923	365.537	410.169	377.013	249.595	159.157	164.421	240.934	139.851	259.212	284.898	110.354	407.708	402.625	164.979	179.461	219.33	238.369	300.405	334.633	338.899	398.526	514.373	392.112	324.913	379.247	107.443	338.887	469.353	288.281	401.586	103.613	173.23	125.604	103.87	117.881	229.015	562.294	478.223	512.155	128.892	322.153
ENSMUSG00000020778	MGI:1916785	Ten1	TEN1 telomerase capping complex subunit	63.0314	29.1334	27.4053	11.0089	14.9732	14.0591	15.0062	29.8624	0	46.4208	25.6907	9.09183	0	29.7456	12.3869	20.6914	9.2661	35.3956	0	5.43822	9.53609	15.5458	23.7945	19.8792	8.91839	21.2547	8.29634	20.238	29.8085	10.1584	0	16.5311	0	16.2412	14.0088	14.129	54.1345	0	9.44273	63.4745	0	23.4289	29.8889	22.5477	14.3214	15.1009
ENSMUSG00000042790	MGI:2444451	Rnf214	ring finger protein 214	0	19.4223	15.6601	0	3.74329	14.0591	15.0062	18.664	7.79985	0	0	18.1837	0	16.9975	8.25792	13.7942	9.2661	17.6978	17.3662	0	4.76804	15.5458	20.8202	16.566	8.91839	5.31367	12.4445	10.119	23.8468	13.5445	0	16.5311	5.45759	12.1809	0	4.70966	0	13.2215	0	0	0	21.086	23.9111	12.8844	0	0
ENSMUSG00000032580	MGI:1933204	Rbm5	RNA binding motif protein 5	42.0209	197.46	191.837	93.5753	112.299	189.798	130.053	261.296	171.597	46.4208	66.7959	54.551	104.888	93.4861	94.9661	27.5885	180.689	146.007	8.68309	65.2587	61.9846	108.82	115.998	119.275	173.909	148.783	149.334	232.737	187.794	196.396	30.698	157.045	147.355	170.532	65.3745	98.903	59.5479	6.61076	99.1486	163.22	69.3985	178.06	158.411	183.603	38.1903	90.6055
ENSMUSG00000035248	MGI:2387179	Tut7	terminal uridylyl transferase 7	21.0105	64.7409	58.7255	27.5221	44.9195	59.7512	95.0391	78.3888	15.5997	19.8946	20.5526	50.0051	0	59.4912	20.6448	6.89712	92.661	66.3668	0	21.7529	33.3763	72.547	44.6146	69.5771	35.6736	53.1367	74.6671	60.7141	83.4639	60.9504	7.67451	66.1242	81.8638	69.025	51.3657	9.41933	27.0672	52.8861	28.3282	36.2711	41.6391	74.9726	71.7334	70.8642	33.4165	65.4373
ENSMUSG00000076613	MGI:96445	Ighg2b	immunoglobulin heavy constant gamma 2B	28.0139	9.71113	3.91504	38.531	33.6896	94.8989	30.0123	33.5952	23.3995	0	5.13815	0	34.9628	29.7456	28.9027	13.7942	0	4.42446	43.4154	206.653	104.897	554.466	416.403	443.968	0	21.2547	12.4445	10.119	14.9043	10.1584	61.3961	0	49.1183	4.06029	0	0	0	0	0	0	0	7.02868	5.97778	0	28.6427	125.841
ENSMUSG00000031004	MGI:106035	Mki67	antigen identified by monoclonal antibody Ki 67	0	19.4223	0	5.50443	52.4061	7.02955	0	0	31.1994	0	10.2763	0	0	16.9975	20.6448	0	4.63305	0	0	0	0	15.5458	23.7945	39.7584	17.8368	0	0	17.7083	14.9043	13.5445	46.0471	8.26553	0	0	14.0088	0	0	0	0	45.3389	6.93985	18.7431	2.98889	22.5477	0	15.1009
ENSMUSG00000015714	MGI:1924143	Cers2	ceramide synthase 2	35.0174	32.3704	23.4902	33.0266	14.9732	42.1773	20.0082	41.0608	70.1986	59.6839	20.5526	36.3673	8.7407	63.7405	28.9027	41.3827	50.9635	30.9712	52.0985	32.6293	19.0722	88.0928	26.7688	23.1924	13.3776	5.31367	37.3335	35.4165	47.6937	54.1782	23.0235	33.0621	5.45759	16.2412	23.3481	18.8387	64.9614	59.4968	42.4923	0	27.7594	25.7718	32.8778	41.8743	23.8689	40.2691
ENSMUSG00000037318	MGI:2441706	Traf3ip3	TRAF3 interacting protein 3	77.0383	106.822	97.8759	16.5133	97.3256	77.3251	35.0144	126.915	62.3988	33.1577	41.1052	50.0051	8.7407	38.2443	41.2896	20.6914	50.9635	101.762	8.68309	32.6293	9.53609	10.3639	29.7431	59.6375	57.9695	63.7641	78.8153	106.25	110.292	128.673	0	66.1242	92.779	117.749	79.3834	9.41933	16.2403	13.2215	18.8855	0	34.6992	121.83	77.7112	103.075	47.7379	85.5718
ENSMUSG00000043004	MGI:102705	Gng2	guanine nucleotide binding protein (G protein), gamma 2	56.0279	61.5038	86.1308	44.0354	89.839	35.1478	65.0267	67.1904	46.7991	72.947	20.5526	36.3673	78.6663	59.4912	74.3213	48.2799	23.1652	35.3956	0	48.944	47.6804	25.9096	35.6917	69.5771	22.296	37.1957	41.4817	70.8331	68.5596	60.9504	69.0706	33.0621	32.7455	44.6632	65.3745	42.387	32.4807	39.6646	51.935	0	6.93985	44.515	53.8001	48.3165	14.3214	45.3027
ENSMUSG00000045767	MGI:1925771	B230219D22Rik	RIKEN cDNA B230219D22 gene	7.00348	45.3186	66.5556	66.0531	37.4329	66.7807	85.035	59.7248	38.9992	19.8946	20.5526	54.551	0	33.995	37.1606	6.89712	46.3305	44.2446	0	21.7529	47.6804	41.4554	53.5376	23.1924	71.3471	47.8231	91.2598	45.5355	68.5596	84.6534	0	20.6638	38.2031	73.0853	51.3657	23.5483	48.721	26.443	33.0495	145.085	41.6391	100.744	89.6668	70.8642	23.8689	45.3027
ENSMUSG00000037253	MGI:2652843	Mex3c	mex3 RNA binding family member C	49.0244	29.1334	31.3203	0	18.7165	21.0887	35.0144	14.9312	15.5997	53.0524	41.1052	18.1837	43.7035	33.995	12.3869	13.7942	13.8991	8.84891	17.3662	21.7529	47.6804	25.9096	32.7174	26.5056	35.6736	10.6273	16.5927	17.7083	44.7128	60.9504	15.349	57.8587	32.7455	28.4221	37.3569	23.5483	37.8941	33.0538	33.0495	0	27.7594	42.1721	11.9556	32.211	33.4165	30.2018
ENSMUSG00000020400	MGI:1926194	Tnip1	TNFAIP3 interacting protein 1	14.007	42.0816	58.7255	38.531	44.9195	84.3546	40.0165	59.7248	38.9992	0	56.5196	86.3724	0	42.4937	33.0317	68.9712	41.6974	61.9424	0	38.0676	33.3763	62.1831	71.3834	86.1431	49.0511	58.4504	82.9634	40.476	35.7702	40.6336	0	45.4604	38.2031	56.8441	46.6961	23.5483	48.721	13.2215	37.7709	45.3389	0	32.8005	77.7112	48.3165	47.7379	10.0673
ENSMUSG00000043391	MGI:1919440	2510009E07Rik	RIKEN cDNA 2510009E07 gene	0	0	3.91504	0	0	3.51478	5.00206	0	0	0	0	0	0	4.24937	0	13.7942	4.63305	0	0	0	0	10.3639	29.7431	9.93959	4.45919	0	0	0	0	0	15.349	0	0	0	9.33922	0	0	13.2215	14.1641	0	0	2.34289	0	0	0	0
ENSMUSG00000039662	MGI:1888594	Icmt	isoprenylcysteine carboxyl methyltransferase	0	3.23704	3.91504	11.0089	3.74329	14.0591	10.0041	18.664	0	19.8946	10.2763	0	0	8.49874	0	0	0	13.2734	0	5.43822	4.76804	25.9096	20.8202	3.3132	8.91839	0	4.14817	17.7083	11.9234	16.9307	0	28.9294	0	12.1809	14.0088	0	5.41345	0	4.72136	0	0	16.4003	8.96668	6.4422	4.77379	20.1346
ENSMUSG00000005540	MGI:95497	Fcer2a	Fc receptor, IgE, low affinity II, alpha polypeptide	189.094	375.497	129.196	132.106	164.705	186.283	175.072	354.616	226.196	0	0	22.7296	0	0	0	13.7942	4.63305	4.42446	26.0493	27.1911	19.0722	20.7277	11.8972	19.8792	22.296	0	0	187.202	134.138	189.624	0	157.045	223.761	296.401	168.106	0	0	6.61076	0	0	0	0	2.98889	6.4422	0	10.0673
ENSMUSG00000022141	MGI:1913976	Nipbl	NIPBL cohesin loading factor	210.105	216.882	156.601	82.5664	157.218	214.401	295.121	246.365	70.1986	92.8417	92.4866	36.3673	174.814	84.9874	119.74	62.0741	97.294	172.554	17.3662	65.2587	90.5928	67.365	130.87	135.841	289.848	164.724	132.742	232.737	283.181	182.851	99.7686	198.373	207.388	357.306	98.0618	37.6773	43.3076	85.9399	94.4273	36.2711	62.4586	201.489	212.211	173.939	85.9281	85.5718
ENSMUSG00000026176	MGI:2654470	Ctdsp1	CTD (carboxy-terminal domain, RNA polymerase II, polypeptide A) small phosphatase 1	7.00348	25.8963	11.7451	0	29.9463	10.5443	15.0062	18.664	23.3995	6.63155	5.13815	0	0	21.2468	24.7738	34.4856	9.2661	17.6978	17.3662	32.6293	28.6083	15.5458	17.8459	16.566	8.91839	15.941	8.29634	12.6488	11.9234	6.77227	0	12.3983	21.8304	8.12059	14.0088	0	16.2403	13.2215	9.44273	0	0	18.7431	5.97778	3.2211	23.8689	25.1682
ENSMUSG00000030541	MGI:96414	Idh2	isocitrate dehydrogenase 2 (NADP+), mitochondrial	7.00348	3.23704	3.91504	0	7.48659	14.0591	0	7.4656	23.3995	0	5.13815	4.54592	0	8.49874	4.12896	6.89712	13.8991	17.6978	0	21.7529	4.76804	15.5458	17.8459	16.566	0	10.6273	8.29634	5.0595	8.94256	6.77227	0	4.13277	5.45759	32.4824	4.66961	14.129	0	13.2215	4.72136	0	13.8797	7.02868	0	9.6633	4.77379	0
ENSMUSG00000025369	MGI:1915344	Smarcc2	SWI/SNF related, matrix associated, actin dependent regulator of chromatin, subfamily c, member 2	49.0244	80.9261	43.0654	33.0266	74.8659	42.1773	75.0309	74.656	31.1994	26.5262	35.967	54.551	43.7035	80.738	78.4502	41.3827	78.7618	35.3956	234.443	27.1911	38.1443	88.0928	56.5119	13.2528	44.5919	63.7641	66.3708	53.1248	77.5022	54.1782	0	45.4604	43.6607	69.025	88.7226	75.3546	54.1345	52.8861	33.0495	27.2034	62.4586	82.0013	53.8001	54.7587	38.1903	85.5718
ENSMUSG00000041997	MGI:2441683	Tlk1	tousled-like kinase 1	49.0244	74.452	82.2158	60.5487	37.4329	56.2364	35.0144	44.7936	7.79985	33.1577	25.6907	45.4592	0	76.4886	74.3213	41.3827	50.9635	39.8201	0	27.1911	47.6804	15.5458	38.666	62.9507	49.0511	42.5094	33.1854	58.1843	38.7511	23.7029	15.349	78.5225	98.2366	60.9044	42.0265	51.8063	21.6538	33.0538	18.8855	0	0	98.4015	68.7445	74.0853	62.0592	30.2018
ENSMUSG00000027035	MGI:2442564	Cers6	ceramide synthase 6	0	12.9482	0	11.0089	11.2299	10.5443	15.0062	3.7328	0	0	0	0	0	4.24937	20.6448	0	4.63305	0	0	16.3147	0	20.7277	5.94862	23.1924	0	5.31367	0	0	5.96171	0	0	4.13277	5.45759	0	4.66961	0	0	0	4.72136	0	0	2.34289	0	0	0	0
ENSMUSG00000021948	MGI:97598	Prkcd	protein kinase C, delta	98.0488	152.141	129.196	99.0797	157.218	133.561	160.066	160.51	132.597	46.4208	25.6907	63.6428	43.7035	106.234	78.4502	68.9712	106.56	141.583	43.4154	54.3822	57.2165	98.4566	92.2036	122.588	173.909	154.097	87.1116	141.666	128.177	142.218	107.443	119.85	120.067	154.291	121.41	98.903	32.4807	6.61076	70.8205	0	27.7594	154.631	113.578	109.517	62.0592	105.706
ENSMUSG00000039810	MGI:2143670	Zc3h10	zinc finger CCCH type containing 10	0	9.71113	15.6601	16.5133	3.74329	10.5443	0	3.7328	15.5997	6.63155	5.13815	22.7296	0	16.9975	0	27.5885	4.63305	13.2734	0	16.3147	14.3041	31.0916	20.8202	6.62639	8.91839	5.31367	16.5927	12.6488	5.96171	10.1584	7.67451	16.5311	0	8.12059	4.66961	18.8387	5.41345	19.8323	14.1641	0	0	4.68579	5.97778	9.6633	4.77379	5.03364
ENSMUSG00000021578	MGI:1914683	Ccdc127	coiled-coil domain containing 127	35.0174	3.23704	31.3203	22.0177	18.7165	7.02955	10.0041	41.0608	15.5997	13.2631	15.4144	18.1837	26.2221	0	0	0	23.1652	13.2734	0	10.8764	23.8402	31.0916	20.8202	13.2528	0	37.1957	53.9262	15.1785	20.866	10.1584	0	16.5311	0	8.12059	23.3481	23.5483	0	19.8323	0	0	62.4586	7.02868	23.9111	9.6633	28.6427	5.03364
ENSMUSG00000056763	MGI:2681832	Cspp1	centrosome and spindle pole associated protein 1	56.0279	71.2149	66.5556	44.0354	33.6896	45.6921	65.0267	78.3888	54.5989	19.8946	20.5526	50.0051	0	21.2468	4.12896	0	78.7618	70.7913	43.4154	27.1911	28.6083	15.5458	29.7431	26.5056	62.4287	31.882	53.9262	55.6546	56.6362	54.1782	0	33.0621	87.3214	85.2662	18.6784	4.70966	21.6538	6.61076	9.44273	0	0	53.8866	56.789	48.3165	28.6427	15.1009
ENSMUSG00000039231	MGI:1099440	Suv39h1	suppressor of variegation 3-9 1	7.00348	29.1334	19.5752	33.0266	33.6896	24.6034	15.0062	0	15.5997	0	20.5526	18.1837	0	4.24937	8.25792	13.7942	13.8991	8.84891	34.7323	0	19.0722	20.7277	50.5633	19.8792	4.45919	0	12.4445	15.1785	17.8851	16.9307	0	20.6638	0	8.12059	14.0088	18.8387	27.0672	19.8323	28.3282	18.1356	20.8195	23.4289	14.9445	25.7688	4.77379	20.1346
ENSMUSG00000022708	MGI:1929213	Zbtb20	zinc finger and BTB domain containing 20	126.063	197.46	187.922	154.124	220.854	411.229	330.136	306.089	436.791	172.42	282.598	372.765	122.37	641.655	644.118	165.531	532.801	504.388	191.028	217.529	243.17	694.378	746.552	765.348	807.114	196.606	306.965	240.326	140.1	250.574	69.0706	194.24	158.27	174.593	84.053	381.483	270.672	244.598	193.576	54.4067	152.677	944.186	968.401	850.37	229.142	442.96
ENSMUSG00000004771	MGI:1858202	Rab11a	RAB11A, member RAS oncogene family	77.0383	19.4223	23.4902	60.5487	67.3793	108.958	70.0288	29.8624	31.1994	39.7893	35.967	27.2755	0	50.9924	61.9344	41.3827	83.3949	48.669	43.4154	54.3822	19.0722	25.9096	71.3834	56.3243	40.1327	37.1957	49.7781	58.1843	71.5405	57.5643	69.0706	82.6553	16.3728	28.4221	42.0265	32.9677	59.5479	92.5506	75.5418	27.2034	83.2782	44.515	44.8334	51.5376	42.9641	65.4373
ENSMUSG00000027199	MGI:1914342	Gatm	glycine amidinotransferase (L-arginine:glycine amidinotransferase)	0	6.47409	0	0	29.9463	3.51478	5.00206	0	0	0	0	0	0	8.49874	24.7738	0	0	0	0	0	0	15.5458	20.8202	13.2528	0	0	0	0	0	0	0	0	0	0	0	0	5.41345	6.61076	4.72136	0	0	0	0	0	4.77379	0
ENSMUSG00000074622	MGI:104555	Mafb	v-maf musculoaponeurotic fibrosarcoma oncogene family, protein B (avian)	0	16.1852	0	16.5133	59.8927	24.6034	10.0041	0	0	0	0	0	0	16.9975	16.5158	6.89712	4.63305	8.84891	0	16.3147	28.6083	15.5458	20.8202	13.2528	0	0	8.29634	5.0595	0	3.38613	7.67451	0	5.45759	0	0	0	16.2403	19.8323	14.1641	45.3389	0	2.34289	8.96668	0	19.0951	0
ENSMUSG00000028165	MGI:1914256	Cisd2	CDGSH iron sulfur domain 2	70.0348	74.452	50.8955	93.5753	63.636	52.7216	65.0267	63.4576	93.5982	26.5262	30.8289	45.4592	26.2221	29.7456	28.9027	75.8683	64.8627	39.8201	0	43.5058	14.3041	46.6373	56.5119	49.6979	35.6736	69.0778	45.6299	91.0711	68.5596	98.1979	69.0706	95.0536	70.9487	56.8441	42.0265	56.516	21.6538	92.5506	47.2136	54.4067	34.6992	58.5723	56.789	45.0954	38.1903	30.2018
ENSMUSG00000026926	MGI:1918568	Pmpca	peptidase (mitochondrial processing) alpha	21.0105	6.47409	11.7451	22.0177	14.9732	0	0	3.7328	0	46.4208	5.13815	18.1837	0	21.2468	12.3869	27.5885	18.5322	0	0	16.3147	23.8402	20.7277	8.92293	19.8792	13.3776	0	4.14817	10.119	5.96171	3.38613	0	20.6638	5.45759	8.12059	4.66961	18.8387	0	26.443	23.6068	0	0	2.34289	2.98889	12.8844	0	10.0673
ENSMUSG00000035890	MGI:1917544	Rnf126	ring finger protein 126	7.00348	9.71113	3.91504	16.5133	14.9732	14.0591	0	18.664	7.79985	6.63155	10.2763	18.1837	0	4.24937	8.25792	0	23.1652	4.42446	0	0	9.53609	20.7277	8.92293	19.8792	0	0	8.29634	5.0595	8.94256	6.77227	53.7216	0	0	16.2412	4.66961	14.129	0	13.2215	14.1641	0	0	16.4003	5.97778	12.8844	4.77379	10.0673
ENSMUSG00000041341	MGI:1923809	Atg2b	autophagy related 2B	0	12.9482	23.4902	38.531	18.7165	14.0591	5.00206	48.5264	0	0	0	22.7296	0	16.9975	8.25792	0	27.7983	0	0	10.8764	14.3041	20.7277	8.92293	19.8792	4.45919	15.941	12.4445	35.4165	29.8085	20.3168	0	16.5311	10.9152	8.12059	14.0088	4.70966	16.2403	19.8323	4.72136	0	0	7.02868	14.9445	9.6633	14.3214	15.1009
ENSMUSG00000024101	MGI:1916017	Washc1	WASH complex subunit 1	0	16.1852	11.7451	27.5221	11.2299	14.0591	0	11.1984	0	0	0	4.54592	0	0	20.6448	0	0	4.42446	43.4154	5.43822	0	36.2735	0	13.2528	8.91839	10.6273	12.4445	10.119	17.8851	6.77227	0	28.9294	0	4.06029	14.0088	0	16.2403	0	23.6068	0	27.7594	16.4003	5.97778	0	4.77379	0
ENSMUSG00000039262	MGI:1923304	Prrc2b	proline-rich coiled-coil 2B	21.0105	42.0816	39.1504	38.531	26.2031	14.0591	15.0062	29.8624	15.5997	26.5262	10.2763	18.1837	0	21.2468	45.4186	0	13.8991	17.6978	0	10.8764	38.1443	72.547	20.8202	23.1924	31.2144	37.1957	49.7781	20.238	23.8468	27.0891	15.349	28.9294	38.2031	16.2412	14.0088	4.70966	10.8269	46.2753	28.3282	0	6.93985	28.1147	29.8889	12.8844	23.8689	35.2355
ENSMUSG00000022295	MGI:1913585	Atp6v1c1	ATPase, H+ transporting, lysosomal V1 subunit C1	21.0105	16.1852	11.7451	22.0177	22.4598	10.5443	30.0123	18.664	15.5997	26.5262	20.5526	13.6378	8.7407	8.49874	16.5158	6.89712	13.8991	0	0	32.6293	9.53609	36.2735	17.8459	29.8188	8.91839	5.31367	4.14817	40.476	44.7128	27.0891	23.0235	16.5311	10.9152	0	18.6784	51.8063	21.6538	33.0538	9.44273	0	6.93985	25.7718	23.9111	16.1055	19.0951	50.3364
ENSMUSG00000041415	MGI:2177178	Dicer1	dicer 1, ribonuclease type III	0	58.2668	43.0654	0	18.7165	38.6625	70.0288	44.7936	54.5989	0	10.2763	0	0	33.995	53.6765	0	32.4313	53.0935	0	65.2587	14.3041	10.3639	23.7945	43.0716	17.8368	26.5684	33.1854	32.8868	32.7894	77.8811	0	28.9294	38.2031	28.4221	18.6784	56.516	5.41345	19.8323	23.6068	0	48.5789	35.1434	86.6779	28.9899	33.4165	10.0673
ENSMUSG00000007670	MGI:1336214	Khsrp	KH-type splicing regulatory protein	56.0279	16.1852	35.2353	38.531	29.9463	28.1182	25.0103	18.664	31.1994	72.947	20.5526	68.1888	113.629	46.7431	33.0317	27.5885	18.5322	44.2446	78.1478	32.6293	90.5928	62.1831	23.7945	36.4452	17.8368	26.5684	20.7409	22.7678	26.8277	23.7029	61.3961	33.0621	21.8304	73.0853	60.7049	42.387	21.6538	33.0538	33.0495	9.06779	97.1579	46.8579	26.9	28.9899	52.5116	0
ENSMUSG00000028245	MGI:1341864	Nsmaf	neutral sphingomyelinase (N-SMase) activation associated factor	42.0209	64.7409	46.9804	27.5221	108.556	66.7807	85.035	82.1216	15.5997	26.5262	51.3815	90.9183	26.2221	25.4962	57.8054	20.6914	60.2296	30.9712	0	43.5058	66.7526	62.1831	59.4862	66.2639	62.4287	63.7641	58.0744	50.595	56.6362	57.5643	107.443	57.8587	32.7455	44.6632	42.0265	23.5483	37.8941	13.2215	23.6068	0	76.3383	79.6584	101.622	45.0954	9.54757	80.5382
ENSMUSG00000056671	MGI:1924869	Prelid2	PRELI domain containing 2	0	38.8445	3.91504	27.5221	29.9463	7.02955	5.00206	18.664	70.1986	0	0	40.9133	26.2221	0	4.12896	0	23.1652	4.42446	0	27.1911	9.53609	31.0916	14.8715	3.3132	0	5.31367	4.14817	0	0	6.77227	0	0	5.45759	0	0	0	5.41345	6.61076	9.44273	0	0	0	0	0	0	0
ENSMUSG00000026229	MGI:1917497	Psmd1	proteasome (prosome, macropain) 26S subunit, non-ATPase, 1	14.007	61.5038	66.5556	44.0354	93.5823	98.4137	75.0309	44.7936	62.3988	92.8417	51.3815	59.0969	87.407	84.9874	41.2896	110.354	50.9635	79.6402	43.4154	48.944	90.5928	57.0012	142.767	115.962	66.8879	69.0778	66.3708	68.3033	65.5788	77.8811	84.4196	90.9208	54.5759	44.6632	32.6873	84.774	59.5479	72.7184	80.2632	63.4745	124.917	93.7157	71.7334	45.0954	57.2854	45.3027
ENSMUSG00000060538	MGI:1915992	Tmem219	transmembrane protein 219	21.0105	6.47409	19.5752	5.50443	3.74329	24.6034	10.0041	26.1296	62.3988	39.7893	15.4144	36.3673	0	25.4962	4.12896	41.3827	4.63305	30.9712	0	32.6293	14.3041	15.5458	41.6403	19.8792	17.8368	10.6273	16.5927	15.1785	8.94256	23.7029	30.698	12.3983	10.9152	12.1809	9.33922	4.70966	16.2403	39.6646	9.44273	0	0	9.37157	17.9334	16.1055	0	30.2018
ENSMUSG00000020576	MGI:1918419	Nbas	neuroblastoma amplified sequence	14.007	12.9482	11.7451	5.50443	0	10.5443	5.00206	11.1984	0	13.2631	0	4.54592	0	0	8.25792	6.89712	4.63305	4.42446	0	10.8764	38.1443	5.18193	20.8202	23.1924	13.3776	0	4.14817	7.58926	11.9234	3.38613	0	12.3983	0	12.1809	0	37.6773	0	13.2215	4.72136	9.06779	0	7.02868	20.9222	3.2211	4.77379	0
ENSMUSG00000020962	MGI:1933277	Gtf2a1	general transcription factor II A, 1	28.0139	12.9482	23.4902	22.0177	22.4598	17.5739	25.0103	52.2592	7.79985	19.8946	0	4.54592	34.9628	0	20.6448	0	18.5322	8.84891	0	32.6293	14.3041	5.18193	20.8202	23.1924	8.91839	5.31367	20.7409	27.8273	14.9043	20.3168	15.349	33.0621	38.2031	24.3618	37.3569	28.258	27.0672	0	56.6564	0	20.8195	16.4003	29.8889	22.5477	14.3214	10.0673
ENSMUSG00000037300	MGI:2384573	Ttc13	tetratricopeptide repeat domain 13	0	25.8963	23.4902	5.50443	11.2299	17.5739	25.0103	33.5952	0	6.63155	5.13815	9.09183	0	33.995	20.6448	0	9.2661	8.84891	52.0985	0	0	5.18193	20.8202	23.1924	13.3776	5.31367	8.29634	27.8273	38.7511	23.7029	0	16.5311	0	32.4824	9.33922	0	5.41345	0	4.72136	0	0	14.0574	14.9445	3.2211	4.77379	35.2355
ENSMUSG00000040339	MGI:3036259	Fam102b	family with sequence similarity 102, member B	21.0105	9.71113	7.83007	16.5133	7.48659	7.02955	5.00206	29.8624	0	19.8946	0	9.09183	87.407	12.7481	4.12896	0	4.63305	8.84891	43.4154	10.8764	4.76804	5.18193	20.8202	23.1924	0	0	8.29634	2.52975	0	3.38613	0	0	10.9152	12.1809	4.66961	18.8387	21.6538	19.8323	18.8855	72.5423	0	4.68579	0	6.4422	0	5.03364
ENSMUSG00000044715	MGI:1914037	Gskip	GSK3B interacting protein	7.00348	6.47409	3.91504	11.0089	7.48659	24.6034	5.00206	26.1296	0	6.63155	5.13815	4.54592	43.7035	4.24937	16.5158	34.4856	18.5322	4.42446	0	0	0	5.18193	20.8202	23.1924	8.91839	21.2547	8.29634	17.7083	14.9043	0	7.67451	8.26553	0	0	0	0	16.2403	52.8861	0	0	13.8797	9.37157	5.97778	9.6633	9.54757	15.1009
ENSMUSG00000027509	MGI:1913929	Rae1	ribonucleic acid export 1	7.00348	25.8963	15.6601	5.50443	26.2031	17.5739	25.0103	33.5952	23.3995	6.63155	20.5526	18.1837	8.7407	8.49874	20.6448	0	18.5322	13.2734	0	5.43822	4.76804	20.7277	11.8972	16.566	17.8368	15.941	12.4445	35.4165	17.8851	20.3168	0	28.9294	16.3728	12.1809	9.33922	23.5483	37.8941	0	18.8855	27.2034	0	4.68579	14.9445	16.1055	23.8689	20.1346
ENSMUSG00000029458	MGI:1919649	Brap	BRCA1 associated protein	7.00348	38.8445	43.0654	27.5221	14.9732	14.0591	30.0123	3.7328	23.3995	19.8946	20.5526	18.1837	0	8.49874	8.25792	20.6914	32.4313	35.3956	26.0493	0	9.53609	20.7277	11.8972	16.566	13.3776	5.31367	20.7409	2.52975	14.9043	27.0891	0	28.9294	27.2879	20.3015	18.6784	9.41933	0	19.8323	9.44273	0	0	16.4003	26.9	6.4422	19.0951	30.2018
ENSMUSG00000042851	MGI:1926001	Zc3h6	zinc finger CCCH type containing 6	49.0244	25.8963	19.5752	5.50443	14.9732	38.6625	35.0144	14.9312	0	19.8946	20.5526	0	0	12.7481	12.3869	6.89712	9.2661	26.5467	0	43.5058	4.76804	20.7277	11.8972	16.566	17.8368	0	12.4445	25.2975	29.8085	27.0891	0	0	43.6607	56.8441	18.6784	0	10.8269	33.0538	0	0	0	32.8005	35.8667	48.3165	9.54757	20.1346
ENSMUSG00000038503	MGI:1891421	Mesd	mesoderm development LRP chaperone	0	25.8963	11.7451	0	7.48659	3.51478	0	14.9312	7.79985	6.63155	25.6907	9.09183	17.4814	16.9975	12.3869	20.6914	23.1652	13.2734	0	16.3147	14.3041	10.3639	20.8202	26.5056	0	15.941	8.29634	15.1785	17.8851	20.3168	0	12.3983	10.9152	0	9.33922	4.70966	16.2403	0	18.8855	0	20.8195	18.7431	5.97778	3.2211	4.77379	5.03364
ENSMUSG00000015149	MGI:1927664	Sirt2	sirtuin 2	0	19.4223	15.6601	27.5221	11.2299	14.0591	15.0062	26.1296	7.79985	72.947	56.5196	50.0051	0	42.4937	28.9027	13.7942	23.1652	48.669	0	5.43822	52.4485	108.82	14.8715	49.6979	22.296	47.8231	24.889	17.7083	35.7702	27.0891	23.0235	24.7966	21.8304	40.6029	14.0088	9.41933	16.2403	6.61076	37.7709	0	48.5789	35.1434	29.8889	32.211	28.6427	5.03364
ENSMUSG00000075415	MGI:109606	Fnbp1	formin binding protein 1	161.08	236.304	164.432	220.177	202.138	309.3	115.047	205.304	265.195	185.683	149.006	145.469	69.9256	152.977	474.83	165.531	231.652	234.496	234.443	125.079	200.258	279.824	288.508	387.644	316.603	308.193	182.52	220.088	208.66	115.129	107.443	210.771	158.27	129.929	163.436	136.58	75.7883	171.88	188.855	27.2034	340.052	231.946	277.967	228.698	195.725	120.807
ENSMUSG00000022516	MGI:1914161	Nudt16l1	nudix (nucleoside diphosphate linked moiety X)-type motif 16-like 1	21.0105	16.1852	23.4902	33.0266	3.74329	21.0887	35.0144	7.4656	7.79985	13.2631	46.2433	13.6378	43.7035	29.7456	12.3869	6.89712	13.8991	13.2734	0	10.8764	9.53609	10.3639	14.8715	29.8188	4.45919	21.2547	29.0372	30.357	17.8851	6.77227	0	28.9294	5.45759	20.3015	23.3481	28.258	16.2403	39.6646	14.1641	0	13.8797	28.1147	11.9556	32.211	42.9641	5.03364
ENSMUSG00000040390	MGI:1346879	Map3k10	mitogen-activated protein kinase kinase kinase 10	0	9.71113	23.4902	11.0089	3.74329	3.51478	0	3.7328	0	0	10.2763	13.6378	0	8.49874	4.12896	0	0	0	0	5.43822	14.3041	10.3639	17.8459	23.1924	8.91839	10.6273	8.29634	12.6488	2.98085	3.38613	38.3725	4.13277	0	4.06029	9.33922	0	10.8269	0	0	0	20.8195	9.37157	5.97778	16.1055	14.3214	10.0673
ENSMUSG00000046805	MGI:1333743	Mpeg1	macrophage expressed gene 1	14.007	38.8445	113.536	121.097	213.368	210.887	20.0082	18.664	0	72.947	92.4866	100.01	78.6663	144.479	289.027	13.7942	50.9635	35.3956	8.68309	48.944	81.0567	196.913	205.227	344.572	26.7552	15.941	33.1854	58.1843	83.4639	115.129	161.165	115.717	5.45759	8.12059	0	56.516	48.721	59.4968	127.477	208.559	111.038	18.7431	26.9	25.7688	85.9281	90.6055
ENSMUSG00000036526	MGI:1916978	Card11	caspase recruitment domain family, member 11	77.0383	9.71113	62.6406	44.0354	18.7165	31.633	35.0144	52.2592	54.5989	19.8946	5.13815	50.0051	0	50.9924	70.1923	0	32.4313	39.8201	17.3662	27.1911	42.9124	46.6373	32.7174	49.6979	26.7552	26.5684	87.1116	32.8868	50.6745	6.77227	15.349	16.5311	27.2879	28.4221	14.0088	23.5483	10.8269	19.8323	9.44273	0	0	39.8292	47.8223	38.6532	66.833	20.1346
ENSMUSG00000014353	MGI:1919727	Tmem87b	transmembrane protein 87B	14.007	25.8963	15.6601	5.50443	11.2299	10.5443	45.0185	22.3968	15.5997	0	10.2763	0	0	8.49874	16.5158	0	4.63305	8.84891	0	0	0	5.18193	23.7945	19.8792	8.91839	5.31367	8.29634	27.8273	44.7128	16.9307	15.349	20.6638	27.2879	56.8441	9.33922	0	0	6.61076	9.44273	0	27.7594	28.1147	26.9	19.3266	14.3214	5.03364
ENSMUSG00000020821	MGI:1098260	Kif1c	kinesin family member 1C	0	9.71113	19.5752	16.5133	18.7165	10.5443	20.0082	33.5952	0	13.2631	20.5526	9.09183	8.7407	12.7481	16.5158	0	18.5322	17.6978	0	0	4.76804	20.7277	14.8715	13.2528	0	21.2547	24.889	20.238	11.9234	6.77227	0	4.13277	38.2031	16.2412	18.6784	18.8387	10.8269	19.8323	4.72136	27.2034	0	21.086	11.9556	16.1055	9.54757	15.1009
ENSMUSG00000047547	MGI:1921575	Cltb	clathrin, light polypeptide (Lcb)	0	9.71113	7.83007	0	3.74329	10.5443	5.00206	7.4656	54.5989	6.63155	15.4144	22.7296	0	8.49874	4.12896	27.5885	9.2661	0	0	0	14.3041	20.7277	14.8715	13.2528	8.91839	21.2547	20.7409	10.119	0	13.5445	0	4.13277	10.9152	0	18.6784	9.41933	10.8269	0	4.72136	27.2034	6.93985	14.0574	14.9445	0	4.77379	5.03364
ENSMUSG00000079489	No associated gene			21.0105	0	0	5.50443	11.2299	7.02955	15.0062	3.7328	0	0	0	0	0	0	4.12896	0	0	4.42446	0	0	0	20.7277	14.8715	13.2528	0	5.31367	20.7409	10.119	5.96171	6.77227	7.67451	8.26553	0	8.12059	4.66961	0	0	0	0	0	0	9.37157	5.97778	12.8844	0	0
ENSMUSG00000000804	MGI:2144475	Usp32	ubiquitin specific peptidase 32	14.007	22.6593	50.8955	22.0177	22.4598	10.5443	0	18.664	38.9992	13.2631	10.2763	27.2755	0	16.9975	24.7738	0	18.5322	26.5467	43.4154	5.43822	33.3763	31.0916	41.6403	23.1924	0	53.1367	41.4817	30.357	38.7511	44.0198	0	16.5311	27.2879	36.5426	28.0177	4.70966	21.6538	13.2215	23.6068	9.06779	6.93985	32.8005	47.8223	41.8743	14.3214	15.1009
ENSMUSG00000046865	MGI:95486	Fbl	fibrillarin	7.00348	16.1852	19.5752	0	7.48659	3.51478	15.0062	0	7.79985	6.63155	25.6907	40.9133	0	4.24937	33.0317	41.3827	27.7983	13.2734	0	10.8764	9.53609	10.3639	11.8972	26.5056	13.3776	15.941	4.14817	7.58926	2.98085	0	0	0	10.9152	16.2412	0	47.0966	21.6538	46.2753	9.44273	0	0	7.02868	11.9556	12.8844	19.0951	10.0673
ENSMUSG00000095432	MGI:1916455	Zfp748	zinc finger protein 748	0	0	7.83007	11.0089	3.74329	7.02955	10.0041	0	0	6.63155	0	9.09183	0	12.7481	8.25792	6.89712	9.2661	8.84891	0	0	0	25.9096	2.97431	19.8792	8.91839	5.31367	4.14817	17.7083	2.98085	3.38613	0	0	5.45759	8.12059	23.3481	0	0	0	23.6068	0	0	9.37157	8.96668	3.2211	0	0
ENSMUSG00000036698	MGI:2446632	Ago2	argonaute RISC catalytic subunit 2	56.0279	178.037	97.8759	88.0708	82.3525	147.621	85.035	97.0528	15.5997	13.2631	15.4144	45.4592	34.9628	25.4962	78.4502	62.0741	32.4313	39.8201	52.0985	54.3822	81.0567	108.82	101.127	99.3959	53.5103	63.7641	74.6671	103.72	122.215	88.0395	130.467	128.116	169.185	81.2059	93.3922	32.9677	10.8269	59.4968	28.3282	18.1356	27.7594	44.515	29.8889	12.8844	9.54757	55.37
ENSMUSG00000022960	MGI:1890621	Donson	downstream neighbor of SON	35.0174	12.9482	15.6601	38.531	22.4598	0	45.0185	37.328	0	0	25.6907	45.4592	8.7407	12.7481	4.12896	0	13.8991	8.84891	8.68309	0	19.0722	15.5458	5.94862	33.132	17.8368	5.31367	4.14817	2.52975	14.9043	10.1584	0	28.9294	27.2879	8.12059	9.33922	0	16.2403	19.8323	4.72136	0	6.93985	2.34289	20.9222	19.3266	14.3214	25.1682
ENSMUSG00000020914	MGI:98790	Top2a	topoisomerase (DNA) II alpha	21.0105	29.1334	19.5752	0	37.4329	45.6921	30.0123	11.1984	0	0	5.13815	9.09183	0	33.995	8.25792	0	0	4.42446	0	27.1911	9.53609	25.9096	62.4605	29.8188	8.91839	5.31367	0	32.8868	17.8851	16.9307	130.467	45.4604	5.45759	40.6029	28.0177	0	16.2403	19.8323	18.8855	45.3389	6.93985	18.7431	53.8001	9.6633	38.1903	15.1009
ENSMUSG00000044224	MGI:1925371	Dnajc21	DnaJ heat shock protein family (Hsp40) member C21	35.0174	67.9779	27.4053	33.0266	56.1494	31.633	25.0103	29.8624	38.9992	33.1577	46.2433	50.0051	0	59.4912	66.0634	41.3827	46.3305	70.7913	69.4647	0	14.3041	36.2735	44.6146	39.7584	53.5103	58.4504	20.7409	68.3033	59.6171	47.4059	0	12.3983	38.2031	48.7235	14.0088	23.5483	10.8269	26.443	23.6068	0	20.8195	18.7431	38.8556	45.0954	9.54757	60.4037
ENSMUSG00000037487	MGI:1918040	Ubr5	ubiquitin protein ligase E3 component n-recognin 5	28.0139	48.5556	105.706	44.0354	48.6628	42.1773	75.0309	85.8544	7.79985	19.8946	10.2763	54.551	0	21.2468	45.4186	34.4856	32.4313	13.2734	0	43.5058	23.8402	5.18193	47.5889	39.7584	62.4287	21.2547	37.3335	35.4165	29.8085	50.792	23.0235	33.0621	32.7455	40.6029	28.0177	42.387	10.8269	19.8323	9.44273	0	13.8797	51.5437	41.8445	51.5376	4.77379	10.0673
ENSMUSG00000055943	MGI:1920274	Emc7	ER membrane protein complex subunit 7	14.007	19.4223	11.7451	33.0266	0	35.1478	5.00206	11.1984	38.9992	0	51.3815	9.09183	61.1849	25.4962	16.5158	20.6914	0	13.2734	0	54.3822	4.76804	46.6373	44.6146	23.1924	35.6736	26.5684	4.14817	15.1785	23.8468	20.3168	61.3961	37.1949	54.5759	8.12059	46.6961	47.0966	27.0672	66.1076	28.3282	9.06779	0	18.7431	23.9111	19.3266	14.3214	20.1346
ENSMUSG00000024955	MGI:1346831	Esrra	estrogen related receptor, alpha	14.007	22.6593	11.7451	16.5133	3.74329	38.6625	10.0041	26.1296	0	6.63155	15.4144	27.2755	0	4.24937	4.12896	6.89712	27.7983	8.84891	0	10.8764	9.53609	41.4554	8.92293	6.62639	22.296	10.6273	12.4445	53.1248	32.7894	33.8613	7.67451	8.26553	5.45759	44.6632	28.0177	0	10.8269	6.61076	14.1641	27.2034	6.93985	18.7431	20.9222	6.4422	52.5116	15.1009
ENSMUSG00000025532	MGI:1100818	Crcp	calcitonin gene-related peptide-receptor component protein	0	9.71113	7.83007	5.50443	0	7.02955	10.0041	0	0	13.2631	15.4144	4.54592	0	16.9975	8.25792	0	4.63305	4.42446	0	16.3147	38.1443	5.18193	26.7688	16.566	0	0	4.14817	7.58926	2.98085	13.5445	0	0	5.45759	20.3015	4.66961	4.70966	0	0	4.72136	0	0	7.02868	2.98889	6.4422	0	15.1009
ENSMUSG00000031591	MGI:1277124	Asah1	N-acylsphingosine amidohydrolase 1	0	9.71113	15.6601	5.50443	3.74329	7.02955	30.0123	0	0	0	0	0	0	21.2468	41.2896	6.89712	27.7983	13.2734	43.4154	0	4.76804	5.18193	26.7688	16.566	22.296	15.941	16.5927	10.119	17.8851	23.7029	7.67451	4.13277	43.6607	12.1809	9.33922	0	21.6538	0	23.6068	0	0	23.4289	29.8889	6.4422	14.3214	0
ENSMUSG00000020462	MGI:1913994	Cfap36	cilia and flagella associated protein 36	21.0105	19.4223	3.91504	22.0177	14.9732	38.6625	30.0123	0	7.79985	6.63155	5.13815	4.54592	0	4.24937	16.5158	6.89712	9.2661	8.84891	86.8309	10.8764	9.53609	36.2735	8.92293	3.3132	4.45919	26.5684	24.889	0	26.8277	16.9307	15.349	4.13277	38.2031	8.12059	9.33922	0	10.8269	6.61076	4.72136	0	6.93985	9.37157	5.97778	9.6633	9.54757	20.1346
ENSMUSG00000001018	MGI:1333745	Snapin	SNAP-associated protein	14.007	32.3704	27.4053	5.50443	14.9732	17.5739	10.0041	18.664	7.79985	66.3155	41.1052	31.8214	52.4442	25.4962	24.7738	20.6914	37.0644	48.669	8.68309	0	9.53609	31.0916	47.5889	23.1924	26.7552	31.882	24.889	12.6488	26.8277	27.0891	30.698	24.7966	10.9152	4.06029	32.6873	9.41933	43.3076	46.2753	4.72136	36.2711	0	44.515	14.9445	32.211	38.1903	5.03364
ENSMUSG00000069895	MGI:3694797	Atxn1l	ataxin 1-like	14.007	16.1852	3.91504	33.0266	14.9732	21.0887	10.0041	7.4656	15.5997	19.8946	15.4144	22.7296	26.2221	4.24937	24.7738	13.7942	27.7983	8.84891	17.3662	0	4.76804	57.0012	8.92293	26.5056	13.3776	15.941	37.3335	27.8273	23.8468	13.5445	7.67451	12.3983	10.9152	16.2412	9.33922	28.258	5.41345	19.8323	18.8855	9.06779	13.8797	21.086	0	9.6633	4.77379	5.03364
ENSMUSG00000037071	MGI:98239	Scd1	stearoyl-Coenzyme A desaturase 1	392.195	349.601	379.758	269.717	277.004	309.3	305.125	373.28	187.196	537.155	349.394	368.219	270.962	488.677	532.636	434.519	328.946	278.741	269.176	424.181	643.686	487.101	383.686	549.991	379.032	308.193	489.484	344.046	405.396	430.039	237.91	483.534	349.286	312.643	485.639	291.999	211.124	257.82	316.331	36.2711	242.895	236.632	310.845	215.814	300.749	216.446
ENSMUSG00000028830	MGI:2140475	AU040320	expressed sequence AU040320	0	9.71113	11.7451	0	33.6896	3.51478	25.0103	22.3968	15.5997	19.8946	5.13815	4.54592	0	8.49874	4.12896	13.7942	41.6974	0	0	0	9.53609	10.3639	14.8715	23.1924	22.296	5.31367	8.29634	12.6488	5.96171	10.1584	0	16.5311	5.45759	12.1809	4.66961	4.70966	10.8269	6.61076	9.44273	0	0	30.4576	8.96668	12.8844	0	10.0673
ENSMUSG00000031709	MGI:1918560	Tbc1d9	TBC1 domain family, member 9	0	3.23704	11.7451	0	3.74329	7.02955	10.0041	18.664	7.79985	26.5262	61.6578	40.9133	8.7407	50.9924	57.8054	48.2799	74.1288	26.5467	86.8309	27.1911	4.76804	5.18193	14.8715	49.6979	57.9695	26.5684	29.0372	2.52975	0	0	15.349	4.13277	0	4.06029	4.66961	42.387	37.8941	46.2753	66.0991	27.2034	27.7594	46.8579	26.9	57.9798	33.4165	10.0673
ENSMUSG00000026872	MGI:1344407	Zeb2	zinc finger E-box binding homeobox 2	35.0174	22.6593	0	38.531	44.9195	84.3546	10.0041	48.5264	38.9992	86.2101	102.763	63.6428	17.4814	127.481	177.545	96.5597	134.358	92.9136	104.197	125.079	152.577	41.4554	107.075	142.467	156.072	79.7051	124.445	55.6546	41.7319	20.3168	99.7686	45.4604	16.3728	77.1456	32.6873	84.774	64.9614	39.6646	75.5418	90.6779	76.3383	112.459	62.7667	125.623	47.7379	65.4373
ENSMUSG00000021171	MGI:1261845	Esyt2	extended synaptotagmin-like protein 2	21.0105	38.8445	19.5752	0	48.6628	17.5739	20.0082	22.3968	7.79985	33.1577	10.2763	4.54592	0	25.4962	4.12896	13.7942	13.8991	0	17.3662	10.8764	14.3041	15.5458	17.8459	29.8188	31.2144	5.31367	16.5927	37.9463	29.8085	13.5445	0	28.9294	32.7455	20.3015	0	9.41933	10.8269	6.61076	9.44273	0	34.6992	11.7145	2.98889	16.1055	14.3214	10.0673
ENSMUSG00000037373	MGI:1201685	Ctbp1	C-terminal binding protein 1	21.0105	32.3704	74.3857	33.0266	59.8927	49.2069	35.0144	29.8624	15.5997	33.1577	41.1052	13.6378	0	33.995	20.6448	27.5885	27.7983	35.3956	78.1478	43.5058	38.1443	134.73	17.8459	86.1431	8.91839	21.2547	49.7781	53.1248	26.8277	37.2475	61.3961	45.4604	49.1183	28.4221	60.7049	18.8387	27.0672	52.8861	42.4923	0	41.6391	49.2008	62.7667	38.6532	38.1903	45.3027
ENSMUSG00000032757	MGI:1343104	Bet1	Bet1 golgi vesicular membrane trafficking protein	14.007	12.9482	3.91504	22.0177	14.9732	14.0591	15.0062	7.4656	0	13.2631	30.8289	13.6378	8.7407	8.49874	8.25792	0	37.0644	0	0	0	14.3041	20.7277	20.8202	6.62639	17.8368	0	8.29634	2.52975	20.866	3.38613	0	12.3983	10.9152	4.06029	4.66961	0	21.6538	6.61076	9.44273	45.3389	6.93985	4.68579	5.97778	16.1055	23.8689	5.03364
ENSMUSG00000033430	MGI:1929871	Terf2ip	telomeric repeat binding factor 2, interacting protein	0	32.3704	11.7451	5.50443	11.2299	14.0591	5.00206	22.3968	0	0	41.1052	18.1837	17.4814	8.49874	16.5158	20.6914	18.5322	30.9712	0	10.8764	9.53609	20.7277	20.8202	6.62639	4.45919	42.5094	12.4445	0	11.9234	3.38613	15.349	0	21.8304	12.1809	23.3481	18.8387	10.8269	0	4.72136	0	6.93985	4.68579	14.9445	9.6633	0	15.1009
ENSMUSG00000076934	MGI:96530	Iglv1	immunoglobulin lambda variable 1	7.00348	9.71113	3.91504	5.50443	18.7165	0	0	0	31.1994	26.5262	25.6907	27.2755	0	4.24937	0	6.89712	0	26.5467	0	5.43822	0	36.2735	11.8972	0	13.3776	26.5684	4.14817	2.52975	2.98085	6.77227	0	4.13277	10.9152	4.06029	4.66961	4.70966	5.41345	6.61076	0	0	0	0	0	0	14.3214	10.0673
ENSMUSG00000036880	MGI:1098623	Acaa2	acetyl-Coenzyme A acyltransferase 2 (mitochondrial 3-oxoacyl-Coenzyme A thiolase)	0	22.6593	23.4902	60.5487	18.7165	17.5739	30.0123	11.1984	7.79985	13.2631	10.2763	9.09183	0	16.9975	33.0317	20.6914	9.2661	13.2734	95.514	16.3147	42.9124	5.18193	14.8715	36.4452	17.8368	31.882	12.4445	22.7678	11.9234	16.9307	23.0235	8.26553	10.9152	40.6029	23.3481	28.258	0	13.2215	18.8855	0	6.93985	18.7431	35.8667	3.2211	4.77379	25.1682
ENSMUSG00000000561	MGI:1917715	Wdr77	WD repeat domain 77	7.00348	3.23704	3.91504	5.50443	52.4061	17.5739	20.0082	14.9312	23.3995	6.63155	5.13815	9.09183	0	16.9975	0	6.89712	27.7983	22.1223	0	0	14.3041	10.3639	17.8459	19.8792	4.45919	26.5684	8.29634	15.1785	26.8277	16.9307	0	20.6638	10.9152	12.1809	9.33922	28.258	16.2403	13.2215	4.72136	0	0	11.7145	17.9334	12.8844	9.54757	10.0673
ENSMUSG00000020300	MGI:1914829	Cpeb4	cytoplasmic polyadenylation element binding protein 4	28.0139	19.4223	27.4053	16.5133	14.9732	14.0591	20.0082	14.9312	0	26.5262	10.2763	18.1837	0	29.7456	16.5158	13.7942	9.2661	26.5467	0	10.8764	0	25.9096	8.92293	13.2528	8.91839	5.31367	24.889	22.7678	23.8468	20.3168	46.0471	37.1949	16.3728	12.1809	9.33922	23.5483	5.41345	6.61076	14.1641	0	0	16.4003	8.96668	19.3266	9.54757	25.1682
ENSMUSG00000057181	MGI:1917841	5730455P16Rik	RIKEN cDNA 5730455P16 gene	0	32.3704	7.83007	0	7.48659	3.51478	5.00206	11.1984	0	0	0	0	0	8.49874	4.12896	0	4.63305	4.42446	26.0493	10.8764	9.53609	25.9096	8.92293	13.2528	8.91839	0	12.4445	15.1785	2.98085	20.3168	0	0	0	20.3015	14.0088	0	0	6.61076	9.44273	18.1356	0	16.4003	8.96668	16.1055	0	25.1682
ENSMUSG00000036362	MGI:1921441	P2ry13	purinergic receptor P2Y, G-protein coupled 13	0	0	0	0	7.48659	0	0	11.1984	0	0	15.4144	0	0	8.49874	0	0	0	0	8.68309	0	4.76804	15.5458	5.94862	26.5056	0	0	8.29634	0	0	0	0	0	0	0	0	0	0	0	0	0	27.7594	0	0	0	0	0
ENSMUSG00000079215	MGI:2442505	Zfp664	zinc finger protein 664	7.00348	22.6593	11.7451	60.5487	44.9195	17.5739	10.0041	48.5264	7.79985	13.2631	30.8289	22.7296	0	29.7456	12.3869	34.4856	23.1652	26.5467	0	5.43822	38.1443	15.5458	5.94862	26.5056	22.296	10.6273	33.1854	22.7678	32.7894	13.5445	0	20.6638	32.7455	32.4824	18.6784	18.8387	32.4807	19.8323	18.8855	27.2034	0	37.4863	14.9445	25.7688	28.6427	10.0673
ENSMUSG00000059325	MGI:1916782	Hopx	HOP homeobox	56.0279	12.9482	31.3203	16.5133	7.48659	42.1773	65.0267	85.8544	77.9985	13.2631	30.8289	13.6378	8.7407	59.4912	33.0317	96.5597	92.661	48.669	0	38.0676	23.8402	36.2735	41.6403	19.8792	75.8063	21.2547	70.5189	20.238	14.9043	30.4752	30.698	20.6638	21.8304	12.1809	14.0088	0	21.6538	0	9.44273	0	0	18.7431	11.9556	9.6633	19.0951	20.1346
ENSMUSG00000032621	MGI:2145245	Srek1	splicing regulatory glutamine/lysine-rich protein 1	14.007	38.8445	54.8105	16.5133	29.9463	56.2364	40.0165	33.5952	54.5989	39.7893	10.2763	27.2755	17.4814	42.4937	24.7738	20.6914	69.4957	88.4891	0	27.1911	9.53609	51.8193	8.92293	33.132	84.7247	21.2547	45.6299	40.476	47.6937	77.8811	7.67451	16.5311	43.6607	101.507	23.3481	18.8387	16.2403	0	33.0495	0	13.8797	86.6871	92.6557	54.7587	9.54757	40.2691
ENSMUSG00000020287	MGI:97073	Mpg	N-methylpurine-DNA glycosylase	28.0139	22.6593	15.6601	0	29.9463	14.0591	25.0103	7.4656	7.79985	13.2631	30.8289	18.1837	0	12.7481	8.25792	20.6914	23.1652	22.1223	0	27.1911	0	15.5458	14.8715	19.8792	4.45919	26.5684	4.14817	17.7083	11.9234	13.5445	30.698	12.3983	0	12.1809	9.33922	0	10.8269	6.61076	0	0	0	21.086	17.9334	6.4422	9.54757	5.03364
ENSMUSG00000034786	MGI:2146785	Gpsm3	G-protein signalling modulator 3 (AGS3-like, C. elegans)	35.0174	25.8963	19.5752	33.0266	44.9195	45.6921	35.0144	63.4576	31.1994	19.8946	56.5196	31.8214	0	63.7405	28.9027	34.4856	41.6974	66.3668	60.7816	32.6293	33.3763	15.5458	62.4605	59.6375	26.7552	26.5684	58.0744	32.8868	41.7319	37.2475	53.7216	28.9294	38.2031	28.4221	14.0088	61.2256	37.8941	13.2215	47.2136	0	13.8797	21.086	35.8667	35.4321	38.1903	45.3027
ENSMUSG00000008398	MGI:101762	Elk3	ELK3, member of ETS oncogene family	21.0105	9.71113	15.6601	5.50443	29.9463	45.6921	35.0144	18.664	38.9992	13.2631	5.13815	45.4592	0	21.2468	16.5158	68.9712	0	4.42446	43.4154	65.2587	14.3041	25.9096	41.6403	26.5056	44.5919	37.1957	49.7781	25.2975	11.9234	20.3168	46.0471	12.3983	32.7455	24.3618	9.33922	37.6773	37.8941	46.2753	4.72136	9.06779	20.8195	7.02868	2.98889	25.7688	28.6427	15.1009
ENSMUSG00000034673	MGI:1341793	Pbx2	pre B cell leukemia homeobox 2	42.0209	19.4223	15.6601	11.0089	26.2031	14.0591	45.0185	7.4656	0	6.63155	15.4144	0	0	8.49874	0	13.7942	18.5322	30.9712	8.68309	5.43822	9.53609	10.3639	44.6146	19.8792	8.91839	10.6273	53.9262	35.4165	14.9043	16.9307	38.3725	16.5311	38.2031	8.12059	14.0088	28.258	21.6538	0	18.8855	0	0	11.7145	17.9334	35.4321	23.8689	15.1009
ENSMUSG00000038459	MGI:1917428	Abhd17c	abhydrolase domain containing 17C	7.00348	16.1852	11.7451	5.50443	22.4598	14.0591	5.00206	33.5952	0	46.4208	10.2763	27.2755	26.2221	21.2468	8.25792	20.6914	23.1652	17.6978	52.0985	0	14.3041	10.3639	20.8202	16.566	31.2144	21.2547	4.14817	5.0595	5.96171	13.5445	0	4.13277	5.45759	0	9.33922	23.5483	5.41345	13.2215	14.1641	0	0	18.7431	11.9556	12.8844	4.77379	10.0673
ENSMUSG00000024217	MGI:109489	Snrpc	U1 small nuclear ribonucleoprotein C	7.00348	12.9482	11.7451	0	7.48659	17.5739	40.0165	11.1984	70.1986	0	15.4144	9.09183	0	4.24937	12.3869	13.7942	9.2661	8.84891	8.68309	48.944	23.8402	25.9096	11.8972	9.93959	22.296	10.6273	8.29634	2.52975	5.96171	0	0	8.26553	21.8304	28.4221	14.0088	0	16.2403	0	23.6068	0	41.6391	9.37157	11.9556	45.0954	19.0951	5.03364
ENSMUSG00000038425	MGI:1347081	Poli	polymerase (DNA directed), iota	0	22.6593	0	11.0089	18.7165	10.5443	45.0185	18.664	7.79985	0	5.13815	4.54592	96.1477	8.49874	8.25792	0	50.9635	17.6978	17.3662	16.3147	14.3041	25.9096	11.8972	9.93959	22.296	15.941	33.1854	22.7678	8.94256	3.38613	0	16.5311	10.9152	4.06029	18.6784	0	0	0	18.8855	0	0	28.1147	11.9556	16.1055	0	0
ENSMUSG00000022751	MGI:1261838	Nit2	nitrilase family, member 2	0	0	0	0	0	3.51478	5.00206	3.7328	0	0	0	13.6378	0	0	8.25792	0	0	4.42446	0	0	0	41.4554	2.97431	3.3132	4.45919	10.6273	0	0	0	10.1584	0	0	0	0	0	0	21.6538	6.61076	14.1641	0	0	4.68579	0	6.4422	0	5.03364
ENSMUSG00000039842	MGI:2443308	Mcph1	microcephaly, primary autosomal recessive 1	0	12.9482	0	0	18.7165	3.51478	0	7.4656	0	6.63155	10.2763	0	61.1849	4.24937	12.3869	20.6914	0	4.42446	0	21.7529	14.3041	41.4554	2.97431	3.3132	8.91839	10.6273	0	5.0595	5.96171	6.77227	0	0	0	4.06029	0	0	21.6538	19.8323	4.72136	0	0	9.37157	8.96668	9.6633	0	0
ENSMUSG00000097290	MGI:1919001	1300002E11Rik	RIKEN cDNA 1300002E11 gene	14.007	32.3704	23.4902	33.0266	14.9732	17.5739	50.0206	82.1216	0	13.2631	35.967	0	43.7035	16.9975	49.5475	6.89712	23.1652	48.669	0	10.8764	0	15.5458	14.8715	62.9507	35.6736	26.5684	37.3335	60.7141	47.6937	33.8613	30.698	24.7966	27.2879	8.12059	51.3657	14.129	0	26.443	89.7059	0	48.5789	51.5437	32.8778	25.7688	38.1903	35.2355
ENSMUSG00000019777	MGI:1097691	Hdac2	histone deacetylase 2	0	16.1852	11.7451	22.0177	22.4598	7.02955	10.0041	37.328	15.5997	6.63155	25.6907	13.6378	0	16.9975	28.9027	13.7942	13.8991	8.84891	17.3662	16.3147	38.1443	15.5458	8.92293	23.1924	22.296	0	16.5927	10.119	14.9043	10.1584	7.67451	8.26553	38.2031	4.06029	51.3657	37.6773	32.4807	92.5506	14.1641	0	13.8797	16.4003	20.9222	19.3266	14.3214	25.1682
ENSMUSG00000079057	MGI:2142763	Cyp4v3	cytochrome P450, family 4, subfamily v, polypeptide 3	14.007	16.1852	15.6601	0	11.2299	21.0887	15.0062	7.4656	7.79985	19.8946	0	4.54592	0	21.2468	12.3869	6.89712	0	8.84891	0	5.43822	33.3763	0	2.97431	53.0111	17.8368	0	16.5927	20.238	29.8085	16.9307	38.3725	8.26553	0	16.2412	32.6873	28.258	16.2403	26.443	9.44273	0	6.93985	14.0574	2.98889	25.7688	47.7379	15.1009
ENSMUSG00000027905	MGI:1858415	Ddx20	DEAD (Asp-Glu-Ala-Asp) box polypeptide 20	0	6.47409	11.7451	22.0177	22.4598	17.5739	20.0082	22.3968	7.79985	0	46.2433	9.09183	0	8.49874	0	0	13.8991	17.6978	0	0	19.0722	31.0916	0	16.566	8.91839	5.31367	12.4445	10.119	14.9043	27.0891	0	24.7966	10.9152	16.2412	4.66961	28.258	5.41345	13.2215	18.8855	0	6.93985	11.7145	5.97778	3.2211	9.54757	25.1682
ENSMUSG00000021477	MGI:88564	Ctsl	cathepsin L	0	6.47409	3.91504	11.0089	67.3793	21.0887	0	3.7328	0	0	0	4.54592	8.7407	101.985	45.4186	0	4.63305	8.84891	0	0	0	10.3639	50.5633	19.8792	8.91839	15.941	0	5.0595	0	0	15.349	0	0	4.06029	0	14.129	5.41345	46.2753	42.4923	0	6.93985	2.34289	0	3.2211	4.77379	0
ENSMUSG00000021635	MGI:1333807	Rad17	RAD17 checkpoint clamp loader component	21.0105	45.3186	43.0654	44.0354	44.9195	91.3842	85.035	26.1296	15.5997	6.63155	10.2763	9.09183	8.7407	33.995	33.0317	13.7942	23.1652	26.5467	8.68309	21.7529	19.0722	82.9108	35.6917	62.9507	71.3471	106.273	49.7781	78.4223	29.8085	57.5643	30.698	57.8587	21.8304	64.9647	56.0353	37.6773	27.0672	33.0538	42.4923	0	90.218	23.4289	41.8445	48.3165	47.7379	45.3027
ENSMUSG00000037896	MGI:106340	Rcor1	REST corepressor 1	21.0105	61.5038	46.9804	38.531	63.636	59.7512	15.0062	37.328	7.79985	59.6839	30.8289	50.0051	34.9628	42.4937	49.5475	0	46.3305	39.8201	8.68309	32.6293	57.2165	51.8193	59.4862	56.3243	49.0511	26.5684	20.7409	50.595	47.6937	101.584	7.67451	33.0621	27.2879	44.6632	14.0088	4.70966	48.721	26.443	28.3282	45.3389	62.4586	32.8005	41.8445	22.5477	52.5116	20.1346
ENSMUSG00000033918	MGI:1277152	Parl	presenilin associated, rhomboid-like	7.00348	19.4223	23.4902	5.50443	18.7165	21.0887	30.0123	14.9312	7.79985	0	5.13815	54.551	0	21.2468	16.5158	0	0	26.5467	60.7816	27.1911	9.53609	20.7277	26.7688	33.132	26.7552	15.941	24.889	27.8273	5.96171	20.3168	23.0235	16.5311	10.9152	32.4824	14.0088	4.70966	21.6538	13.2215	9.44273	0	13.8797	21.086	26.9	16.1055	52.5116	40.2691
ENSMUSG00000032175	MGI:1929470	Tyk2	tyrosine kinase 2	28.0139	6.47409	19.5752	0	11.2299	35.1478	0	7.4656	0	6.63155	15.4144	4.54592	0	12.7481	33.0317	6.89712	9.2661	22.1223	0	10.8764	14.3041	10.3639	23.7945	13.2528	13.3776	15.941	16.5927	15.1785	11.9234	20.3168	7.67451	12.3983	10.9152	24.3618	9.33922	0	10.8269	6.61076	4.72136	0	27.7594	21.086	20.9222	22.5477	14.3214	20.1346
ENSMUSG00000030659	MGI:1858179	Nucb2	nucleobindin 2	28.0139	9.71113	11.7451	16.5133	18.7165	7.02955	20.0082	22.3968	23.3995	39.7893	15.4144	13.6378	0	29.7456	12.3869	0	27.7983	26.5467	0	10.8764	9.53609	10.3639	20.8202	43.0716	22.296	42.5094	24.889	10.119	17.8851	37.2475	0	20.6638	16.3728	32.4824	4.66961	4.70966	37.8941	39.6646	9.44273	0	27.7594	32.8005	53.8001	51.5376	0	35.2355
ENSMUSG00000036246	MGI:1926066	Gmip	Gem-interacting protein	35.0174	71.2149	46.9804	16.5133	48.6628	52.7216	55.0226	78.3888	31.1994	19.8946	20.5526	45.4592	8.7407	33.995	12.3869	55.177	55.5966	66.3668	0	0	28.6083	10.3639	20.8202	43.0716	62.4287	69.0778	33.1854	43.0058	68.5596	60.9504	0	49.5932	60.0335	60.9044	14.0088	9.41933	10.8269	13.2215	28.3282	0	6.93985	46.8579	32.8778	64.422	19.0951	30.2018
ENSMUSG00000051234	MGI:1337096	Rnf7	ring finger protein 7	77.0383	25.8963	31.3203	60.5487	67.3793	56.2364	50.0206	37.328	15.5997	6.63155	61.6578	40.9133	113.629	33.995	49.5475	41.3827	50.9635	26.5467	0	76.1351	9.53609	62.1831	50.5633	49.6979	53.5103	85.0188	20.7409	32.8868	62.5979	47.4059	15.349	45.4604	21.8304	73.0853	23.3481	70.645	54.1345	19.8323	28.3282	90.6779	55.5188	37.4863	26.9	35.4321	38.1903	45.3027
ENSMUSG00000073418	MGI:88228	C4b	complement component 4B (Chido blood group)	0	3.23704	0	0	3.74329	0	5.00206	3.7328	0	0	0	4.54592	0	8.49874	8.25792	0	0	4.42446	0	5.43822	0	0	20.8202	26.5056	0	5.31367	8.29634	0	0	0	0	8.26553	0	0	0	0	0	0	0	0	0	2.34289	0	0	9.54757	5.03364
ENSMUSG00000028602	MGI:99908	Tnfrsf8	tumor necrosis factor receptor superfamily, member 8	0	0	0	0	0	0	0	0	7.79985	6.63155	5.13815	13.6378	26.2221	21.2468	33.0317	0	0	13.2734	34.7323	10.8764	33.3763	15.5458	11.8972	19.8792	13.3776	0	20.7409	0	0	0	0	0	0	0	0	14.129	5.41345	13.2215	0	0	34.6992	9.37157	0	6.4422	19.0951	10.0673
ENSMUSG00000038976	MGI:2387581	Ppp1r9b	protein phosphatase 1, regulatory subunit 9B	14.007	9.71113	23.4902	11.0089	33.6896	10.5443	50.0206	26.1296	0	19.8946	5.13815	9.09183	0	21.2468	28.9027	20.6914	32.4313	13.2734	0	16.3147	14.3041	15.5458	11.8972	19.8792	22.296	47.8231	45.6299	17.7083	17.8851	33.8613	69.0706	8.26553	21.8304	48.7235	28.0177	4.70966	0	19.8323	14.1641	9.06779	41.6391	14.0574	5.97778	12.8844	14.3214	10.0673
ENSMUSG00000029910	MGI:1860374	Mad2l1	MAD2 mitotic arrest deficient-like 1	63.0314	3.23704	19.5752	27.5221	29.9463	49.2069	10.0041	7.4656	0	0	0	9.09183	0	12.7481	8.25792	13.7942	4.63305	8.84891	0	27.1911	0	15.5458	20.8202	13.2528	13.3776	5.31367	20.7409	20.238	17.8851	13.5445	30.698	24.7966	16.3728	4.06029	18.6784	18.8387	10.8269	0	14.1641	0	6.93985	9.37157	17.9334	6.4422	9.54757	0
ENSMUSG00000025571	MGI:2443265	Tnrc6c	trinucleotide repeat containing 6C	35.0174	80.9261	46.9804	27.5221	52.4061	63.266	45.0185	100.786	31.1994	6.63155	30.8289	18.1837	8.7407	67.9899	28.9027	41.3827	46.3305	35.3956	8.68309	0	23.8402	20.7277	14.8715	19.8792	49.0511	31.882	37.3335	48.0653	77.5022	47.4059	38.3725	28.9294	81.8638	40.6029	51.3657	9.41933	5.41345	33.0538	14.1641	36.2711	0	42.1721	59.7778	64.422	19.0951	55.37
ENSMUSG00000041891	MGI:1917611	Lman1	lectin, mannose-binding, 1	49.0244	19.4223	15.6601	11.0089	37.4329	38.6625	20.0082	22.3968	38.9992	33.1577	5.13815	13.6378	43.7035	55.2418	57.8054	20.6914	50.9635	48.669	0	38.0676	104.897	25.9096	50.5633	59.6375	71.3471	42.5094	20.7409	32.8868	41.7319	27.0891	69.0706	61.9915	92.779	69.025	60.7049	70.645	27.0672	52.8861	80.2632	117.881	27.7594	35.1434	35.8667	22.5477	28.6427	10.0673
ENSMUSG00000029518	MGI:1924657	Rab35	RAB35, member RAS oncogene family	0	32.3704	19.5752	33.0266	52.4061	35.1478	15.0062	33.5952	15.5997	13.2631	66.7959	63.6428	43.7035	16.9975	37.1606	48.2799	74.1288	17.6978	34.7323	27.1911	42.9124	98.4566	56.5119	49.6979	44.5919	21.2547	20.7409	22.7678	26.8277	23.7029	30.698	24.7966	27.2879	44.6632	23.3481	28.258	32.4807	72.7184	61.3777	9.06779	6.93985	25.7718	29.8889	25.7688	33.4165	20.1346
ENSMUSG00000056211	MGI:2448514	R3hdm1	R3H domain containing 1	98.0488	103.585	70.4706	5.50443	56.1494	87.8694	95.0391	93.32	70.1986	59.6839	41.1052	18.1837	26.2221	89.2368	94.9661	62.0741	92.661	48.669	69.4647	27.1911	57.2165	25.9096	77.332	72.8903	53.5103	85.0188	107.852	86.0116	95.3873	74.495	7.67451	57.8587	87.3214	109.628	65.3745	28.258	21.6538	0	33.0495	108.813	34.6992	128.859	110.589	86.9697	52.5116	55.37
ENSMUSG00000039990	MGI:1919831	Edrf1	erythroid differentiation regulatory factor 1	28.0139	9.71113	7.83007	22.0177	7.48659	28.1182	25.0103	14.9312	15.5997	0	0	4.54592	0	21.2468	28.9027	0	4.63305	0	0	5.43822	0	10.3639	26.7688	9.93959	0	0	4.14817	22.7678	11.9234	16.9307	0	20.6638	10.9152	4.06029	4.66961	9.41933	0	6.61076	14.1641	0	0	16.4003	5.97778	22.5477	4.77379	10.0673
ENSMUSG00000038344	MGI:3590652	Txlng	taxilin gamma	7.00348	16.1852	3.91504	11.0089	0	21.0887	5.00206	14.9312	0	0	5.13815	0	0	4.24937	0	0	4.63305	0	0	0	0	25.9096	17.8459	3.3132	22.296	15.941	8.29634	12.6488	0	3.38613	15.349	12.3983	0	12.1809	4.66961	4.70966	5.41345	0	0	0	0	11.7145	8.96668	0	4.77379	0
ENSMUSG00000031311	MGI:1855692	Nono	non-POU-domain-containing, octamer binding protein	77.0383	106.822	70.4706	77.062	108.556	105.443	45.0185	63.4576	15.5997	13.2631	35.967	45.4592	113.629	84.9874	41.2896	48.2799	64.8627	101.762	26.0493	38.0676	95.3609	134.73	80.3063	72.8903	80.2655	79.7051	24.889	83.4818	101.349	94.8118	30.698	115.717	114.609	64.9647	79.3834	42.387	129.923	33.0538	84.9846	9.06779	0	86.6871	41.8445	67.6431	66.833	100.673
ENSMUSG00000053898	MGI:1858208	Ech1	enoyl coenzyme A hydratase 1, peroxisomal	14.007	6.47409	46.9804	16.5133	3.74329	35.1478	10.0041	29.8624	23.3995	26.5262	25.6907	13.6378	0	33.995	20.6448	0	37.0644	4.42446	8.68309	48.944	33.3763	20.7277	29.7431	23.1924	22.296	26.5684	41.4817	15.1785	8.94256	6.77227	0	37.1949	0	20.3015	0	28.258	21.6538	39.6646	18.8855	36.2711	27.7594	30.4576	17.9334	35.4321	9.54757	50.3364
ENSMUSG00000051397	MGI:1861606	Tacstd2	tumor-associated calcium signal transducer 2	14.007	3.23704	0	0	3.74329	14.0591	10.0041	0	0	0	10.2763	4.54592	0	4.24937	0	13.7942	0	0	8.68309	10.8764	9.53609	31.0916	5.94862	9.93959	8.91839	15.941	0	0	0	0	0	0	0	4.06029	0	32.9677	5.41345	0	4.72136	0	0	4.68579	0	0	0	10.0673
ENSMUSG00000027263	MGI:1196293	Tubgcp4	tubulin, gamma complex associated protein 4	0	22.6593	19.5752	11.0089	37.4329	17.5739	15.0062	26.1296	31.1994	0	15.4144	13.6378	0	16.9975	16.5158	6.89712	13.8991	30.9712	26.0493	5.43822	9.53609	5.18193	29.7431	26.5056	13.3776	21.2547	16.5927	27.8273	29.8085	27.0891	46.0471	33.0621	16.3728	24.3618	56.0353	4.70966	0	0	9.44273	0	0	18.7431	29.8889	22.5477	4.77379	0
ENSMUSG00000038056	MGI:2444959	Kmt2c	lysine (K)-specific methyltransferase 2C	98.0488	90.6372	74.3857	27.5221	119.785	115.988	105.043	205.304	54.5989	39.7893	46.2433	18.1837	17.4814	55.2418	119.74	34.4856	97.294	119.46	173.662	32.6293	81.0567	10.3639	89.2293	109.335	169.449	143.469	128.593	134.077	119.234	81.2672	46.0471	61.9915	103.694	158.351	84.053	65.9353	10.8269	26.443	51.935	0	55.5188	182.746	143.467	112.738	33.4165	45.3027
ENSMUSG00000025745	MGI:2135593	Hadha	hydroxyacyl-Coenzyme A dehydrogenase/3-ketoacyl-Coenzyme A thiolase/enoyl-Coenzyme A hydratase (trifunctional protein), alpha subunit	35.0174	48.5556	39.1504	33.0266	29.9463	49.2069	50.0206	44.7936	23.3995	13.2631	46.2433	27.2755	26.2221	16.9975	41.2896	27.5885	32.4313	8.84891	8.68309	16.3147	38.1443	36.2735	41.6403	69.5771	35.6736	74.3914	20.7409	43.0058	26.8277	40.6336	7.67451	28.9294	21.8304	20.3015	56.0353	28.258	27.0672	0	4.72136	0	20.8195	32.8005	35.8667	25.7688	19.0951	25.1682
ENSMUSG00000020380	MGI:109292	Rad50	RAD50 double strand break repair protein	126.063	97.1113	86.1308	66.0531	78.6092	70.2955	85.035	97.0528	46.7991	33.1577	41.1052	40.9133	0	110.484	16.5158	6.89712	83.3949	75.2158	0	65.2587	42.9124	67.365	59.4862	33.132	124.857	74.3914	58.0744	80.9521	68.5596	74.495	0	61.9915	65.4911	129.929	18.6784	47.0966	27.0672	19.8323	18.8855	18.1356	13.8797	89.03	134.5	132.065	42.9641	75.5046
ENSMUSG00000030095	MGI:1921372	Tmem43	transmembrane protein 43	35.0174	0	3.91504	11.0089	29.9463	10.5443	5.00206	3.7328	15.5997	13.2631	5.13815	36.3673	17.4814	16.9975	0	0	9.2661	17.6978	17.3662	10.8764	4.76804	5.18193	11.8972	29.8188	0	10.6273	0	10.119	11.9234	0	15.349	12.3983	5.45759	8.12059	0	4.70966	10.8269	6.61076	9.44273	0	27.7594	4.68579	2.98889	12.8844	9.54757	15.1009
ENSMUSG00000043467	MGI:2444467	Zbtb37	zinc finger and BTB domain containing 37	7.00348	48.5556	46.9804	0	48.6628	21.0887	20.0082	48.5264	7.79985	6.63155	30.8289	4.54592	0	12.7481	20.6448	6.89712	9.2661	30.9712	0	0	0	15.5458	8.92293	43.0716	26.7552	0	41.4817	50.595	14.9043	33.8613	15.349	16.5311	54.5759	60.9044	37.3569	14.129	10.8269	0	18.8855	54.4067	6.93985	49.2008	80.7001	61.2009	0	10.0673
ENSMUSG00000078515	MGI:1917244	Ddi2	DNA-damage inducible protein 2	7.00348	29.1334	35.2353	22.0177	29.9463	59.7512	30.0123	52.2592	31.1994	53.0524	25.6907	18.1837	0	21.2468	33.0317	20.6914	83.3949	26.5467	147.612	5.43822	61.9846	41.4554	62.4605	86.1431	57.9695	63.7641	41.4817	43.0058	80.483	37.2475	69.0706	41.3277	32.7455	36.5426	88.7226	32.9677	10.8269	0	9.44273	36.2711	13.8797	63.2581	80.7001	48.3165	28.6427	25.1682
ENSMUSG00000021814	MGI:88031	Anxa7	annexin A7	14.007	25.8963	11.7451	0	22.4598	14.0591	35.0144	18.664	0	39.7893	5.13815	0	0	21.2468	16.5158	13.7942	18.5322	8.84891	43.4154	10.8764	28.6083	36.2735	47.5889	62.9507	17.8368	5.31367	12.4445	12.6488	44.7128	23.7029	15.349	12.3983	21.8304	28.4221	56.0353	89.4836	10.8269	33.0538	23.6068	36.2711	48.5789	46.8579	17.9334	25.7688	14.3214	30.2018
ENSMUSG00000015120	MGI:107365	Ube2i	ubiquitin-conjugating enzyme E2I	28.0139	32.3704	7.83007	5.50443	22.4598	14.0591	35.0144	14.9312	15.5997	0	0	9.09183	0	12.7481	16.5158	0	13.8991	22.1223	0	10.8764	0	10.3639	29.7431	6.62639	13.3776	5.31367	8.29634	0	8.94256	13.5445	0	0	0	4.06029	14.0088	14.129	0	0	9.44273	0	0	16.4003	17.9334	6.4422	0	0
ENSMUSG00000022544	MGI:1917761	Eef2kmt	eukaryotic elongation factor 2 lysine methyltransferase	7.00348	12.9482	11.7451	22.0177	7.48659	3.51478	15.0062	14.9312	38.9992	6.63155	25.6907	4.54592	0	21.2468	8.25792	0	4.63305	22.1223	0	27.1911	4.76804	10.3639	29.7431	6.62639	8.91839	31.882	12.4445	10.119	23.8468	16.9307	0	4.13277	21.8304	16.2412	0	14.129	5.41345	26.443	9.44273	18.1356	6.93985	14.0574	32.8778	9.6633	9.54757	15.1009
ENSMUSG00000022718	MGI:2151114	Dgcr8	DGCR8, microprocessor complex subunit	0	9.71113	3.91504	16.5133	14.9732	17.5739	15.0062	18.664	23.3995	6.63155	10.2763	0	8.7407	8.49874	12.3869	6.89712	13.8991	0	0	0	4.76804	10.3639	29.7431	6.62639	13.3776	0	16.5927	12.6488	11.9234	13.5445	15.349	28.9294	10.9152	20.3015	18.6784	18.8387	16.2403	0	18.8855	0	0	18.7431	5.97778	6.4422	9.54757	25.1682
ENSMUSG00000029621	MGI:1928896	Arpc1a	actin related protein 2/3 complex, subunit 1A	14.007	6.47409	19.5752	0	0	0	10.0041	18.664	0	39.7893	10.2763	9.09183	0	25.4962	8.25792	0	9.2661	4.42446	0	10.8764	9.53609	10.3639	29.7431	6.62639	4.45919	10.6273	29.0372	5.0595	11.9234	23.7029	7.67451	12.3983	32.7455	8.12059	4.66961	28.258	5.41345	6.61076	23.6068	0	6.93985	21.086	8.96668	16.1055	14.3214	5.03364
ENSMUSG00000029625	MGI:1861602	Cpsf4	cleavage and polyadenylation specific factor 4	28.0139	16.1852	3.91504	27.5221	18.7165	28.1182	15.0062	14.9312	7.79985	13.2631	15.4144	22.7296	0	21.2468	4.12896	34.4856	4.63305	30.9712	0	21.7529	4.76804	10.3639	29.7431	6.62639	4.45919	15.941	12.4445	2.52975	20.866	13.5445	23.0235	8.26553	5.45759	20.3015	14.0088	14.129	5.41345	6.61076	9.44273	27.2034	0	11.7145	5.97778	12.8844	4.77379	15.1009
ENSMUSG00000097589	MGI:1934030	Dleu2	deleted in lymphocytic leukemia, 2	77.0383	55.0297	50.8955	16.5133	67.3793	56.2364	5.00206	67.1904	7.79985	33.1577	5.13815	0	17.4814	8.49874	8.25792	13.7942	18.5322	8.84891	43.4154	5.43822	0	10.3639	14.8715	43.0716	22.296	26.5684	8.29634	37.9463	71.5405	57.5643	23.0235	70.257	49.1183	52.7838	37.3569	23.5483	10.8269	0	18.8855	27.2034	0	16.4003	17.9334	22.5477	38.1903	20.1346
ENSMUSG00000037826	MGI:2442111	Ppm1k	protein phosphatase 1K (PP2C domain containing)	0	29.1334	27.4053	22.0177	18.7165	56.2364	60.0247	22.3968	116.998	19.8946	35.967	13.6378	0	29.7456	49.5475	6.89712	55.5966	22.1223	78.1478	43.5058	52.4485	31.0916	50.5633	53.0111	49.0511	37.1957	37.3335	40.476	23.8468	27.0891	76.7451	37.1949	60.0335	44.6632	4.66961	61.2256	27.0672	33.0538	9.44273	18.1356	6.93985	60.9152	50.8112	35.4321	62.0592	35.2355
ENSMUSG00000030557	MGI:99532	Mef2a	myocyte enhancer factor 2A	28.0139	87.4002	74.3857	22.0177	59.8927	130.047	55.0226	85.8544	101.398	59.6839	46.2433	109.102	113.629	67.9899	99.095	41.3827	83.3949	22.1223	86.8309	59.8205	76.2887	72.547	62.4605	109.335	98.1023	47.8231	74.6671	25.2975	29.8085	74.495	30.698	20.6638	92.779	93.3868	51.3657	56.516	16.2403	66.1076	70.8205	0	6.93985	51.5437	53.8001	61.2009	62.0592	30.2018
ENSMUSG00000032463	MGI:1344387	Faim	Fas apoptotic inhibitory molecule	56.0279	48.5556	19.5752	38.531	22.4598	21.0887	5.00206	26.1296	7.79985	6.63155	30.8289	27.2755	0	4.24937	45.4186	27.5885	4.63305	26.5467	0	16.3147	38.1443	20.7277	26.7688	23.1924	8.91839	15.941	33.1854	30.357	29.8085	16.9307	0	28.9294	43.6607	24.3618	18.6784	18.8387	27.0672	6.61076	0	18.1356	0	25.7718	20.9222	19.3266	33.4165	5.03364
ENSMUSG00000020573	MGI:1353576	Pik3cg	phosphatidylinositol-4,5-bisphosphate 3-kinase catalytic subunit gamma	7.00348	61.5038	39.1504	16.5133	14.9732	35.1478	40.0165	11.1984	38.9992	0	10.2763	22.7296	0	12.7481	24.7738	13.7942	32.4313	22.1223	0	21.7529	4.76804	0	26.7688	19.8792	13.3776	21.2547	12.4445	32.8868	32.7894	27.0891	0	12.3983	32.7455	40.6029	37.3569	9.41933	0	0	0	0	20.8195	9.37157	11.9556	3.2211	0	15.1009
ENSMUSG00000037351	MGI:1917446	Actr1b	ARP1 actin-related protein 1B, centractin beta	14.007	29.1334	15.6601	22.0177	14.9732	17.5739	5.00206	18.664	0	13.2631	15.4144	4.54592	61.1849	4.24937	20.6448	13.7942	13.8991	17.6978	0	10.8764	14.3041	0	26.7688	19.8792	13.3776	47.8231	12.4445	17.7083	20.866	3.38613	0	28.9294	0	12.1809	28.0177	4.70966	5.41345	0	0	0	0	16.4003	23.9111	12.8844	14.3214	15.1009
ENSMUSG00000038844	MGI:1098240	Kif16b	kinesin family member 16B	7.00348	6.47409	27.4053	22.0177	3.74329	17.5739	0	22.3968	15.5997	26.5262	0	54.551	8.7407	8.49874	37.1606	6.89712	23.1652	0	0	0	14.3041	15.5458	17.8459	13.2528	8.91839	0	8.29634	5.0595	11.9234	16.9307	0	0	5.45759	16.2412	4.66961	4.70966	10.8269	0	0	0	6.93985	23.4289	8.96668	3.2211	4.77379	15.1009
ENSMUSG00000015536	MGI:1336894	Mocs2	molybdenum cofactor synthesis 2	7.00348	6.47409	3.91504	0	18.7165	31.633	5.00206	29.8624	15.5997	0	5.13815	0	0	21.2468	4.12896	20.6914	13.8991	30.9712	8.68309	32.6293	4.76804	31.0916	8.92293	6.62639	17.8368	21.2547	8.29634	12.6488	14.9043	6.77227	53.7216	12.3983	0	4.06029	18.6784	0	0	13.2215	0	9.06779	6.93985	9.37157	5.97778	19.3266	9.54757	5.03364
ENSMUSG00000020802	MGI:2444266	Ube2o	ubiquitin-conjugating enzyme E2O	28.0139	12.9482	7.83007	5.50443	22.4598	14.0591	10.0041	22.3968	7.79985	0	15.4144	18.1837	0	21.2468	4.12896	0	9.2661	22.1223	52.0985	5.43822	19.0722	5.18193	14.8715	26.5056	44.5919	10.6273	24.889	10.119	5.96171	16.9307	0	0	16.3728	0	14.0088	0	0	0	0	0	6.93985	18.7431	17.9334	19.3266	0	5.03364
ENSMUSG00000007872	MGI:96398	Id3	inhibitor of DNA binding 3	84.0418	90.6372	54.8105	16.5133	89.839	56.2364	60.0247	78.3888	132.597	6.63155	61.6578	13.6378	0	12.7481	33.0317	13.7942	0	8.84891	8.68309	43.5058	9.53609	20.7277	47.5889	23.1924	26.7552	10.6273	16.5927	68.3033	35.7702	13.5445	15.349	33.0621	76.4063	73.0853	23.3481	14.129	43.3076	6.61076	4.72136	0	0	30.4576	29.8889	22.5477	14.3214	30.2018
ENSMUSG00000031490	MGI:103267	Eif4ebp1	eukaryotic translation initiation factor 4E binding protein 1	0	6.47409	3.91504	0	7.48659	10.5443	0	0	15.5997	0	10.2763	0	26.2221	4.24937	8.25792	27.5885	4.63305	8.84891	0	16.3147	0	5.18193	23.7945	19.8792	0	5.31367	8.29634	12.6488	2.98085	0	0	0	5.45759	0	4.66961	0	10.8269	0	9.44273	9.06779	0	4.68579	5.97778	9.6633	14.3214	20.1346
ENSMUSG00000004880	MGI:2138281	Lbr	lamin B receptor	63.0314	116.534	86.1308	60.5487	74.8659	66.7807	105.043	97.0528	70.1986	79.5786	113.039	95.4643	26.2221	89.2368	66.0634	131.045	64.8627	61.9424	147.612	70.6969	109.665	103.639	89.2293	159.033	120.398	37.1957	70.5189	58.1843	56.6362	71.1088	107.443	95.0536	130.982	89.3265	46.6961	61.2256	75.7883	105.772	99.1486	108.813	13.8797	46.8579	29.8889	35.4321	62.0592	50.3364
ENSMUSG00000022584	MGI:3712069	Ly6c2	lymphocyte antigen 6 complex, locus C2	126.063	233.067	324.948	429.345	531.548	611.571	5.00206	0	0	13.2631	118.177	104.556	148.592	271.96	264.253	27.5885	0	22.1223	43.4154	157.708	133.505	580.376	577.016	503.606	4.45919	21.2547	8.29634	96.1306	208.66	274.277	345.353	281.028	0	0	18.6784	23.5483	59.5479	46.2753	66.0991	63.4745	34.6992	2.34289	2.98889	3.2211	114.571	156.043
ENSMUSG00000056952	MGI:3576210	Tatdn2	TatD DNase domain containing 2	56.0279	64.7409	90.0458	0	44.9195	7.02955	20.0082	52.2592	7.79985	13.2631	10.2763	0	0	29.7456	0	62.0741	23.1652	30.9712	26.0493	32.6293	14.3041	15.5458	32.7174	9.93959	13.3776	21.2547	41.4817	58.1843	17.8851	27.0891	30.698	37.1949	0	36.5426	37.3569	0	21.6538	0	4.72136	0	48.5789	74.9726	53.8001	22.5477	4.77379	10.0673
ENSMUSG00000024997	MGI:88034	Prdx3	peroxiredoxin 3	0	6.47409	23.4902	16.5133	14.9732	28.1182	50.0206	18.664	7.79985	53.0524	30.8289	0	96.1477	25.4962	41.2896	13.7942	27.7983	35.3956	0	59.8205	33.3763	36.2735	41.6403	16.566	8.91839	10.6273	29.0372	10.119	17.8851	30.4752	46.0471	12.3983	10.9152	12.1809	18.6784	18.8387	21.6538	13.2215	47.2136	18.1356	0	14.0574	23.9111	22.5477	19.0951	25.1682
ENSMUSG00000017664	MGI:2385166	Slc35c2	solute carrier family 35, member C2	0	3.23704	0	0	11.2299	17.5739	0	11.1984	15.5997	19.8946	0	0	26.2221	16.9975	0	34.4856	23.1652	8.84891	17.3662	5.43822	9.53609	15.5458	20.8202	9.93959	4.45919	10.6273	8.29634	10.119	2.98085	6.77227	0	12.3983	21.8304	24.3618	14.0088	14.129	10.8269	13.2215	4.72136	0	0	11.7145	20.9222	22.5477	9.54757	0
ENSMUSG00000019373	MGI:1349409	Cops3	COP9 signalosome subunit 3	7.00348	3.23704	7.83007	0	3.74329	21.0887	15.0062	11.1984	0	26.5262	15.4144	4.54592	0	0	12.3869	20.6914	13.8991	13.2734	0	5.43822	0	15.5458	20.8202	9.93959	4.45919	37.1957	0	5.0595	8.94256	3.38613	0	8.26553	21.8304	4.06029	0	9.41933	21.6538	0	4.72136	0	20.8195	7.02868	11.9556	9.6633	9.54757	15.1009
ENSMUSG00000041625	MGI:2385008	Ggact	gamma-glutamylamine cyclotransferase	7.00348	0	15.6601	5.50443	0	0	10.0041	0	0	0	0	13.6378	0	0	0	6.89712	0	8.84891	0	0	0	31.0916	11.8972	3.3132	4.45919	5.31367	0	0	0	3.38613	0	4.13277	0	0	4.66961	0	10.8269	6.61076	0	0	0	9.37157	0	16.1055	0	0
ENSMUSG00000047789	MGI:1918839	Slc38a9	solute carrier family 38, member 9	21.0105	42.0816	15.6601	16.5133	14.9732	31.633	20.0082	22.3968	23.3995	19.8946	5.13815	22.7296	0	46.7431	12.3869	20.6914	46.3305	17.6978	26.0493	16.3147	19.0722	10.3639	20.8202	23.1924	31.2144	58.4504	41.4817	22.7678	26.8277	50.792	0	12.3983	16.3728	16.2412	9.33922	32.9677	10.8269	19.8323	9.44273	0	0	44.515	29.8889	25.7688	23.8689	30.2018
ENSMUSG00000036678	MGI:2443767	Aaas	achalasia, adrenocortical insufficiency, alacrimia	7.00348	16.1852	15.6601	27.5221	29.9463	7.02955	35.0144	14.9312	0	6.63155	15.4144	0	0	8.49874	4.12896	0	13.8991	0	26.0493	5.43822	9.53609	20.7277	8.92293	16.566	8.91839	15.941	29.0372	25.2975	20.866	10.1584	0	20.6638	16.3728	24.3618	18.6784	18.8387	5.41345	0	14.1641	0	0	21.086	11.9556	38.6532	28.6427	0
ENSMUSG00000079109	MGI:104288	Pms2	PMS1 homolog2, mismatch repair system component	7.00348	6.47409	19.5752	11.0089	14.9732	7.02955	20.0082	22.3968	23.3995	0	5.13815	9.09183	0	16.9975	4.12896	6.89712	4.63305	26.5467	0	0	23.8402	20.7277	8.92293	16.566	8.91839	21.2547	12.4445	10.119	23.8468	6.77227	7.67451	24.7966	0	12.1809	4.66961	4.70966	10.8269	0	28.3282	0	0	16.4003	20.9222	16.1055	0	15.1009
ENSMUSG00000028430	MGI:2140151	Nol6	nucleolar protein family 6 (RNA-associated)	0	6.47409	3.91504	0	3.74329	17.5739	10.0041	11.1984	7.79985	6.63155	10.2763	22.7296	8.7407	16.9975	8.25792	0	18.5322	8.84891	34.7323	21.7529	19.0722	10.3639	5.94862	29.8188	13.3776	15.941	4.14817	17.7083	0	13.5445	0	0	21.8304	12.1809	9.33922	23.5483	5.41345	0	4.72136	0	62.4586	11.7145	11.9556	16.1055	0	5.03364
ENSMUSG00000028803	MGI:1921802	Nipal3	NIPA-like domain containing 3	0	29.1334	39.1504	0	11.2299	10.5443	20.0082	11.1984	7.79985	53.0524	15.4144	22.7296	0	55.2418	12.3869	0	13.8991	22.1223	8.68309	16.3147	19.0722	25.9096	29.7431	16.566	17.8368	21.2547	24.889	10.119	26.8277	47.4059	0	12.3983	60.0335	32.4824	37.3569	23.5483	16.2403	6.61076	0	36.2711	41.6391	32.8005	26.9	12.8844	33.4165	40.2691
ENSMUSG00000046691	MGI:2443370	Chtf8	CTF8, chromosome transmission fidelity factor 8	42.0209	25.8963	35.2353	0	41.1762	24.6034	15.0062	18.664	85.7983	0	15.4144	36.3673	0	38.2443	66.0634	41.3827	41.6974	26.5467	0	21.7529	23.8402	46.6373	56.5119	23.1924	31.2144	26.5684	53.9262	58.1843	29.8085	50.792	23.0235	20.6638	43.6607	24.3618	37.3569	47.0966	48.721	26.443	23.6068	0	13.8797	23.4289	50.8112	32.211	42.9641	15.1009
ENSMUSG00000020248	MGI:97317	Nfyb	nuclear transcription factor-Y beta	70.0348	19.4223	31.3203	16.5133	22.4598	28.1182	10.0041	33.5952	46.7991	13.2631	20.5526	27.2755	34.9628	59.4912	12.3869	20.6914	41.6974	30.9712	17.3662	32.6293	19.0722	36.2735	29.7431	36.4452	31.2144	26.5684	16.5927	30.357	53.6554	40.6336	38.3725	45.4604	27.2879	64.9647	23.3481	9.41933	16.2403	46.2753	9.44273	0	0	30.4576	38.8556	25.7688	4.77379	10.0673
ENSMUSG00000015854	MGI:1334419	Cd5l	CD5 antigen-like	0	0	0	0	14.9732	7.02955	10.0041	0	0	0	0	0	0	72.2393	61.9344	6.89712	0	0	0	16.3147	9.53609	20.7277	26.7688	43.0716	0	5.31367	8.29634	7.58926	2.98085	16.9307	0	0	0	0	9.33922	23.5483	32.4807	26.443	0	0	6.93985	9.37157	0	0	28.6427	10.0673
ENSMUSG00000046808	MGI:2450125	Atp10d	ATPase, class V, type 10D	14.007	29.1334	23.4902	27.5221	37.4329	31.633	20.0082	37.328	7.79985	19.8946	15.4144	4.54592	0	38.2443	12.3869	13.7942	9.2661	13.2734	0	5.43822	4.76804	25.9096	44.6146	19.8792	8.91839	15.941	29.0372	37.9463	23.8468	23.7029	0	24.7966	10.9152	28.4221	4.66961	14.129	10.8269	0	18.8855	0	0	9.37157	32.8778	16.1055	4.77379	5.03364
ENSMUSG00000022551	MGI:1913695	Cyc1	cytochrome c-1	21.0105	9.71113	15.6601	11.0089	18.7165	10.5443	5.00206	18.664	15.5997	6.63155	5.13815	4.54592	26.2221	33.995	20.6448	6.89712	4.63305	13.2734	0	5.43822	9.53609	15.5458	23.7945	6.62639	8.91839	15.941	8.29634	17.7083	23.8468	20.3168	0	16.5311	16.3728	4.06029	14.0088	4.70966	10.8269	19.8323	18.8855	72.5423	27.7594	9.37157	8.96668	9.6633	0	0
ENSMUSG00000024561	MGI:1333811	Mbd1	methyl-CpG binding domain protein 1	28.0139	12.9482	15.6601	16.5133	11.2299	7.02955	5.00206	18.664	23.3995	0	30.8289	22.7296	34.9628	4.24937	8.25792	20.6914	18.5322	13.2734	34.7323	0	9.53609	15.5458	23.7945	6.62639	35.6736	21.2547	16.5927	27.8273	11.9234	30.4752	15.349	16.5311	10.9152	16.2412	18.6784	9.41933	10.8269	19.8323	28.3282	63.4745	20.8195	16.4003	20.9222	35.4321	9.54757	50.3364
ENSMUSG00000034321	MGI:1913833	Exosc1	exosome component 1	0	32.3704	11.7451	11.0089	11.2299	17.5739	20.0082	33.5952	7.79985	6.63155	10.2763	13.6378	8.7407	21.2468	0	20.6914	23.1652	44.2446	0	0	4.76804	15.5458	23.7945	6.62639	17.8368	26.5684	12.4445	27.8273	17.8851	50.792	15.349	33.0621	27.2879	20.3015	23.3481	61.2256	16.2403	92.5506	9.44273	0	6.93985	14.0574	29.8889	28.9899	19.0951	20.1346
ENSMUSG00000025027	MGI:2180003	Xpnpep1	X-prolyl aminopeptidase (aminopeptidase P) 1, soluble	7.00348	6.47409	3.91504	22.0177	7.48659	3.51478	5.00206	7.4656	7.79985	6.63155	10.2763	0	0	12.7481	16.5158	6.89712	4.63305	8.84891	0	27.1911	0	31.0916	14.8715	0	4.45919	5.31367	4.14817	7.58926	2.98085	3.38613	0	8.26553	21.8304	8.12059	9.33922	0	10.8269	13.2215	0	0	6.93985	4.68579	2.98889	6.4422	9.54757	10.0673
ENSMUSG00000006920	MGI:1097695	Ezh1	enhancer of zeste 1 polycomb repressive complex 2 subunit	70.0348	42.0816	27.4053	0	59.8927	52.7216	65.0267	59.7248	62.3988	86.2101	15.4144	40.9133	43.7035	50.9924	61.9344	62.0741	60.2296	92.9136	147.612	54.3822	71.5207	72.547	35.6917	96.0827	84.7247	37.1957	82.9634	25.2975	35.7702	50.792	0	37.1949	38.2031	28.4221	32.6873	42.387	21.6538	0	33.0495	0	27.7594	63.2581	35.8667	64.422	33.4165	15.1009
ENSMUSG00000027804	MGI:1914988	Ppid	peptidylprolyl isomerase D (cyclophilin D)	7.00348	32.3704	11.7451	44.0354	41.1762	24.6034	0	22.3968	23.3995	26.5262	0	9.09183	61.1849	4.24937	4.12896	6.89712	37.0644	4.42446	17.3662	0	9.53609	5.18193	20.8202	19.8792	13.3776	0	16.5927	20.238	32.7894	27.0891	15.349	24.7966	5.45759	4.06029	9.33922	14.129	27.0672	39.6646	14.1641	0	13.8797	32.8005	26.9	32.211	0	30.2018
ENSMUSG00000033107	MGI:1914914	Rnf125	ring finger protein 125	0	3.23704	0	0	0	14.0591	0	0	0	0	0	0	0	4.24937	0	0	0	0	0	5.43822	14.3041	5.18193	20.8202	19.8792	0	0	16.5927	12.6488	32.7894	20.3168	0	24.7966	10.9152	4.06029	0	0	10.8269	0	9.44273	0	0	0	0	0	0	0
ENSMUSG00000033014	MGI:2137357	Trim33	tripartite motif-containing 33	14.007	51.7927	66.5556	77.062	26.2031	59.7512	45.0185	26.1296	38.9992	13.2631	5.13815	9.09183	26.2221	42.4937	4.12896	13.7942	41.6974	8.84891	52.0985	21.7529	28.6083	20.7277	29.7431	39.7584	62.4287	37.1957	24.889	45.5355	32.7894	47.4059	23.0235	74.3898	49.1183	64.9647	51.3657	28.258	16.2403	19.8323	4.72136	9.06779	20.8195	32.8005	26.9	51.5376	33.4165	35.2355
ENSMUSG00000026426	MGI:1915974	Arl8a	ADP-ribosylation factor-like 8A	7.00348	0	15.6601	38.531	7.48659	21.0887	5.00206	0	0	6.63155	15.4144	0	34.9628	8.49874	4.12896	20.6914	0	17.6978	0	21.7529	0	20.7277	11.8972	13.2528	17.8368	5.31367	4.14817	17.7083	14.9043	6.77227	0	4.13277	10.9152	4.06029	4.66961	14.129	10.8269	13.2215	14.1641	0	0	4.68579	17.9334	12.8844	19.0951	15.1009
ENSMUSG00000040151	MGI:1346049	Hs2st1	heparan sulfate 2-O-sulfotransferase 1	0	3.23704	11.7451	16.5133	3.74329	7.02955	0	7.4656	7.79985	26.5262	5.13815	4.54592	0	16.9975	4.12896	6.89712	23.1652	0	0	0	0	20.7277	11.8972	13.2528	13.3776	0	24.889	15.1785	0	6.77227	0	20.6638	5.45759	8.12059	0	0	0	0	4.72136	0	6.93985	18.7431	5.97778	0	9.54757	0
ENSMUSG00000042229	MGI:2138605	Rabif	RAB interacting factor	7.00348	6.47409	7.83007	0	22.4598	14.0591	0	11.1984	15.5997	46.4208	0	18.1837	0	16.9975	12.3869	34.4856	4.63305	0	8.68309	5.43822	19.0722	25.9096	8.92293	13.2528	8.91839	0	0	10.119	8.94256	13.5445	0	8.26553	10.9152	0	18.6784	14.129	27.0672	0	23.6068	0	6.93985	9.37157	5.97778	12.8844	28.6427	5.03364
ENSMUSG00000021972	MGI:2445066	Hmbox1	homeobox containing 1	14.007	12.9482	3.91504	5.50443	3.74329	14.0591	5.00206	18.664	7.79985	0	10.2763	22.7296	0	4.24937	0	20.6914	4.63305	0	0	10.8764	23.8402	25.9096	0	19.8792	0	5.31367	12.4445	17.7083	11.9234	13.5445	46.0471	12.3983	10.9152	0	23.3481	0	10.8269	0	4.72136	0	0	9.37157	14.9445	12.8844	9.54757	5.03364
ENSMUSG00000050357	MGI:2685431	Carmil2	capping protein regulator and myosin 1 linker 2	28.0139	12.9482	23.4902	16.5133	7.48659	7.02955	10.0041	22.3968	0	6.63155	5.13815	9.09183	0	8.49874	8.25792	0	9.2661	30.9712	17.3662	16.3147	0	25.9096	0	19.8792	26.7552	0	8.29634	27.8273	2.98085	20.3168	0	12.3983	16.3728	8.12059	46.6961	4.70966	5.41345	26.443	4.72136	9.06779	13.8797	25.7718	32.8778	22.5477	4.77379	0
ENSMUSG00000030435	MGI:98886	U2af2	U2 small nuclear ribonucleoprotein auxiliary factor (U2AF) 2	84.0418	103.585	144.856	77.062	82.3525	115.988	115.047	100.786	85.7983	79.5786	113.039	113.648	122.37	76.4886	53.6765	27.5885	92.661	106.187	95.514	130.517	95.3609	124.366	130.87	56.3243	98.1023	90.3325	74.6671	129.017	71.5405	138.832	23.0235	90.9208	98.2366	105.568	102.731	84.774	97.4421	39.6646	61.3777	45.3389	48.5789	135.888	149.445	190.045	85.9281	25.1682
ENSMUSG00000027678	MGI:1276535	Ncoa3	nuclear receptor coactivator 3	49.0244	29.1334	70.4706	16.5133	18.7165	59.7512	70.0288	48.5264	31.1994	46.4208	46.2433	59.0969	8.7407	21.2468	41.2896	62.0741	101.927	66.3668	26.0493	70.6969	52.4485	36.2735	47.5889	89.4563	35.6736	42.5094	53.9262	43.0058	26.8277	16.9307	69.0706	37.1949	54.5759	28.4221	56.0353	56.516	27.0672	66.1076	42.4923	0	13.8797	18.7431	32.8778	48.3165	19.0951	30.2018
ENSMUSG00000022008	MGI:1914717	Gpalpp1	GPALPP motifs containing 1	21.0105	12.9482	31.3203	0	26.2031	21.0887	30.0123	29.8624	0	26.5262	5.13815	22.7296	8.7407	25.4962	20.6448	27.5885	23.1652	22.1223	0	0	14.3041	57.0012	14.8715	33.132	4.45919	10.6273	20.7409	7.58926	26.8277	3.38613	0	16.5311	21.8304	20.3015	23.3481	4.70966	21.6538	19.8323	9.44273	9.06779	0	11.7145	35.8667	22.5477	23.8689	15.1009
ENSMUSG00000026269	MGI:1914170	Rnpepl1	arginyl aminopeptidase (aminopeptidase B)-like 1	7.00348	19.4223	15.6601	11.0089	26.2031	24.6034	40.0165	55.992	7.79985	26.5262	0	18.1837	17.4814	12.7481	24.7738	27.5885	60.2296	13.2734	0	5.43822	4.76804	15.5458	14.8715	23.1924	26.7552	37.1957	16.5927	22.7678	44.7128	23.7029	0	20.6638	21.8304	32.4824	18.6784	18.8387	27.0672	13.2215	33.0495	0	34.6992	11.7145	5.97778	28.9899	33.4165	40.2691
ENSMUSG00000023830	MGI:96435	Igf2r	insulin-like growth factor 2 receptor	0	3.23704	0	0	14.9732	10.5443	0	3.7328	0	0	5.13815	0	0	25.4962	4.12896	0	4.63305	0	0	0	14.3041	31.0916	5.94862	16.566	13.3776	10.6273	4.14817	12.6488	8.94256	30.4752	0	16.5311	5.45759	4.06029	0	18.8387	5.41345	19.8323	4.72136	9.06779	0	9.37157	5.97778	12.8844	23.8689	5.03364
ENSMUSG00000040811	MGI:1919455	Eml2	echinoderm microtubule associated protein like 2	0	16.1852	3.91504	11.0089	14.9732	7.02955	10.0041	22.3968	62.3988	0	5.13815	18.1837	0	4.24937	12.3869	13.7942	4.63305	13.2734	0	10.8764	0	15.5458	26.7688	3.3132	8.91839	21.2547	20.7409	20.238	20.866	27.0891	0	28.9294	5.45759	16.2412	4.66961	4.70966	32.4807	26.443	0	0	13.8797	25.7718	26.9	32.211	9.54757	20.1346
ENSMUSG00000026781	MGI:1921409	Acbd5	acyl-Coenzyme A binding domain containing 5	14.007	22.6593	27.4053	5.50443	26.2031	24.6034	20.0082	37.328	7.79985	0	5.13815	0	0	55.2418	41.2896	0	27.7983	39.8201	0	27.1911	9.53609	15.5458	47.5889	26.5056	40.1327	31.882	45.6299	27.8273	32.7894	30.4752	0	24.7966	27.2879	32.4824	42.0265	9.41933	0	6.61076	28.3282	18.1356	34.6992	35.1434	44.8334	35.4321	9.54757	5.03364
ENSMUSG00000039615	MGI:1891731	Stub1	STIP1 homology and U-Box containing protein 1	14.007	29.1334	23.4902	16.5133	14.9732	21.0887	10.0041	26.1296	23.3995	19.8946	10.2763	22.7296	0	21.2468	24.7738	6.89712	27.7983	4.42446	0	0	4.76804	5.18193	11.8972	36.4452	13.3776	53.1367	16.5927	20.238	20.866	20.3168	23.0235	24.7966	5.45759	16.2412	14.0088	18.8387	16.2403	0	9.44273	0	6.93985	30.4576	11.9556	12.8844	33.4165	25.1682
ENSMUSG00000022016	MGI:2684060	Akap11	A kinase (PRKA) anchor protein 11	28.0139	42.0816	39.1504	49.5398	37.4329	38.6625	20.0082	63.4576	15.5997	59.6839	25.6907	54.551	8.7407	12.7481	33.0317	27.5885	18.5322	26.5467	26.0493	32.6293	14.3041	5.18193	23.7945	16.566	31.2144	26.5684	45.6299	22.7678	20.866	16.9307	46.0471	28.9294	5.45759	36.5426	23.3481	0	21.6538	13.2215	18.8855	9.06779	13.8797	37.4863	32.8778	41.8743	14.3214	10.0673
ENSMUSG00000022791	MGI:1858308	Tnk2	tyrosine kinase, non-receptor, 2	14.007	25.8963	19.5752	11.0089	3.74329	17.5739	30.0123	41.0608	31.1994	6.63155	10.2763	27.2755	34.9628	46.7431	0	0	23.1652	0	0	0	23.8402	20.7277	14.8715	9.93959	13.3776	15.941	16.5927	25.2975	26.8277	16.9307	0	12.3983	21.8304	12.1809	14.0088	4.70966	5.41345	19.8323	0	0	0	11.7145	14.9445	19.3266	0	0
ENSMUSG00000025572	MGI:1098686	Tmc6	transmembrane channel-like gene family 6	0	22.6593	11.7451	0	3.74329	10.5443	20.0082	3.7328	0	33.1577	0	9.09183	0	4.24937	8.25792	6.89712	13.8991	13.2734	17.3662	0	14.3041	20.7277	14.8715	9.93959	13.3776	21.2547	16.5927	7.58926	14.9043	3.38613	0	0	5.45759	20.3015	0	0	16.2403	13.2215	4.72136	45.3389	0	9.37157	32.8778	16.1055	4.77379	0
ENSMUSG00000032519	MGI:2384782	Slc25a38	solute carrier family 25, member 38	7.00348	16.1852	7.83007	0	0	3.51478	5.00206	3.7328	0	13.2631	0	18.1837	0	4.24937	0	6.89712	0	13.2734	0	0	0	36.2735	5.94862	3.3132	0	0	4.14817	7.58926	11.9234	0	0	24.7966	5.45759	4.06029	9.33922	9.41933	0	0	0	0	0	4.68579	0	3.2211	4.77379	0
ENSMUSG00000053436	MGI:1346865	Mapk14	mitogen-activated protein kinase 14	14.007	22.6593	19.5752	27.5221	14.9732	38.6625	0	26.1296	23.3995	19.8946	35.967	4.54592	0	33.995	24.7738	13.7942	32.4313	22.1223	0	5.43822	23.8402	31.0916	11.8972	16.566	17.8368	15.941	20.7409	27.8273	5.96171	13.5445	0	45.4604	21.8304	24.3618	0	14.129	5.41345	13.2215	23.6068	0	20.8195	25.7718	23.9111	3.2211	0	45.3027
ENSMUSG00000024750	MGI:1278334	Zfand5	zinc finger, AN1-type domain 5	35.0174	77.689	31.3203	77.062	108.556	59.7512	35.0144	41.0608	85.7983	86.2101	35.967	63.6428	166.073	84.9874	57.8054	20.6914	32.4313	39.8201	86.8309	125.079	76.2887	51.8193	74.3577	76.2035	35.6736	90.3325	20.7409	55.6546	47.6937	37.2475	7.67451	66.1242	43.6607	40.6029	14.0088	37.6773	10.8269	19.8323	37.7709	0	69.3985	44.515	20.9222	35.4321	85.9281	30.2018
ENSMUSG00000028906	MGI:95401	Epb41	erythrocyte membrane protein band 4.1	7.00348	74.452	86.1308	99.0797	33.6896	28.1182	75.0309	67.1904	15.5997	19.8946	15.4144	0	0	25.4962	20.6448	6.89712	9.2661	13.2734	0	38.0676	38.1443	41.4554	29.7431	29.8188	0	5.31367	8.29634	48.0653	38.7511	47.4059	30.698	28.9294	54.5759	77.1456	79.3834	9.41933	10.8269	0	14.1641	0	0	32.8005	14.9445	25.7688	9.54757	15.1009
ENSMUSG00000013698	MGI:104799	Pea15a	phosphoprotein enriched in astrocytes 15A	0	19.4223	27.4053	5.50443	7.48659	17.5739	20.0082	14.9312	0	6.63155	46.2433	13.6378	0	21.2468	20.6448	27.5885	23.1652	30.9712	26.0493	43.5058	47.6804	0	17.8459	33.132	4.45919	31.882	20.7409	2.52975	2.98085	6.77227	38.3725	8.26553	5.45759	12.1809	18.6784	14.129	32.4807	6.61076	4.72136	0	13.8797	25.7718	26.9	38.6532	23.8689	5.03364
ENSMUSG00000031153	MGI:1859616	Gripap1	GRIP1 associated protein 1	14.007	51.7927	39.1504	11.0089	37.4329	42.1773	30.0123	48.5264	7.79985	0	25.6907	18.1837	0	25.4962	16.5158	0	18.5322	26.5467	34.7323	0	19.0722	15.5458	23.7945	19.8792	17.8368	42.5094	33.1854	50.595	65.5788	40.6336	0	49.5932	49.1183	97.4471	37.3569	18.8387	37.8941	13.2215	18.8855	0	6.93985	49.2008	53.8001	25.7688	38.1903	15.1009
ENSMUSG00000001156	MGI:96908	Mxd1	MAX dimerization protein 1	0	3.23704	3.91504	27.5221	26.2031	31.633	0	7.4656	0	6.63155	0	0	17.4814	16.9975	24.7738	13.7942	0	13.2734	0	0	9.53609	36.2735	26.7688	23.1924	0	5.31367	4.14817	7.58926	17.8851	3.38613	15.349	16.5311	16.3728	8.12059	4.66961	4.70966	0	33.0538	23.6068	0	6.93985	7.02868	17.9334	6.4422	23.8689	0
ENSMUSG00000030224	MGI:1329037	Strap	serine/threonine kinase receptor associated protein	7.00348	35.6075	43.0654	22.0177	22.4598	45.6921	35.0144	29.8624	15.5997	53.0524	56.5196	81.8265	69.9256	29.7456	24.7738	13.7942	23.1652	13.2734	34.7323	70.6969	33.3763	25.9096	50.5633	29.8188	44.5919	26.5684	33.1854	27.8273	41.7319	30.4752	30.698	45.4604	10.9152	20.3015	28.0177	56.516	43.3076	39.6646	70.8205	0	20.8195	30.4576	23.9111	32.211	33.4165	65.4373
ENSMUSG00000006301	MGI:1916910	Tmbim1	transmembrane BAX inhibitor motif containing 1	0	0	0	5.50443	0	0	5.00206	0	0	0	0	0	0	12.7481	16.5158	13.7942	9.2661	8.84891	0	0	4.76804	5.18193	26.7688	13.2528	0	10.6273	0	0	0	6.77227	0	8.26553	0	0	9.33922	9.41933	0	13.2215	4.72136	0	0	0	2.98889	9.6633	0	15.1009
ENSMUSG00000017837	MGI:1919216	Nkiras2	NFKB inhibitor interacting Ras-like protein 2	0	12.9482	23.4902	27.5221	7.48659	7.02955	15.0062	7.4656	0	13.2631	15.4144	4.54592	17.4814	4.24937	8.25792	13.7942	9.2661	13.2734	0	32.6293	28.6083	5.18193	26.7688	13.2528	8.91839	21.2547	8.29634	15.1785	0	3.38613	0	4.13277	10.9152	4.06029	0	4.70966	5.41345	0	18.8855	0	0	9.37157	5.97778	6.4422	0	25.1682
ENSMUSG00000026639	MGI:99915	Lamb3	laminin, beta 3	42.0209	48.5556	54.8105	82.5664	41.1762	73.8103	50.0206	104.518	15.5997	19.8946	15.4144	0	0	16.9975	12.3869	0	18.5322	4.42446	0	21.7529	14.3041	5.18193	26.7688	13.2528	22.296	0	16.5927	22.7678	29.8085	37.2475	0	20.6638	43.6607	56.8441	18.6784	4.70966	0	0	9.44273	0	13.8797	4.68579	11.9556	6.4422	0	5.03364
ENSMUSG00000038005	MGI:1919862	Hpf1	histone PARylation factor 1	70.0348	19.4223	7.83007	38.531	11.2299	10.5443	20.0082	11.1984	23.3995	19.8946	35.967	9.09183	8.7407	12.7481	20.6448	20.6914	32.4313	17.6978	8.68309	10.8764	14.3041	20.7277	17.8459	6.62639	31.2144	21.2547	12.4445	10.119	29.8085	20.3168	0	20.6638	21.8304	4.06029	9.33922	23.5483	27.0672	13.2215	33.0495	0	48.5789	16.4003	23.9111	12.8844	14.3214	15.1009
ENSMUSG00000070002	MGI:109377	Ell	elongation factor RNA polymerase II	21.0105	22.6593	19.5752	0	14.9732	7.02955	5.00206	11.1984	7.79985	6.63155	5.13815	0	0	8.49874	4.12896	13.7942	13.8991	13.2734	0	10.8764	14.3041	20.7277	17.8459	6.62639	0	0	8.29634	5.0595	11.9234	6.77227	0	16.5311	5.45759	12.1809	18.6784	14.129	10.8269	6.61076	0	45.3389	0	0	0	0	0	15.1009
ENSMUSG00000027858	MGI:1917997	Tspan2	tetraspanin 2	0	22.6593	15.6601	0	22.4598	21.0887	5.00206	11.1984	7.79985	33.1577	0	13.6378	0	16.9975	16.5158	0	4.63305	0	0	0	0	36.2735	8.92293	0	0	0	0	20.238	26.8277	13.5445	15.349	24.7966	38.2031	16.2412	9.33922	18.8387	16.2403	33.0538	14.1641	0	20.8195	9.37157	0	9.6633	4.77379	30.2018
ENSMUSG00000014349	MGI:1343160	Ube2z	ubiquitin-conjugating enzyme E2Z	35.0174	38.8445	35.2353	27.5221	29.9463	31.633	15.0062	33.5952	7.79985	0	5.13815	13.6378	8.7407	38.2443	45.4186	20.6914	32.4313	44.2446	0	10.8764	57.2165	31.0916	50.5633	36.4452	44.5919	26.5684	37.3335	27.8273	20.866	33.8613	7.67451	20.6638	43.6607	20.3015	46.6961	9.41933	48.721	19.8323	23.6068	0	41.6391	23.4289	23.9111	35.4321	23.8689	10.0673
ENSMUSG00000043059	MGI:2141255	Zfp513	zinc finger protein 513	0	16.1852	27.4053	11.0089	26.2031	10.5443	20.0082	14.9312	15.5997	0	5.13815	27.2755	0	16.9975	12.3869	0	4.63305	8.84891	0	10.8764	23.8402	25.9096	5.94862	13.2528	0	10.6273	0	17.7083	35.7702	16.9307	0	24.7966	10.9152	8.12059	0	14.129	10.8269	0	4.72136	0	27.7594	11.7145	0	0	0	10.0673
ENSMUSG00000030102	MGI:96623	Itpr1	inositol 1,4,5-trisphosphate receptor 1	63.0314	161.852	117.451	77.062	52.4061	137.076	165.068	145.579	140.397	92.8417	46.2433	68.1888	26.2221	101.985	202.319	75.8683	162.157	97.338	112.88	87.0116	95.3609	93.2747	110.049	175.599	147.153	175.351	153.482	75.8926	128.177	91.4256	46.0471	53.726	49.1183	77.1456	60.7049	28.258	32.4807	26.443	23.6068	0	48.5789	105.43	143.467	80.5275	47.7379	90.6055
ENSMUSG00000040033	MGI:103039	Stat2	signal transducer and activator of transcription 2	7.00348	38.8445	54.8105	66.0531	63.636	66.7807	30.0123	14.9312	116.998	26.5262	20.5526	22.7296	0	38.2443	61.9344	13.7942	13.8991	53.0935	43.4154	32.6293	14.3041	20.7277	38.666	23.1924	26.7552	26.5684	24.889	83.4818	50.6745	94.8118	46.0471	107.452	16.3728	40.6029	23.3481	0	16.2403	6.61076	23.6068	27.2034	13.8797	16.4003	17.9334	16.1055	62.0592	20.1346
ENSMUSG00000079418	MGI:2147903	Atg4a	autophagy related 4A, cysteine peptidase	7.00348	9.71113	7.83007	0	18.7165	3.51478	5.00206	0	0	0	41.1052	9.09183	0	4.24937	24.7738	27.5885	4.63305	8.84891	0	0	14.3041	15.5458	2.97431	26.5056	17.8368	0	4.14817	10.119	11.9234	0	0	0	0	12.1809	4.66961	4.70966	27.0672	0	23.6068	0	13.8797	11.7145	8.96668	9.6633	19.0951	25.1682
ENSMUSG00000017781	MGI:99887	Pitpna	phosphatidylinositol transfer protein, alpha	56.0279	80.9261	86.1308	16.5133	104.812	123.017	80.0329	126.915	116.998	99.4732	46.2433	59.0969	26.2221	72.2393	136.256	62.0741	50.9635	97.338	34.7323	87.0116	123.969	108.82	145.741	152.407	120.398	132.842	124.445	73.3628	83.4639	64.3366	69.0706	66.1242	103.694	64.9647	56.0353	89.4836	64.9614	52.8861	70.8205	27.2034	27.7594	44.515	71.7334	67.6431	66.833	45.3027
ENSMUSG00000032171	MGI:1346036	Pin1	protein (peptidyl-prolyl cis/trans isomerase) NIMA-interacting 1	0	19.4223	19.5752	11.0089	26.2031	7.02955	20.0082	26.1296	0	26.5262	10.2763	0	0	12.7481	16.5158	34.4856	4.63305	13.2734	0	21.7529	4.76804	5.18193	23.7945	29.8188	8.91839	5.31367	8.29634	20.238	8.94256	23.7029	0	12.3983	16.3728	0	9.33922	4.70966	10.8269	6.61076	4.72136	0	20.8195	21.086	17.9334	9.6633	9.54757	20.1346
ENSMUSG00000034187	MGI:104560	Nsf	N-ethylmaleimide sensitive fusion protein	70.0348	116.534	93.9609	77.062	74.8659	130.047	60.0247	100.786	46.7991	39.7893	46.2433	81.8265	139.851	76.4886	74.3213	82.7655	83.3949	66.3668	78.1478	48.944	47.6804	67.365	86.255	99.3959	89.1839	79.7051	62.2226	63.2438	89.4256	142.218	30.698	74.3898	76.4063	77.1456	74.7138	127.161	59.5479	46.2753	66.0991	9.06779	55.5188	86.6871	101.622	86.9697	57.2854	75.5046
ENSMUSG00000006527	MGI:1859609	Sfmbt1	Scm-like with four mbt domains 1	14.007	12.9482	19.5752	38.531	14.9732	3.51478	15.0062	14.9312	15.5997	0	10.2763	9.09183	0	21.2468	0	0	13.8991	8.84891	0	27.1911	0	20.7277	20.8202	3.3132	4.45919	0	4.14817	15.1785	8.94256	10.1584	0	0	5.45759	0	14.0088	0	0	0	4.72136	0	0	4.68579	5.97778	3.2211	4.77379	25.1682
ENSMUSG00000074141	MGI:109552	Il4i1	interleukin 4 induced 1	77.0383	51.7927	31.3203	16.5133	33.6896	35.1478	15.0062	26.1296	0	0	15.4144	18.1837	0	0	0	13.7942	23.1652	22.1223	0	21.7529	9.53609	20.7277	20.8202	3.3132	17.8368	15.941	8.29634	32.8868	17.8851	23.7029	0	4.13277	32.7455	48.7235	28.0177	0	0	0	4.72136	0	0	9.37157	8.96668	3.2211	0	5.03364
ENSMUSG00000020484	MGI:98970	Xbp1	X-box binding protein 1	49.0244	42.0816	11.7451	49.5398	37.4329	10.5443	20.0082	29.8624	0	6.63155	15.4144	4.54592	34.9628	25.4962	8.25792	34.4856	18.5322	22.1223	0	16.3147	23.8402	46.6373	20.8202	33.132	17.8368	15.941	33.1854	40.476	26.8277	37.2475	15.349	20.6638	5.45759	4.06029	23.3481	14.129	21.6538	33.0538	33.0495	18.1356	13.8797	16.4003	8.96668	9.6633	81.1544	20.1346
ENSMUSG00000026288	MGI:107357	Inpp5d	inositol polyphosphate-5-phosphatase D	91.0453	74.452	43.0654	49.5398	48.6628	59.7512	65.0267	89.5872	62.3988	39.7893	25.6907	59.0969	26.2221	55.2418	119.74	20.6914	92.661	61.9424	26.0493	59.8205	57.2165	41.4554	56.5119	66.2639	62.4287	42.5094	99.5561	58.1843	53.6554	77.8811	0	78.5225	70.9487	73.0853	84.053	32.9677	16.2403	59.4968	18.8855	45.3389	34.6992	46.8579	86.6779	61.2009	28.6427	40.2691
ENSMUSG00000072812	MGI:2144831	Ahnak2	AHNAK nucleoprotein 2	0	0	0	0	0	0	0	3.7328	0	53.0524	30.8289	18.1837	0	33.995	61.9344	13.7942	32.4313	48.669	17.3662	38.0676	14.3041	36.2735	32.7174	19.8792	142.694	74.3914	49.7781	0	0	3.38613	0	4.13277	10.9152	0	0	84.774	86.6152	19.8323	14.1641	0	111.038	330.348	206.234	296.341	52.5116	40.2691
ENSMUSG00000042410	MGI:2443065	Agps	alkylglycerone phosphate synthase	21.0105	16.1852	3.91504	33.0266	22.4598	21.0887	20.0082	29.8624	85.7983	26.5262	15.4144	0	8.7407	33.995	33.0317	48.2799	23.1652	13.2734	43.4154	32.6293	23.8402	25.9096	11.8972	49.6979	35.6736	31.882	4.14817	7.58926	8.94256	23.7029	15.349	12.3983	21.8304	36.5426	23.3481	9.41933	16.2403	19.8323	14.1641	0	48.5789	11.7145	11.9556	22.5477	14.3214	5.03364
ENSMUSG00000030172	MGI:2151013	Erc1	ELKS/RAB6-interacting/CAST family member 1	7.00348	3.23704	11.7451	0	3.74329	7.02955	0	11.1984	0	0	20.5526	0	0	8.49874	0	0	9.2661	13.2734	0	0	14.3041	0	14.8715	29.8188	17.8368	5.31367	12.4445	15.1785	5.96171	6.77227	0	16.5311	16.3728	4.06029	9.33922	18.8387	21.6538	0	14.1641	0	0	0	2.98889	6.4422	9.54757	0
ENSMUSG00000025525	MGI:1915367	Apool	apolipoprotein O-like	14.007	9.71113	27.4053	5.50443	0	7.02955	10.0041	11.1984	0	6.63155	10.2763	4.54592	0	4.24937	12.3869	6.89712	9.2661	0	26.0493	27.1911	0	15.5458	5.94862	23.1924	0	0	0	0	8.94256	3.38613	0	4.13277	0	0	9.33922	9.41933	27.0672	13.2215	18.8855	0	6.93985	0	5.97778	0	9.54757	10.0673
ENSMUSG00000032320	MGI:1349765	Rcn2	reticulocalbin 2	7.00348	9.71113	15.6601	0	11.2299	0	10.0041	14.9312	15.5997	39.7893	15.4144	13.6378	17.4814	8.49874	16.5158	20.6914	0	13.2734	0	21.7529	19.0722	15.5458	5.94862	23.1924	17.8368	10.6273	0	15.1785	29.8085	10.1584	23.0235	12.3983	5.45759	32.4824	9.33922	18.8387	16.2403	19.8323	0	0	20.8195	9.37157	17.9334	6.4422	4.77379	5.03364
ENSMUSG00000054619	MGI:1916523	Mettl7a1	methyltransferase like 7A1	0	3.23704	0	0	3.74329	3.51478	5.00206	3.7328	0	13.2631	5.13815	13.6378	0	8.49874	8.25792	6.89712	13.8991	8.84891	26.0493	10.8764	9.53609	15.5458	5.94862	23.1924	13.3776	15.941	16.5927	10.119	2.98085	3.38613	0	4.13277	16.3728	0	4.66961	9.41933	21.6538	26.443	0	0	0	9.37157	2.98889	22.5477	23.8689	10.0673
ENSMUSG00000028656	MGI:88262	Cap1	CAP, adenylate cyclase-associated protein 1 (yeast)	70.0348	142.43	156.601	115.593	145.988	137.076	125.051	141.846	70.1986	132.631	82.2104	127.286	52.4442	123.232	103.224	206.914	46.3305	70.7913	147.612	141.394	128.737	165.822	148.715	231.924	120.398	116.901	70.5189	86.0116	32.7894	50.792	53.7216	37.1949	54.5759	77.1456	84.053	70.645	75.7883	85.9399	47.2136	63.4745	6.93985	44.515	77.7112	109.517	95.4757	60.4037
ENSMUSG00000006024	MGI:104563	Napa	N-ethylmaleimide sensitive fusion protein attachment protein alpha	14.007	12.9482	11.7451	11.0089	18.7165	17.5739	35.0144	22.3968	7.79985	13.2631	0	4.54592	26.2221	12.7481	12.3869	13.7942	9.2661	17.6978	0	0	0	10.3639	8.92293	33.132	17.8368	10.6273	12.4445	7.58926	23.8468	37.2475	0	0	16.3728	0	4.66961	9.41933	27.0672	6.61076	4.72136	0	20.8195	9.37157	8.96668	22.5477	0	10.0673
ENSMUSG00000017548	MGI:1261758	Suz12	SUZ12 polycomb repressive complex 2 subunit	91.0453	74.452	86.1308	99.0797	52.4061	84.3546	95.0391	82.1216	46.7991	59.6839	61.6578	50.0051	87.407	42.4937	74.3213	34.4856	46.3305	39.8201	86.8309	32.6293	23.8402	62.1831	80.3063	59.6375	31.2144	42.5094	62.2226	60.7141	29.8085	50.792	38.3725	95.0536	43.6607	56.8441	84.053	51.8063	27.0672	66.1076	33.0495	18.1356	69.3985	53.8866	74.7223	61.2009	47.7379	35.2355
ENSMUSG00000043008	MGI:2686922	Klhl6	kelch-like 6	56.0279	25.8963	50.8955	22.0177	48.6628	35.1478	50.0206	26.1296	31.1994	19.8946	5.13815	9.09183	0	12.7481	12.3869	20.6914	9.2661	4.42446	0	10.8764	23.8402	36.2735	29.7431	33.132	4.45919	37.1957	24.889	20.238	26.8277	44.0198	7.67451	28.9294	16.3728	20.3015	32.6873	14.129	0	0	23.6068	9.06779	48.5789	2.34289	8.96668	6.4422	33.4165	10.0673
ENSMUSG00000002748	MGI:1353499	Baz1b	bromodomain adjacent to zinc finger domain, 1B	35.0174	119.771	93.9609	115.593	71.1226	73.8103	120.049	134.381	15.5997	33.1577	61.6578	63.6428	26.2221	67.9899	94.9661	82.7655	111.193	88.4891	95.514	65.2587	76.2887	93.2747	71.3834	46.3848	84.7247	58.4504	82.9634	91.0711	119.234	54.1782	46.0471	70.257	114.609	158.351	65.3745	42.387	54.1345	19.8323	33.0495	54.4067	97.1579	96.0586	140.478	80.5275	42.9641	50.3364
ENSMUSG00000069874	MGI:1926262	Irgm2	immunity-related GTPase family M member 2	21.0105	77.689	54.8105	159.628	175.935	115.988	10.0041	7.4656	15.5997	19.8946	30.8289	59.0969	218.518	59.4912	132.127	6.89712	18.5322	13.2734	26.0493	48.944	57.2165	129.548	101.127	72.8903	4.45919	5.31367	8.29634	78.4223	95.3873	121.901	107.443	157.045	5.45759	24.3618	18.6784	75.3546	37.8941	92.5506	75.5418	0	34.6992	9.37157	11.9556	6.4422	57.2854	145.976
ENSMUSG00000031149	MGI:1859607	Praf2	PRA1 domain family 2	0	0	7.83007	0	11.2299	0	5.00206	0	0	0	15.4144	9.09183	0	16.9975	0	13.7942	9.2661	4.42446	0	0	9.53609	10.3639	20.8202	13.2528	4.45919	0	4.14817	2.52975	5.96171	0	76.7451	0	0	8.12059	0	42.387	5.41345	6.61076	4.72136	0	0	9.37157	0	16.1055	0	10.0673
ENSMUSG00000002007	MGI:1891338	Srpk3	serine/arginine-rich protein specific kinase 3	14.007	22.6593	27.4053	16.5133	22.4598	31.633	5.00206	22.3968	0	6.63155	5.13815	13.6378	43.7035	4.24937	12.3869	6.89712	27.7983	35.3956	0	10.8764	23.8402	31.0916	8.92293	6.62639	22.296	31.882	20.7409	37.9463	17.8851	27.0891	0	33.0621	21.8304	12.1809	0	18.8387	10.8269	0	4.72136	0	13.8797	23.4289	23.9111	16.1055	0	15.1009
ENSMUSG00000054426	MGI:1915411	A930005H10Rik	RIKEN cDNA A930005H10 gene	21.0105	35.6075	35.2353	27.5221	33.6896	28.1182	0	44.7936	15.5997	0	5.13815	13.6378	122.37	8.49874	12.3869	20.6914	18.5322	66.3668	0	48.944	9.53609	25.9096	20.8202	23.1924	31.2144	10.6273	8.29634	17.7083	35.7702	30.4752	0	24.7966	0	28.4221	14.0088	18.8387	0	13.2215	42.4923	54.4067	13.8797	11.7145	20.9222	25.7688	19.0951	35.2355
ENSMUSG00000027932	MGI:1347358	Slc27a3	solute carrier family 27 (fatty acid transporter), member 3	0	0	0	0	0	0	0	0	0	0	15.4144	0	0	0	4.12896	13.7942	18.5322	4.42446	0	5.43822	23.8402	0	17.8459	26.5056	8.91839	42.5094	20.7409	0	0	0	0	0	0	0	0	0	0	0	0	0	0	2.34289	2.98889	0	0	0
ENSMUSG00000054808	MGI:1890773	Actn4	actinin alpha 4	105.052	129.482	97.8759	66.0531	127.272	182.768	80.0329	108.251	46.7991	112.736	92.4866	118.194	87.407	93.4861	107.353	75.8683	78.7618	75.2158	243.126	135.956	147.809	88.0928	184.407	109.335	80.2655	74.3914	74.6671	106.25	74.5213	125.287	23.0235	123.983	114.609	105.568	112.071	103.613	48.721	52.8861	75.5418	36.2711	48.5789	98.4015	77.7112	83.7486	119.345	65.4373
ENSMUSG00000003348	MGI:3050117	Mob3a	MOB kinase activator 3A	35.0174	19.4223	23.4902	11.0089	18.7165	24.6034	55.0226	26.1296	85.7983	46.4208	25.6907	36.3673	34.9628	50.9924	16.5158	6.89712	23.1652	44.2446	0	21.7529	14.3041	20.7277	44.6146	33.132	17.8368	42.5094	33.1854	35.4165	26.8277	16.9307	0	24.7966	16.3728	16.2412	18.6784	18.8387	10.8269	13.2215	4.72136	0	13.8797	18.7431	11.9556	32.211	28.6427	25.1682
ENSMUSG00000029449	MGI:1345629	Rhof	ras homolog family member F (in filopodia)	7.00348	55.0297	23.4902	27.5221	7.48659	10.5443	10.0041	22.3968	31.1994	26.5262	25.6907	31.8214	0	0	45.4186	27.5885	13.8991	0	52.0985	5.43822	9.53609	10.3639	32.7174	29.8188	22.296	15.941	8.29634	40.476	20.866	16.9307	0	12.3983	21.8304	8.12059	9.33922	23.5483	10.8269	19.8323	0	0	0	4.68579	14.9445	22.5477	42.9641	10.0673
ENSMUSG00000024687	MGI:97447	Osbp	oxysterol binding protein	14.007	16.1852	0	22.0177	0	10.5443	0	14.9312	0	13.2631	0	4.54592	43.7035	4.24937	20.6448	6.89712	0	0	0	38.0676	4.76804	25.9096	8.92293	29.8188	0	5.31367	12.4445	10.119	11.9234	6.77227	30.698	28.9294	16.3728	8.12059	23.3481	0	0	0	9.44273	0	0	0	17.9334	3.2211	0	0
ENSMUSG00000037669	MGI:1916082	Ldah	lipid droplet associated hydrolase	14.007	6.47409	11.7451	0	3.74329	0	20.0082	14.9312	23.3995	26.5262	0	0	0	12.7481	16.5158	27.5885	0	13.2734	34.7323	5.43822	0	10.3639	23.7945	9.93959	26.7552	15.941	20.7409	5.0595	20.866	13.5445	61.3961	0	10.9152	20.3015	18.6784	18.8387	5.41345	19.8323	14.1641	9.06779	0	9.37157	14.9445	16.1055	19.0951	10.0673
ENSMUSG00000020640	MGI:1338049	Itsn2	intersectin 2	147.073	313.993	301.458	170.637	258.287	340.933	300.123	283.693	171.597	19.8946	46.2433	145.469	26.2221	191.222	202.319	158.634	231.652	199.101	17.3662	119.641	143.041	88.0928	169.536	172.286	209.582	185.979	178.371	235.267	265.296	243.802	15.349	181.842	316.54	284.221	191.454	56.516	102.856	0	70.8205	45.3389	34.6992	246.004	230.145	264.13	38.1903	196.312
ENSMUSG00000021000	MGI:2159614	Mia2	MIA SH3 domain ER export factor 2	77.0383	74.452	54.8105	11.0089	48.6628	70.2955	45.0185	63.4576	93.5982	46.4208	71.9341	72.7347	8.7407	101.985	61.9344	48.2799	101.927	106.187	95.514	59.8205	90.5928	20.7277	86.255	69.5771	102.561	85.0188	82.9634	70.8331	56.6362	88.0395	7.67451	66.1242	43.6607	56.8441	42.0265	61.2256	54.1345	46.2753	70.8205	27.2034	62.4586	82.0013	71.7334	64.422	57.2854	50.3364
ENSMUSG00000006740	MGI:1098268	Kif5b	kinesin family member 5B	119.059	197.46	137.026	88.0708	101.069	175.739	160.066	175.442	101.398	26.5262	66.7959	109.102	69.9256	76.4886	78.4502	110.354	115.826	79.6402	86.8309	92.4498	81.0567	145.094	127.895	129.215	111.48	132.842	178.371	149.255	116.253	115.129	92.0941	128.116	136.44	166.472	70.0442	84.774	27.0672	46.2753	18.8855	63.4745	27.7594	114.802	161.4	151.392	66.833	85.5718
ENSMUSG00000036257	MGI:1914702	Pnpla8	patatin-like phospholipase domain containing 8	7.00348	25.8963	15.6601	38.531	29.9463	31.633	15.0062	41.0608	7.79985	0	15.4144	40.9133	0	38.2443	8.25792	6.89712	46.3305	30.9712	0	21.7529	9.53609	10.3639	14.8715	26.5056	35.6736	0	16.5927	7.58926	23.8468	10.1584	15.349	20.6638	5.45759	32.4824	18.6784	28.258	16.2403	19.8323	4.72136	9.06779	34.6992	14.0574	20.9222	22.5477	23.8689	10.0673
ENSMUSG00000040405	MGI:2159680	Havcr1	hepatitis A virus cellular receptor 1	0	3.23704	0	0	3.74329	3.51478	0	0	0	13.2631	0	0	0	0	12.3869	27.5885	0	8.84891	0	0	0	20.7277	8.92293	16.566	0	10.6273	4.14817	2.52975	0	0	0	0	0	4.06029	0	0	0	0	4.72136	0	0	0	0	0	0	0
ENSMUSG00000009030	MGI:1914716	Pdcl	phosducin-like	0	9.71113	7.83007	44.0354	7.48659	10.5443	5.00206	14.9312	0	26.5262	30.8289	45.4592	0	21.2468	28.9027	0	9.2661	4.42446	34.7323	16.3147	47.6804	15.5458	11.8972	16.566	4.45919	5.31367	12.4445	20.238	20.866	10.1584	0	20.6638	5.45759	8.12059	14.0088	37.6773	5.41345	19.8323	4.72136	27.2034	27.7594	9.37157	8.96668	3.2211	23.8689	40.2691
ENSMUSG00000021707	MGI:94890	Dhfr	dihydrofolate reductase	7.00348	6.47409	11.7451	0	7.48659	0	10.0041	11.1984	0	0	10.2763	0	0	0	0	6.89712	0	0	0	10.8764	0	15.5458	11.8972	16.566	0	10.6273	0	12.6488	5.96171	0	38.3725	8.26553	0	8.12059	9.33922	4.70966	5.41345	0	14.1641	0	0	4.68579	2.98889	0	4.77379	0
ENSMUSG00000022911	MGI:1915396	Arl13b	ADP-ribosylation factor-like 13B	7.00348	19.4223	27.4053	11.0089	7.48659	14.0591	20.0082	26.1296	70.1986	0	5.13815	0	0	8.49874	8.25792	0	4.63305	22.1223	0	10.8764	9.53609	15.5458	11.8972	16.566	8.91839	5.31367	4.14817	30.357	11.9234	20.3168	15.349	8.26553	16.3728	24.3618	32.6873	0	0	0	4.72136	0	0	2.34289	14.9445	32.211	9.54757	10.0673
ENSMUSG00000034135	MGI:2446296	Sik3	SIK family kinase 3	0	6.47409	3.91504	11.0089	7.48659	17.5739	20.0082	3.7328	0	26.5262	10.2763	18.1837	0	12.7481	8.25792	0	0	8.84891	0	10.8764	0	15.5458	11.8972	16.566	17.8368	5.31367	8.29634	7.58926	23.8468	3.38613	0	8.26553	5.45759	0	0	0	5.41345	6.61076	0	0	0	4.68579	5.97778	12.8844	9.54757	15.1009
ENSMUSG00000037913	MGI:2685292	Tmem156	transmembrane protein 156	14.007	25.8963	3.91504	0	14.9732	38.6625	35.0144	3.7328	7.79985	0	5.13815	0	34.9628	21.2468	16.5158	0	27.7983	13.2734	43.4154	27.1911	23.8402	15.5458	11.8972	16.566	0	0	29.0372	12.6488	8.94256	3.38613	30.698	0	0	20.3015	4.66961	14.129	10.8269	6.61076	0	0	6.93985	18.7431	17.9334	6.4422	4.77379	0
ENSMUSG00000022095	MGI:3036290	Fam160b2	family with sequence similarity 160, member B2	21.0105	29.1334	27.4053	66.0531	22.4598	35.1478	15.0062	14.9312	23.3995	6.63155	20.5526	22.7296	0	42.4937	28.9027	0	18.5322	22.1223	34.7323	21.7529	38.1443	31.0916	44.6146	19.8792	35.6736	15.941	16.5927	70.8331	41.7319	27.0891	30.698	24.7966	21.8304	77.1456	23.3481	28.258	0	46.2753	9.44273	0	104.098	44.515	77.7112	41.8743	28.6427	55.37
ENSMUSG00000028792	MGI:87978	Ak2	adenylate kinase 2	28.0139	45.3186	43.0654	16.5133	22.4598	10.5443	20.0082	41.0608	23.3995	19.8946	41.1052	0	8.7407	46.7431	57.8054	34.4856	9.2661	0	43.4154	38.0676	14.3041	82.9108	38.666	16.566	31.2144	63.7641	12.4445	32.8868	47.6937	13.5445	30.698	12.3983	27.2879	8.12059	23.3481	4.70966	16.2403	26.443	51.935	9.06779	6.93985	28.1147	32.8778	35.4321	62.0592	25.1682
ENSMUSG00000030265	MGI:96680	Kras	Kirsten rat sarcoma viral oncogene homolog	245.122	284.86	230.987	236.69	172.192	217.916	160.066	167.976	179.396	145.894	164.421	231.842	131.111	174.224	181.674	82.7655	111.193	185.827	138.929	146.832	228.866	181.367	190.356	168.973	138.235	100.96	103.704	161.904	116.253	101.584	23.0235	115.717	147.355	158.351	168.106	80.0643	151.577	99.1614	122.755	0	48.5789	72.6297	110.589	109.517	147.987	100.673
ENSMUSG00000021392	MGI:1918180	Nol8	nucleolar protein 8	14.007	74.452	43.0654	66.0531	26.2031	49.2069	45.0185	70.9232	46.7991	0	35.967	59.0969	0	80.738	24.7738	55.177	64.8627	88.4891	78.1478	87.0116	28.6083	10.3639	47.5889	62.9507	44.5919	74.3914	95.408	65.7736	65.5788	67.7227	23.0235	86.7881	60.0335	109.628	74.7138	51.8063	32.4807	19.8323	18.8855	90.6779	20.8195	89.03	86.6779	64.422	33.4165	40.2691
ENSMUSG00000042712	MGI:109567	Tceal9	transcription elongation factor A like 9	21.0105	16.1852	27.4053	44.0354	33.6896	31.633	15.0062	3.7328	15.5997	33.1577	30.8289	22.7296	0	25.4962	8.25792	27.5885	13.8991	30.9712	26.0493	32.6293	14.3041	20.7277	32.7174	9.93959	0	10.6273	24.889	5.0595	23.8468	30.4752	46.0471	20.6638	10.9152	24.3618	28.0177	18.8387	16.2403	6.61076	23.6068	9.06779	27.7594	30.4576	38.8556	22.5477	14.3214	15.1009
ENSMUSG00000026083	MGI:2441772	Eif5b	eukaryotic translation initiation factor 5B	126.063	233.067	274.053	418.336	258.287	295.241	215.088	339.685	350.993	205.578	174.697	236.388	52.4442	339.95	165.158	103.457	277.983	446.87	164.979	152.27	181.186	274.642	330.148	304.814	338.899	361.33	352.595	354.165	271.258	335.227	15.349	243.833	338.371	276.1	191.454	108.322	178.644	145.437	75.5418	154.152	256.774	351.434	421.434	376.869	147.987	367.456
ENSMUSG00000030188	MGI:1913691	Magohb	mago homolog B, exon junction complex core component	28.0139	19.4223	7.83007	0	22.4598	17.5739	10.0041	7.4656	7.79985	0	15.4144	4.54592	8.7407	8.49874	0	0	32.4313	4.42446	26.0493	0	14.3041	25.9096	20.8202	16.566	8.91839	0	8.29634	15.1785	8.94256	20.3168	7.67451	4.13277	0	4.06029	4.66961	0	10.8269	26.443	0	0	6.93985	7.02868	5.97778	6.4422	9.54757	10.0673
ENSMUSG00000070056	MGI:1098644	Mfhas1	malignant fibrous histiocytoma amplified sequence 1	21.0105	42.0816	35.2353	5.50443	29.9463	59.7512	25.0103	41.0608	54.5989	53.0524	35.967	31.8214	96.1477	12.7481	41.2896	68.9712	13.8991	44.2446	0	43.5058	14.3041	36.2735	35.6917	46.3848	22.296	26.5684	41.4817	2.52975	2.98085	6.77227	0	0	0	20.3015	9.33922	0	5.41345	0	4.72136	9.06779	20.8195	18.7431	11.9556	22.5477	4.77379	15.1009
ENSMUSG00000014504	MGI:1913634	Srp19	signal recognition particle 19	28.0139	58.2668	39.1504	55.0443	44.9195	59.7512	20.0082	22.3968	15.5997	13.2631	71.9341	36.3673	0	29.7456	45.4186	27.5885	60.2296	61.9424	0	38.0676	38.1443	77.7289	44.6146	49.6979	57.9695	58.4504	58.0744	40.476	47.6937	57.5643	15.349	41.3277	60.0335	56.8441	51.3657	18.8387	27.0672	33.0538	70.8205	0	6.93985	49.2008	32.8778	41.8743	52.5116	45.3027
ENSMUSG00000034349	MGI:1917349	Smc4	structural maintenance of chromosomes 4	77.0383	223.356	168.347	148.62	108.556	175.739	150.062	242.632	109.198	39.7893	35.967	122.74	61.1849	148.728	107.353	62.0741	92.661	159.28	0	65.2587	114.433	139.912	190.356	129.215	214.041	143.469	165.927	154.315	184.813	196.396	53.7216	107.452	92.779	231.437	116.74	113.032	54.1345	72.7184	47.2136	0	6.93985	180.403	194.278	212.593	124.118	206.379
ENSMUSG00000038225	MGI:3603756	Primpol	primase and polymerase (DNA-directed)	0	9.71113	3.91504	16.5133	3.74329	7.02955	5.00206	29.8624	7.79985	0	5.13815	18.1837	0	0	8.25792	0	27.7983	17.6978	0	0	9.53609	25.9096	17.8459	0	8.91839	10.6273	0	5.0595	11.9234	6.77227	30.698	16.5311	10.9152	16.2412	23.3481	0	0	26.443	9.44273	0	0	18.7431	14.9445	12.8844	9.54757	30.2018
ENSMUSG00000006310	MGI:1891838	Zbtb32	zinc finger and BTB domain containing 32	0	0	0	5.50443	14.9732	17.5739	10.0041	14.9312	70.1986	46.4208	92.4866	68.1888	61.1849	80.738	119.74	68.9712	55.5966	137.158	69.4647	27.1911	57.2165	72.547	62.4605	59.6375	40.1327	47.8231	91.2598	2.52975	2.98085	0	7.67451	8.26553	10.9152	0	9.33922	42.387	64.9614	52.8861	42.4923	0	27.7594	65.601	80.7001	90.1908	85.9281	55.37
ENSMUSG00000015882	MGI:2651932	Lcorl	ligand dependent nuclear receptor corepressor-like	70.0348	38.8445	70.4706	27.5221	26.2031	52.7216	50.0206	44.7936	38.9992	0	0	0	26.2221	33.995	20.6448	34.4856	13.8991	22.1223	52.0985	5.43822	23.8402	0	23.7945	19.8792	22.296	31.882	41.4817	32.8868	26.8277	20.3168	38.3725	12.3983	5.45759	32.4824	32.6873	0	0	19.8323	14.1641	0	0	35.1434	26.9	22.5477	0	0
ENSMUSG00000003200	MGI:700010	Sh3gl1	SH3-domain GRB2-like 1	7.00348	42.0816	11.7451	16.5133	37.4329	45.6921	20.0082	7.4656	23.3995	0	0	0	0	4.24937	0	0	37.0644	13.2734	0	5.43822	19.0722	15.5458	14.8715	13.2528	22.296	0	8.29634	30.357	8.94256	33.8613	0	24.7966	49.1183	32.4824	0	37.6773	0	6.61076	4.72136	0	6.93985	18.7431	2.98889	25.7688	19.0951	10.0673
ENSMUSG00000028890	MGI:101786	Mtf1	metal response element binding transcription factor 1	0	29.1334	7.83007	44.0354	29.9463	7.02955	35.0144	26.1296	7.79985	0	10.2763	22.7296	8.7407	12.7481	0	13.7942	23.1652	22.1223	0	10.8764	9.53609	15.5458	14.8715	13.2528	13.3776	10.6273	8.29634	2.52975	17.8851	33.8613	15.349	20.6638	21.8304	20.3015	14.0088	9.41933	10.8269	0	9.44273	0	20.8195	4.68579	5.97778	9.6633	9.54757	5.03364
ENSMUSG00000054499	MGI:1914629	Dedd2	death effector domain-containing DNA binding protein 2	14.007	16.1852	7.83007	16.5133	3.74329	14.0591	5.00206	3.7328	15.5997	0	15.4144	4.54592	0	8.49874	16.5158	13.7942	0	4.42446	0	5.43822	19.0722	5.18193	11.8972	26.5056	17.8368	21.2547	8.29634	22.7678	11.9234	16.9307	30.698	4.13277	0	12.1809	14.0088	4.70966	10.8269	6.61076	9.44273	0	6.93985	9.37157	17.9334	6.4422	4.77379	5.03364
ENSMUSG00000073489	MGI:96429	Ifi204	interferon activated gene 204	0	0	0	5.50443	3.74329	3.51478	0	0	0	0	0	9.09183	0	33.995	8.25792	13.7942	4.63305	0	0	10.8764	0	5.18193	32.7174	13.2528	22.296	21.2547	8.29634	0	17.8851	3.38613	0	0	0	0	0	0	0	0	18.8855	0	0	0	0	0	4.77379	0
ENSMUSG00000057101	MGI:1923701	Zfp180	zinc finger protein 180	21.0105	29.1334	19.5752	0	26.2031	28.1182	30.0123	44.7936	7.79985	19.8946	20.5526	13.6378	61.1849	12.7481	4.12896	6.89712	13.8991	4.42446	0	16.3147	42.9124	10.3639	41.6403	16.566	22.296	26.5684	37.3335	43.0058	32.7894	50.792	7.67451	24.7966	5.45759	16.2412	42.0265	23.5483	0	13.2215	14.1641	18.1356	13.8797	23.4289	14.9445	25.7688	9.54757	0
ENSMUSG00000022601	MGI:2443876	Zbtb11	zinc finger and BTB domain containing 11	42.0209	42.0816	39.1504	11.0089	37.4329	49.2069	55.0226	52.2592	15.5997	0	20.5526	36.3673	87.407	29.7456	24.7738	34.4856	13.8991	30.9712	0	16.3147	52.4485	41.4554	20.8202	33.132	57.9695	37.1957	53.9262	27.8273	44.7128	50.792	53.7216	66.1242	27.2879	20.3015	46.6961	14.129	0	59.4968	28.3282	63.4745	27.7594	35.1434	14.9445	41.8743	42.9641	40.2691
ENSMUSG00000044468	MGI:1921895	Tent5c	terminal nucleotidyltransferase 5C	21.0105	0	0	5.50443	0	0	5.00206	0	0	0	5.13815	13.6378	0	0	0	0	0	4.42446	0	16.3147	0	25.9096	14.8715	33.132	0	0	0	0	0	0	46.0471	4.13277	5.45759	0	28.0177	14.129	16.2403	33.0538	9.44273	0	0	18.7431	44.8334	16.1055	0	5.03364
ENSMUSG00000033799	MGI:2145274	Tasor2	transcription activation suppressor family member 2	14.007	32.3704	35.2353	66.0531	14.9732	31.633	25.0103	41.0608	7.79985	13.2631	25.6907	13.6378	0	12.7481	20.6448	27.5885	60.2296	8.84891	0	0	4.76804	25.9096	11.8972	13.2528	8.91839	15.941	29.0372	30.357	32.7894	30.4752	0	28.9294	5.45759	24.3618	23.3481	9.41933	16.2403	0	14.1641	27.2034	69.3985	35.1434	26.9	48.3165	28.6427	20.1346
ENSMUSG00000031924	MGI:1913677	Cyb5b	cytochrome b5 type B	77.0383	55.0297	50.8955	22.0177	37.4329	17.5739	20.0082	48.5264	31.1994	92.8417	66.7959	36.3673	43.7035	59.4912	61.9344	117.251	50.9635	61.9424	26.0493	10.8764	66.7526	31.0916	77.332	56.3243	120.398	37.1957	78.8153	27.8273	59.6171	67.7227	23.0235	24.7966	38.2031	48.7235	56.0353	47.0966	43.3076	26.443	84.9846	9.06779	41.6391	65.601	71.7334	54.7587	71.6068	30.2018
ENSMUSG00000015023	MGI:99526	Ddx19a	DEAD (Asp-Glu-Ala-Asp) box polypeptide 19a	7.00348	12.9482	31.3203	0	18.7165	10.5443	25.0103	48.5264	23.3995	19.8946	46.2433	36.3673	0	12.7481	24.7738	34.4856	13.8991	22.1223	34.7323	48.944	14.3041	36.2735	8.92293	39.7584	53.5103	42.5094	45.6299	25.2975	8.94256	37.2475	0	12.3983	16.3728	24.3618	14.0088	4.70966	21.6538	6.61076	28.3282	0	27.7594	32.8005	35.8667	32.211	47.7379	15.1009
ENSMUSG00000001280	MGI:98372	Sp1	trans-acting transcription factor 1	91.0453	187.749	152.686	176.142	112.299	186.283	130.053	227.701	132.597	165.789	123.316	200.02	8.7407	106.234	148.643	89.6626	83.3949	137.158	60.7816	97.888	128.737	124.366	190.356	122.588	142.694	69.0778	128.593	146.726	98.3682	132.059	76.7451	173.576	169.185	142.11	98.0618	117.742	86.6152	92.5506	75.5418	90.6779	48.5789	154.631	104.611	154.613	133.666	80.5382
ENSMUSG00000042507	MGI:2685106	Elmsan1	ELM2 and Myb/SANT-like domain containing 1	28.0139	22.6593	15.6601	22.0177	14.9732	17.5739	10.0041	26.1296	38.9992	6.63155	25.6907	13.6378	0	21.2468	16.5158	13.7942	13.8991	13.2734	8.68309	16.3147	0	0	26.7688	16.566	4.45919	5.31367	24.889	30.357	29.8085	23.7029	0	28.9294	21.8304	32.4824	37.3569	28.258	21.6538	0	0	9.06779	0	28.1147	14.9445	16.1055	47.7379	20.1346
ENSMUSG00000057229	MGI:1913599	Dmac2	distal membrane arm assembly complex 2	35.0174	29.1334	23.4902	11.0089	7.48659	10.5443	15.0062	37.328	31.1994	0	20.5526	4.54592	0	21.2468	4.12896	0	41.6974	22.1223	0	21.7529	4.76804	15.5458	17.8459	9.93959	4.45919	10.6273	12.4445	48.0653	23.8468	20.3168	30.698	24.7966	10.9152	36.5426	32.6873	23.5483	10.8269	6.61076	9.44273	0	0	21.086	29.8889	12.8844	9.54757	0
ENSMUSG00000079491	MGI:95942	H2-T10	histocompatibility 2, T region locus 10	7.00348	12.9482	7.83007	0	11.2299	10.5443	5.00206	3.7328	0	13.2631	0	9.09183	0	4.24937	4.12896	13.7942	4.63305	4.42446	0	5.43822	4.76804	15.5458	17.8459	9.93959	4.45919	0	0	17.7083	26.8277	23.7029	0	20.6638	10.9152	0	0	0	0	0	4.72136	9.06779	0	7.02868	0	3.2211	9.54757	0
ENSMUSG00000024660	MGI:1313288	Incenp	inner centromere protein	0	9.71113	11.7451	11.0089	18.7165	14.0591	0	0	23.3995	13.2631	0	22.7296	26.2221	4.24937	16.5158	13.7942	9.2661	0	0	5.43822	4.76804	31.0916	8.92293	3.3132	8.91839	15.941	4.14817	2.52975	2.98085	6.77227	0	8.26553	0	4.06029	0	0	0	0	0	0	6.93985	7.02868	0	6.4422	19.0951	5.03364
ENSMUSG00000013629	MGI:1916969	Cad	carbamoyl-phosphate synthetase 2, aspartate transcarbamylase, and dihydroorotase	28.0139	25.8963	15.6601	11.0089	14.9732	7.02955	10.0041	14.9312	23.3995	33.1577	20.5526	22.7296	17.4814	21.2468	0	20.6914	13.8991	48.669	0	16.3147	28.6083	5.18193	14.8715	23.1924	13.3776	10.6273	33.1854	15.1785	17.8851	13.5445	30.698	24.7966	32.7455	16.2412	23.3481	18.8387	0	0	14.1641	0	13.8797	18.7431	17.9334	22.5477	38.1903	5.03364
ENSMUSG00000020694	MGI:1346023	Tlk2	tousled-like kinase 2 (Arabidopsis)	21.0105	48.5556	50.8955	44.0354	41.1762	31.633	35.0144	41.0608	54.5989	0	10.2763	9.09183	0	38.2443	49.5475	27.5885	4.63305	13.2734	0	32.6293	23.8402	20.7277	5.94862	16.566	13.3776	47.8231	45.6299	45.5355	29.8085	57.5643	0	16.5311	49.1183	32.4824	42.0265	18.8387	21.6538	0	14.1641	9.06779	34.6992	46.8579	29.8889	45.0954	33.4165	20.1346
ENSMUSG00000022389	MGI:98663	Tef	thyrotroph embryonic factor	0	12.9482	23.4902	16.5133	0	10.5443	15.0062	14.9312	7.79985	26.5262	0	13.6378	17.4814	16.9975	16.5158	0	27.7983	17.6978	0	5.43822	0	20.7277	5.94862	16.566	17.8368	10.6273	20.7409	15.1785	8.94256	16.9307	23.0235	12.3983	10.9152	20.3015	28.0177	18.8387	0	0	4.72136	0	6.93985	16.4003	20.9222	25.7688	0	5.03364
ENSMUSG00000029314	MGI:3603816	Gpat3	glycerol-3-phosphate acyltransferase 3	0	0	0	0	7.48659	0	0	0	0	0	0	13.6378	0	0	16.5158	55.177	4.63305	4.42446	0	0	0	20.7277	5.94862	16.566	4.45919	0	12.4445	2.52975	2.98085	10.1584	15.349	8.26553	0	8.12059	14.0088	0	10.8269	6.61076	0	0	0	2.34289	0	0	0	0
ENSMUSG00000017400	MGI:2144518	Stac2	SH3 and cysteine rich domain 2	21.0105	6.47409	11.7451	11.0089	11.2299	3.51478	40.0165	18.664	23.3995	0	10.2763	9.09183	26.2221	4.24937	8.25792	0	18.5322	61.9424	0	38.0676	19.0722	10.3639	2.97431	29.8188	4.45919	37.1957	33.1854	20.238	8.94256	0	0	4.13277	0	0	0	0	0	0	0	0	0	4.68579	5.97778	3.2211	4.77379	0
ENSMUSG00000001833	MGI:1335094	2020-09-07	septin 7	189.094	200.697	168.347	104.584	190.908	140.591	85.035	201.571	148.197	139.263	97.6248	213.658	78.6663	191.222	123.869	165.531	138.991	154.856	147.612	168.585	166.882	253.914	184.407	135.841	107.021	95.6461	95.408	116.369	101.349	179.465	122.792	99.1864	65.4911	186.774	163.436	122.451	189.471	85.9399	113.313	117.881	145.737	103.087	143.467	183.603	124.118	135.908
ENSMUSG00000037646	MGI:1916380	Vps13b	vacuolar protein sorting 13B	7.00348	32.3704	46.9804	22.0177	26.2031	24.6034	110.045	89.5872	38.9992	0	25.6907	13.6378	0	8.49874	45.4186	48.2799	41.6974	17.6978	0	10.8764	38.1443	36.2735	56.5119	59.6375	75.8063	10.6273	49.7781	48.0653	50.6745	57.5643	38.3725	12.3983	54.5759	52.7838	74.7138	37.6773	10.8269	6.61076	18.8855	0	69.3985	110.116	50.8112	77.3064	19.0951	35.2355
ENSMUSG00000070372	MGI:106227	Capza1	capping protein (actin filament) muscle Z-line, alpha 1	7.00348	16.1852	19.5752	11.0089	22.4598	14.0591	25.0103	11.1984	0	19.8946	10.2763	0	34.9628	12.7481	8.25792	20.6914	27.7983	13.2734	0	16.3147	28.6083	25.9096	5.94862	16.566	17.8368	15.941	33.1854	12.6488	11.9234	16.9307	46.0471	12.3983	32.7455	12.1809	23.3481	9.41933	27.0672	0	23.6068	0	13.8797	16.4003	11.9556	25.7688	33.4165	20.1346
ENSMUSG00000096054	MGI:1927152	Syne1	spectrin repeat containing, nuclear envelope 1	14.007	35.6075	7.83007	38.531	18.7165	21.0887	55.0226	18.664	0	13.2631	0	13.6378	0	21.2468	20.6448	13.7942	32.4313	44.2446	0	5.43822	0	31.0916	23.7945	29.8188	40.1327	37.1957	37.3335	2.52975	17.8851	16.9307	0	16.5311	21.8304	40.6029	28.0177	14.129	0	13.2215	9.44273	18.1356	0	35.1434	26.9	32.211	4.77379	25.1682
ENSMUSG00000042225	MGI:1860206	Ammecr1	Alport syndrome, mental retardation, midface hypoplasia and elliptocytosis chromosomal region gene 1	21.0105	19.4223	15.6601	5.50443	14.9732	14.0591	0	7.4656	0	0	15.4144	0	0	4.24937	4.12896	6.89712	0	17.6978	0	21.7529	4.76804	0	29.7431	13.2528	22.296	0	4.14817	7.58926	8.94256	6.77227	0	16.5311	0	12.1809	4.66961	9.41933	0	0	0	36.2711	0	7.02868	17.9334	19.3266	14.3214	15.1009
ENSMUSG00000048106	MGI:1918058	4632415L05Rik	RIKEN cDNA 4632415L05 gene	28.0139	32.3704	23.4902	5.50443	3.74329	17.5739	0	37.328	23.3995	6.63155	15.4144	4.54592	0	4.24937	4.12896	6.89712	13.8991	30.9712	0	5.43822	0	0	29.7431	13.2528	22.296	5.31367	20.7409	2.52975	2.98085	3.38613	15.349	0	10.9152	24.3618	14.0088	4.70966	0	0	0	99.7457	6.93985	9.37157	8.96668	12.8844	0	5.03364
ENSMUSG00000092417	MGI:2148975	Gpank1	G patch domain and ankyrin repeats 1	28.0139	0	7.83007	5.50443	7.48659	14.0591	10.0041	7.4656	0	19.8946	5.13815	4.54592	0	21.2468	16.5158	6.89712	4.63305	8.84891	8.68309	0	19.0722	15.5458	20.8202	6.62639	8.91839	0	12.4445	10.119	5.96171	3.38613	0	8.26553	32.7455	24.3618	4.66961	18.8387	16.2403	13.2215	9.44273	0	0	14.0574	17.9334	12.8844	33.4165	5.03364
ENSMUSG00000004897	MGI:1194494	Hdgf	heparin binding growth factor	63.0314	80.9261	101.791	66.0531	86.0958	80.8398	70.0288	33.5952	124.798	13.2631	118.177	90.9183	104.888	80.738	57.8054	48.2799	60.2296	119.46	34.7323	87.0116	85.8248	150.276	101.127	102.709	80.2655	63.7641	74.6671	73.3628	80.483	64.3366	99.7686	66.1242	120.067	97.4471	79.3834	98.903	81.2017	52.8861	127.477	126.949	34.6992	110.116	86.6779	70.8642	128.892	50.3364
ENSMUSG00000054702	MGI:1891304	Ap1s3	adaptor-related protein complex AP-1, sigma 3	56.0279	45.3186	50.8955	60.5487	48.6628	28.1182	20.0082	22.3968	31.1994	13.2631	41.1052	18.1837	8.7407	29.7456	8.25792	68.9712	23.1652	44.2446	43.4154	76.1351	42.9124	15.5458	38.666	69.5771	35.6736	26.5684	16.5927	37.9463	47.6937	37.2475	23.0235	24.7966	54.5759	24.3618	42.0265	4.70966	21.6538	26.443	0	9.06779	34.6992	16.4003	29.8889	32.211	42.9641	30.2018
ENSMUSG00000073411	MGI:95896	H2-D1	histocompatibility 2, D region locus 1	1470.73	1255.97	1389.84	1370.6	1620.85	1265.32	755.311	981.726	694.186	1525.26	1428.4	1509.24	1337.33	1602.01	2023.19	889.729	782.985	654.819	1076.7	1468.32	1864.31	1694.49	1561.51	1739.43	673.338	722.66	589.04	758.926	691.558	795.742	744.427	710.836	518.471	466.934	443.613	786.514	633.373	872.62	887.616	317.373	499.669	388.92	367.634	499.27	911.793	760.079
ENSMUSG00000057230	MGI:1098687	Aak1	AP2 associated kinase 1	21.0105	38.8445	50.8955	27.5221	29.9463	52.7216	35.0144	48.5264	0	19.8946	10.2763	13.6378	0	16.9975	37.1606	6.89712	46.3305	30.9712	17.3662	5.43822	42.9124	20.7277	41.6403	33.132	4.45919	5.31367	33.1854	30.357	32.7894	44.0198	0	53.726	32.7455	40.6029	18.6784	9.41933	0	26.443	23.6068	18.1356	13.8797	42.1721	26.9	28.9899	57.2854	40.2691
ENSMUSG00000035960	MGI:88042	Apex1	apurinic/apyrimidinic endonuclease 1	14.007	6.47409	15.6601	0	29.9463	10.5443	5.00206	3.7328	0	39.7893	41.1052	9.09183	0	4.24937	4.12896	6.89712	0	17.6978	8.68309	59.8205	19.0722	20.7277	8.92293	13.2528	44.5919	10.6273	0	7.58926	20.866	10.1584	0	16.5311	43.6607	8.12059	14.0088	61.2256	5.41345	26.443	14.1641	0	6.93985	14.0574	14.9445	22.5477	9.54757	20.1346
ENSMUSG00000046434	MGI:104820	Hnrnpa1	heterogeneous nuclear ribonucleoprotein A1	7.00348	3.23704	0	5.50443	14.9732	3.51478	40.0165	3.7328	23.3995	26.5262	5.13815	40.9133	0	4.24937	24.7738	20.6914	18.5322	8.84891	17.3662	10.8764	23.8402	20.7277	8.92293	13.2528	0	0	29.0372	17.7083	20.866	13.5445	7.67451	16.5311	21.8304	4.06029	28.0177	18.8387	5.41345	0	4.72136	0	0	16.4003	8.96668	3.2211	23.8689	0
ENSMUSG00000030530	MGI:97513	Furin	furin (paired basic amino acid cleaving enzyme)	7.00348	16.1852	27.4053	5.50443	29.9463	28.1182	10.0041	11.1984	7.79985	13.2631	5.13815	27.2755	0	21.2468	37.1606	41.3827	27.7983	17.6978	17.3662	5.43822	9.53609	25.9096	23.7945	23.1924	17.8368	5.31367	12.4445	20.238	20.866	27.0891	99.7686	16.5311	38.2031	4.06029	14.0088	4.70966	16.2403	33.0538	33.0495	0	0	23.4289	17.9334	9.6633	28.6427	5.03364
ENSMUSG00000024399	MGI:104796	Ltb	lymphotoxin B	665.331	469.371	771.262	418.336	729.942	643.204	445.183	544.989	584.988	444.314	416.19	636.428	253.48	667.151	297.285	351.753	231.652	486.69	260.493	636.272	328.995	595.922	687.065	377.704	325.521	329.448	452.151	442.707	366.645	247.188	207.212	297.559	409.319	479.115	345.551	372.063	519.691	304.095	127.477	154.152	333.113	149.945	203.245	128.844	167.083	231.547
ENSMUSG00000017716	MGI:1203517	Birc5	baculoviral IAP repeat-containing 5	0	6.47409	0	22.0177	14.9732	21.0887	0	0	0	0	5.13815	0	0	38.2443	12.3869	6.89712	4.63305	0	0	0	0	15.5458	53.5376	43.0716	0	0	4.14817	15.1785	2.98085	6.77227	15.349	24.7966	5.45759	0	9.33922	0	5.41345	6.61076	14.1641	0	0	0	0	0	4.77379	5.03364
ENSMUSG00000015755	MGI:1915902	Tab2	TGF-beta activated kinase 1/MAP3K7 binding protein 2	14.007	97.1113	35.2353	33.0266	48.6628	73.8103	80.0329	93.32	15.5997	33.1577	30.8289	63.6428	122.37	55.2418	103.224	20.6914	78.7618	44.2446	26.0493	54.3822	71.5207	62.1831	65.4348	89.4563	102.561	21.2547	58.0744	65.7736	110.292	77.8811	7.67451	95.0536	60.0335	69.025	51.3657	32.9677	59.5479	26.443	33.0495	81.6101	90.218	58.5723	41.8445	45.0954	19.0951	55.37
ENSMUSG00000027288	MGI:1270153	Zfp106	zinc finger protein 106	91.0453	97.1113	66.5556	88.0708	71.1226	87.8694	95.0391	104.518	124.798	79.5786	61.6578	59.0969	17.4814	101.985	119.74	82.7655	134.358	146.007	17.3662	48.944	66.7526	119.184	59.4862	89.4563	164.99	111.587	153.482	123.958	98.3682	67.7227	15.349	53.726	81.8638	81.2059	74.7138	51.8063	48.721	112.383	75.5418	0	83.2782	154.631	161.4	135.286	57.2854	75.5046
ENSMUSG00000008496	MGI:101897	Pou2f2	POU domain, class 2, transcription factor 2	525.261	828.683	736.027	539.434	771.118	829.487	990.407	1004.12	1021.78	371.367	462.433	631.882	550.664	947.609	528.507	655.227	1144.36	1588.38	104.197	543.822	672.294	803.199	922.036	844.865	1137.09	1280.6	1485.05	781.694	622.998	731.405	191.863	524.861	922.333	885.144	686.433	485.095	470.97	264.43	273.839	90.6779	326.173	1297.96	1007.26	1104.84	448.736	614.104
ENSMUSG00000020271	MGI:2144023	Fbxw11	F-box and WD-40 domain protein 11	28.0139	29.1334	27.4053	11.0089	29.9463	0	30.0123	33.5952	0	13.2631	10.2763	22.7296	0	25.4962	33.0317	6.89712	27.7983	8.84891	0	21.7529	42.9124	36.2735	17.8459	33.132	4.45919	21.2547	33.1854	32.8868	35.7702	13.5445	53.7216	37.1949	32.7455	12.1809	9.33922	32.9677	27.0672	33.0538	33.0495	18.1356	20.8195	25.7718	20.9222	12.8844	33.4165	40.2691
ENSMUSG00000033538	MGI:107700	Casp4	caspase 4, apoptosis-related cysteine peptidase	35.0174	32.3704	105.706	88.0708	44.9195	66.7807	25.0103	74.656	38.9992	46.4208	25.6907	45.4592	0	59.4912	103.224	6.89712	27.7983	22.1223	8.68309	21.7529	42.9124	10.3639	50.5633	56.3243	22.296	63.7641	16.5927	55.6546	62.5979	101.584	84.4196	107.452	16.3728	20.3015	4.66961	28.258	27.0672	13.2215	37.7709	0	13.8797	23.4289	47.8223	54.7587	42.9641	65.4373
ENSMUSG00000050029	MGI:1919315	Rap2c	RAP2C, member of RAS oncogene family	77.0383	42.0816	58.7255	33.0266	56.1494	63.266	35.0144	37.328	38.9992	26.5262	41.1052	27.2755	17.4814	29.7456	78.4502	6.89712	23.1652	30.9712	0	10.8764	76.2887	36.2735	32.7174	59.6375	17.8368	5.31367	41.4817	43.0058	68.5596	77.8811	46.0471	45.4604	38.2031	93.3868	37.3569	14.129	16.2403	66.1076	23.6068	63.4745	41.6391	37.4863	17.9334	32.211	81.1544	20.1346
ENSMUSG00000000605	MGI:104571	Clcn4	chloride channel, voltage-sensitive 4	63.0314	55.0297	58.7255	44.0354	26.2031	56.2364	45.0185	48.5264	38.9992	39.7893	46.2433	27.2755	8.7407	38.2443	45.4186	13.7942	101.927	48.669	0	43.5058	81.0567	10.3639	53.5376	36.4452	26.7552	74.3914	29.0372	88.5413	44.7128	64.3366	15.349	57.8587	43.6607	64.9647	37.3569	14.129	43.3076	26.443	33.0495	0	20.8195	56.2294	26.9	41.8743	38.1903	70.4709
ENSMUSG00000047735	MGI:1343184	Samd9l	sterile alpha motif domain containing 9-like	28.0139	317.23	125.281	44.0354	172.192	200.342	110.045	358.349	77.9985	6.63155	41.1052	45.4592	0	59.4912	61.9344	20.6914	157.524	119.46	60.7816	54.3822	23.8402	46.6373	68.4091	76.2035	107.021	116.901	132.742	242.856	301.066	199.782	84.4196	140.514	120.067	117.749	84.053	9.41933	37.8941	33.0538	33.0495	9.06779	20.8195	313.948	295.9	328.552	0	30.2018
ENSMUSG00000016940	MGI:1917632	Kctd2	potassium channel tetramerisation domain containing 2	7.00348	16.1852	31.3203	11.0089	22.4598	24.6034	30.0123	3.7328	15.5997	6.63155	0	9.09183	0	4.24937	16.5158	6.89712	27.7983	26.5467	34.7323	27.1911	0	15.5458	23.7945	3.3132	4.45919	5.31367	4.14817	20.238	14.9043	13.5445	0	41.3277	10.9152	20.3015	4.66961	23.5483	5.41345	6.61076	4.72136	0	0	14.0574	5.97778	12.8844	0	0
ENSMUSG00000030533	MGI:2142246	Unc45a	unc-45 myosin chaperone A	0	19.4223	7.83007	11.0089	11.2299	14.0591	25.0103	14.9312	7.79985	6.63155	5.13815	4.54592	17.4814	12.7481	24.7738	0	9.2661	4.42446	52.0985	16.3147	9.53609	15.5458	23.7945	3.3132	8.91839	21.2547	12.4445	12.6488	14.9043	6.77227	0	0	0	24.3618	28.0177	18.8387	5.41345	13.2215	0	0	6.93985	7.02868	2.98889	22.5477	4.77379	0
ENSMUSG00000029213	MGI:1343485	Commd8	COMM domain containing 8	14.007	58.2668	43.0654	77.062	56.1494	63.266	35.0144	26.1296	38.9992	59.6839	71.9341	27.2755	104.888	38.2443	28.9027	48.2799	32.4313	22.1223	17.3662	38.0676	23.8402	51.8193	53.5376	56.3243	40.1327	26.5684	33.1854	30.357	35.7702	67.7227	30.698	70.257	32.7455	24.3618	42.0265	56.516	27.0672	33.0538	28.3282	18.1356	20.8195	39.8292	35.8667	51.5376	47.7379	30.2018
ENSMUSG00000027187	MGI:88271	Cat	catalase	91.0453	29.1334	58.7255	11.0089	71.1226	17.5739	20.0082	89.5872	54.5989	13.2631	30.8289	45.4592	78.6663	25.4962	33.0317	82.7655	41.6974	44.2446	43.4154	38.0676	33.3763	31.0916	77.332	36.4452	35.6736	42.5094	41.4817	48.0653	38.7511	16.9307	0	41.3277	21.8304	32.4824	84.053	18.8387	32.4807	33.0538	47.2136	9.06779	55.5188	46.8579	32.8778	48.3165	42.9641	10.0673
ENSMUSG00000029440	MGI:1914401	Psmd9	proteasome (prosome, macropain) 26S subunit, non-ATPase, 9	0	12.9482	7.83007	0	22.4598	10.5443	25.0103	7.4656	0	0	0	4.54592	0	25.4962	0	0	0	22.1223	0	0	0	5.18193	20.8202	16.566	0	0	8.29634	17.7083	11.9234	10.1584	53.7216	12.3983	10.9152	12.1809	9.33922	28.258	5.41345	19.8323	4.72136	0	0	11.7145	20.9222	9.6633	4.77379	10.0673
ENSMUSG00000017858	MGI:2387217	Ift52	intraflagellar transport 52	7.00348	12.9482	11.7451	0	11.2299	14.0591	20.0082	7.4656	0	33.1577	15.4144	13.6378	0	25.4962	12.3869	0	4.63305	4.42446	0	0	9.53609	20.7277	11.8972	9.93959	31.2144	15.941	8.29634	10.119	14.9043	20.3168	0	20.6638	27.2879	8.12059	14.0088	18.8387	0	19.8323	4.72136	9.06779	41.6391	7.02868	23.9111	9.6633	14.3214	10.0673
ENSMUSG00000032018	MGI:1353611	Sc5d	sterol-C5-desaturase	21.0105	19.4223	43.0654	5.50443	29.9463	21.0887	25.0103	48.5264	0	0	5.13815	27.2755	0	4.24937	0	6.89712	9.2661	17.6978	8.68309	5.43822	4.76804	0	14.8715	29.8188	8.91839	0	16.5927	20.238	11.9234	20.3168	0	28.9294	27.2879	24.3618	23.3481	32.9677	32.4807	6.61076	14.1641	0	0	16.4003	8.96668	12.8844	9.54757	60.4037
ENSMUSG00000024576	MGI:1934950	Csnk1a1	casein kinase 1, alpha 1	56.0279	184.511	160.516	181.646	198.395	161.68	80.0329	141.846	109.198	112.736	149.006	145.469	69.9256	114.733	107.353	158.634	189.955	128.309	234.443	103.326	147.809	98.4566	124.921	135.841	214.041	111.587	149.334	103.72	98.3682	132.059	46.0471	136.381	125.525	211.135	93.3922	146	135.336	112.383	160.526	36.2711	34.6992	149.945	167.378	148.171	62.0592	135.908
ENSMUSG00000015291	MGI:99846	Gdi1	guanosine diphosphate (GDP) dissociation inhibitor 1	28.0139	16.1852	11.7451	0	14.9732	17.5739	0	22.3968	31.1994	66.3155	0	0	8.7407	4.24937	12.3869	13.7942	4.63305	30.9712	0	10.8764	9.53609	10.3639	8.92293	23.1924	4.45919	0	4.14817	22.7678	38.7511	16.9307	23.0235	8.26553	10.9152	16.2412	14.0088	0	16.2403	0	18.8855	0	20.8195	18.7431	32.8778	9.6633	0	20.1346
ENSMUSG00000074916	MGI:1919386	Chst14	carbohydrate sulfotransferase 14	14.007	3.23704	3.91504	0	7.48659	10.5443	10.0041	0	0	6.63155	0	13.6378	0	12.7481	20.6448	0	0	0	0	5.43822	0	25.9096	0	16.566	0	0	0	5.0595	0	3.38613	0	0	0	4.06029	0	0	0	0	9.44273	0	0	0	0	0	0	5.03364
ENSMUSG00000025366	MGI:1344426	Esyt1	extended synaptotagmin-like protein 1	98.0488	55.0297	54.8105	104.584	86.0958	130.047	50.0206	85.8544	23.3995	112.736	97.6248	154.561	69.9256	84.9874	94.9661	48.2799	74.1288	44.2446	86.8309	125.079	128.737	114.002	74.3577	122.588	102.561	74.3914	70.5189	73.3628	71.5405	84.6534	99.7686	103.319	87.3214	48.7235	46.6961	117.742	81.2017	19.8323	113.313	0	41.6391	51.5437	50.8112	32.211	109.797	35.2355
ENSMUSG00000020483	MGI:1915347	Dynll2	dynein light chain LC8-type 2	14.007	16.1852	46.9804	55.0443	41.1762	49.2069	25.0103	29.8624	46.7991	6.63155	15.4144	13.6378	0	46.7431	61.9344	0	9.2661	26.5467	43.4154	21.7529	23.8402	41.4554	50.5633	29.8188	35.6736	31.882	20.7409	32.8868	8.94256	27.0891	23.0235	20.6638	38.2031	4.06029	14.0088	14.129	5.41345	6.61076	9.44273	27.2034	41.6391	9.37157	38.8556	48.3165	9.54757	0
ENSMUSG00000054693	MGI:109548	Adam10	a disintegrin and metallopeptidase domain 10	7.00348	35.6075	31.3203	22.0177	48.6628	21.0887	80.0329	26.1296	46.7991	99.4732	25.6907	50.0051	34.9628	63.7405	57.8054	62.0741	27.7983	44.2446	34.7323	59.8205	81.0567	51.8193	59.4862	66.2639	40.1327	63.7641	20.7409	20.238	26.8277	54.1782	15.349	45.4604	27.2879	16.2412	42.0265	70.645	43.3076	46.2753	61.3777	0	0	28.1147	20.9222	35.4321	38.1903	95.6391
ENSMUSG00000028977	MGI:1196251	Casz1	castor zinc finger 1	0	29.1334	11.7451	22.0177	29.9463	21.0887	10.0041	22.3968	15.5997	0	15.4144	0	0	12.7481	12.3869	0	18.5322	0	0	0	28.6083	20.7277	23.7945	33.132	13.3776	5.31367	20.7409	22.7678	20.866	10.1584	0	8.26553	0	28.4221	18.6784	18.8387	0	6.61076	0	18.1356	0	0	2.98889	3.2211	0	35.2355
ENSMUSG00000024782	MGI:1860835	Ak3	adenylate kinase 3	0	12.9482	3.91504	33.0266	3.74329	7.02955	15.0062	18.664	0	26.5262	0	22.7296	34.9628	8.49874	28.9027	13.7942	4.63305	4.42446	26.0493	21.7529	14.3041	62.1831	26.7688	16.566	13.3776	31.882	33.1854	12.6488	20.866	13.5445	7.67451	20.6638	10.9152	20.3015	18.6784	9.41933	21.6538	26.443	37.7709	27.2034	0	32.8005	26.9	19.3266	23.8689	10.0673
ENSMUSG00000026219	MGI:1309481	Trip12	thyroid hormone receptor interactor 12	49.0244	103.585	74.3857	93.5753	63.636	105.443	105.043	175.442	62.3988	26.5262	71.9341	104.556	0	131.73	94.9661	103.457	106.56	39.8201	26.0493	43.5058	71.5207	139.912	151.69	145.781	191.745	26.5684	87.1116	134.077	137.119	176.079	69.0706	173.576	152.813	138.05	74.7138	98.903	27.0672	52.8861	108.591	126.949	159.616	135.888	110.589	144.949	81.1544	100.673
ENSMUSG00000006717	MGI:1914084	Acot13	acyl-CoA thioesterase 13	7.00348	19.4223	19.5752	5.50443	22.4598	24.6034	30.0123	11.1984	0	6.63155	35.967	13.6378	0	25.4962	37.1606	55.177	23.1652	17.6978	0	5.43822	14.3041	51.8193	17.8459	23.1924	0	10.6273	37.3335	17.7083	20.866	6.77227	53.7216	0	27.2879	60.9044	18.6784	18.8387	43.3076	26.443	28.3282	0	34.6992	51.5437	20.9222	54.7587	23.8689	40.2691
ENSMUSG00000041483	MGI:3029290	Zfp281	zinc finger protein 281	7.00348	35.6075	27.4053	5.50443	56.1494	42.1773	25.0103	37.328	15.5997	66.3155	25.6907	45.4592	0	46.7431	49.5475	0	23.1652	8.84891	138.929	38.0676	19.0722	46.6373	20.8202	49.6979	13.3776	21.2547	29.0372	25.2975	17.8851	47.4059	115.118	41.3277	5.45759	8.12059	23.3481	23.5483	5.41345	0	33.0495	27.2034	0	14.0574	26.9	9.6633	19.0951	5.03364
ENSMUSG00000085241	MGI:2684817	Snhg3	small nucleolar RNA host gene 3	63.0314	25.8963	31.3203	66.0531	44.9195	21.0887	5.00206	52.2592	31.1994	19.8946	30.8289	18.1837	0	12.7481	8.25792	13.7942	50.9635	30.9712	0	27.1911	14.3041	31.0916	8.92293	26.5056	22.296	26.5684	16.5927	37.9463	68.5596	27.0891	7.67451	24.7966	32.7455	16.2412	4.66961	18.8387	10.8269	13.2215	23.6068	0	20.8195	39.8292	29.8889	35.4321	33.4165	30.2018
ENSMUSG00000030208	MGI:107941	Emp1	epithelial membrane protein 1	0	0	0	27.5221	41.1762	7.02955	0	3.7328	7.79985	0	15.4144	36.3673	26.2221	38.2443	20.6448	0	4.63305	4.42446	0	43.5058	23.8402	5.18193	23.7945	13.2528	8.91839	26.5684	0	0	0	3.38613	0	0	0	0	0	4.70966	0	0	0	9.06779	0	2.34289	0	0	4.77379	5.03364
ENSMUSG00000050079	MGI:1914860	Rspry1	ring finger and SPRY domain containing 1	0	19.4223	35.2353	11.0089	14.9732	21.0887	45.0185	22.3968	0	6.63155	15.4144	22.7296	26.2221	12.7481	8.25792	27.5885	9.2661	13.2734	0	32.6293	9.53609	5.18193	23.7945	13.2528	26.7552	21.2547	12.4445	15.1785	17.8851	20.3168	7.67451	28.9294	16.3728	16.2412	28.0177	18.8387	27.0672	13.2215	9.44273	0	0	23.4289	17.9334	22.5477	23.8689	5.03364
ENSMUSG00000021767	MGI:1858746	Kat6b	K(lysine) acetyltransferase 6B	14.007	19.4223	15.6601	5.50443	18.7165	10.5443	10.0041	26.1296	15.5997	26.5262	0	0	8.7407	8.49874	37.1606	13.7942	4.63305	4.42446	0	5.43822	14.3041	20.7277	14.8715	6.62639	13.3776	10.6273	12.4445	22.7678	26.8277	13.5445	0	8.26553	16.3728	20.3015	28.0177	0	0	19.8323	33.0495	0	0	2.34289	32.8778	12.8844	14.3214	10.0673
ENSMUSG00000041488	MGI:103077	Stx3	syntaxin 3	7.00348	9.71113	0	5.50443	18.7165	7.02955	0	0	0	0	0	0	52.4442	8.49874	8.25792	0	4.63305	0	0	5.43822	0	20.7277	14.8715	6.62639	0	0	4.14817	0	0	0	0	4.13277	0	0	0	0	5.41345	0	14.1641	0	0	0	0	0	0	5.03364
ENSMUSG00000045466	MGI:2141515	Zfp956	zinc finger protein 956	0	22.6593	15.6601	0	0	7.02955	0	0	0	0	5.13815	9.09183	0	0	20.6448	0	4.63305	0	0	16.3147	0	20.7277	14.8715	6.62639	4.45919	5.31367	8.29634	2.52975	17.8851	10.1584	0	0	10.9152	12.1809	0	4.70966	0	13.2215	0	0	6.93985	0	2.98889	0	0	0
ENSMUSG00000026356	MGI:2442544	Dars	aspartyl-tRNA synthetase	0	29.1334	15.6601	11.0089	56.1494	35.1478	20.0082	14.9312	0	26.5262	0	50.0051	0	0	20.6448	48.2799	23.1652	26.5467	17.3662	38.0676	23.8402	25.9096	14.8715	6.62639	44.5919	31.882	29.0372	20.238	23.8468	44.0198	38.3725	20.6638	5.45759	20.3015	14.0088	9.41933	16.2403	13.2215	42.4923	0	55.5188	28.1147	14.9445	16.1055	33.4165	35.2355
ENSMUSG00000063870	MGI:1344380	Chd4	chromodomain helicase DNA binding protein 4	126.063	171.563	238.817	236.69	183.421	224.946	250.103	279.96	241.795	99.4732	82.2104	136.378	26.2221	208.219	152.772	62.0741	213.12	358.381	234.443	130.517	166.882	103.639	163.587	155.72	182.827	217.861	253.038	298.511	181.832	128.673	115.118	185.974	201.931	284.221	261.498	113.032	70.3748	59.4968	103.87	72.5423	124.917	222.575	248.078	222.256	100.25	181.211
ENSMUSG00000043241	MGI:2449307	Upf2	UPF2 regulator of nonsense transcripts homolog (yeast)	84.0418	145.667	82.2158	88.0708	119.785	101.928	90.037	97.0528	85.7983	53.0524	30.8289	18.1837	61.1849	67.9899	49.5475	48.2799	78.7618	97.338	34.7323	38.0676	66.7526	36.2735	77.332	66.2639	57.9695	111.587	99.5561	68.3033	83.4639	135.445	7.67451	70.257	125.525	64.9647	65.3745	42.387	54.1345	19.8323	61.3777	0	20.8195	84.3442	98.6335	115.96	95.4757	70.4709
ENSMUSG00000039195	MGI:1920987	1110008P14Rik	RIKEN cDNA 1110008P14 gene	0	19.4223	39.1504	0	14.9732	35.1478	10.0041	48.5264	0	13.2631	15.4144	40.9133	0	12.7481	4.12896	6.89712	23.1652	26.5467	8.68309	10.8764	9.53609	57.0012	17.8459	29.8188	4.45919	15.941	49.7781	17.7083	50.6745	27.0891	15.349	20.6638	5.45759	44.6632	70.0442	23.5483	27.0672	6.61076	9.44273	27.2034	13.8797	14.0574	14.9445	35.4321	9.54757	25.1682
ENSMUSG00000019461	MGI:1917560	Plscr3	phospholipid scramblase 3	0	6.47409	0	0	11.2299	7.02955	5.00206	0	0	6.63155	15.4144	13.6378	0	12.7481	8.25792	0	0	0	0	5.43822	0	10.3639	11.8972	19.8792	0	0	4.14817	5.0595	5.96171	6.77227	7.67451	0	5.45759	8.12059	4.66961	9.41933	32.4807	0	0	0	13.8797	4.68579	0	3.2211	4.77379	0
ENSMUSG00000024370	MGI:1098815	Cdc23	CDC23 cell division cycle 23	7.00348	19.4223	27.4053	16.5133	7.48659	7.02955	0	7.4656	31.1994	19.8946	0	0	0	8.49874	28.9027	13.7942	55.5966	4.42446	0	5.43822	9.53609	10.3639	11.8972	19.8792	8.91839	58.4504	12.4445	7.58926	17.8851	3.38613	0	16.5311	5.45759	32.4824	18.6784	14.129	0	19.8323	4.72136	0	20.8195	7.02868	8.96668	16.1055	0	5.03364
ENSMUSG00000039879	MGI:2685715	Heca	hdc homolog, cell cycle regulator	21.0105	35.6075	3.91504	22.0177	29.9463	17.5739	45.0185	14.9312	15.5997	13.2631	5.13815	4.54592	0	4.24937	28.9027	6.89712	4.63305	4.42446	17.3662	10.8764	28.6083	10.3639	11.8972	19.8792	13.3776	5.31367	12.4445	17.7083	2.98085	10.1584	15.349	8.26553	5.45759	16.2412	9.33922	0	10.8269	19.8323	4.72136	0	41.6391	7.02868	8.96668	12.8844	0	5.03364
ENSMUSG00000063065	MGI:1346859	Mapk3	mitogen-activated protein kinase 3	14.007	9.71113	19.5752	0	18.7165	7.02955	15.0062	22.3968	15.5997	0	15.4144	4.54592	0	21.2468	20.6448	6.89712	9.2661	4.42446	0	5.43822	4.76804	10.3639	11.8972	19.8792	22.296	15.941	12.4445	2.52975	23.8468	37.2475	38.3725	8.26553	5.45759	24.3618	0	18.8387	0	52.8861	9.44273	0	13.8797	11.7145	11.9556	25.7688	4.77379	15.1009
ENSMUSG00000048039	MGI:2140076	Isg20l2	interferon stimulated exonuclease gene 20-like 2	7.00348	3.23704	7.83007	0	11.2299	7.02955	20.0082	11.1984	7.79985	0	25.6907	0	8.7407	16.9975	24.7738	0	9.2661	8.84891	0	10.8764	9.53609	15.5458	0	26.5056	8.91839	5.31367	12.4445	15.1785	38.7511	13.5445	0	4.13277	10.9152	4.06029	4.66961	18.8387	16.2403	6.61076	9.44273	0	0	4.68579	2.98889	6.4422	0	5.03364
ENSMUSG00000054280	MGI:2443658	Prr14l	proline rich 14-like	56.0279	45.3186	50.8955	16.5133	33.6896	17.5739	35.0144	48.5264	7.79985	0	5.13815	4.54592	0	12.7481	24.7738	6.89712	37.0644	26.5467	0	10.8764	42.9124	57.0012	41.6403	16.566	22.296	37.1957	62.2226	25.2975	56.6362	13.5445	0	24.7966	60.0335	40.6029	56.0353	23.5483	27.0672	6.61076	14.1641	0	0	53.8866	50.8112	16.1055	14.3214	20.1346
ENSMUSG00000046138	MGI:2444398	9930021J03Rik	RIKEN cDNA 9930021J03 gene	21.0105	55.0297	43.0654	27.5221	18.7165	21.0887	90.037	44.7936	54.5989	19.8946	10.2763	0	34.9628	29.7456	16.5158	6.89712	69.4957	48.669	0	0	33.3763	15.5458	20.8202	29.8188	8.91839	15.941	41.4817	53.1248	41.7319	71.1088	7.67451	8.26553	38.2031	36.5426	51.3657	4.70966	16.2403	0	9.44273	0	6.93985	35.1434	38.8556	28.9899	38.1903	25.1682
ENSMUSG00000078671	MGI:2448567	Chd2	chromodomain helicase DNA binding protein 2	140.07	155.378	191.837	126.602	123.529	175.739	155.064	197.838	218.396	0	30.8289	31.8214	34.9628	127.481	82.5792	82.7655	60.2296	101.762	0	81.5734	52.4485	108.82	98.1522	69.5771	44.5919	90.3325	145.186	182.142	157.985	172.693	76.7451	144.647	174.643	138.05	135.419	51.8063	86.6152	72.7184	47.2136	27.2034	6.93985	124.173	149.445	115.96	42.9641	90.6055
ENSMUSG00000046207	MGI:2144613	Pik3r6	phosphoinositide-3-kinase regulatory subunit 5	0	0	0	0	3.74329	24.6034	0	0	0	0	0	0	0	12.7481	0	0	0	0	0	0	0	20.7277	17.8459	3.3132	4.45919	0	0	0	2.98085	6.77227	0	0	0	0	0	0	0	0	0	0	0	0	0	0	0	0
ENSMUSG00000027274	MGI:1891836	Mkks	McKusick-Kaufman syndrome	28.0139	6.47409	3.91504	60.5487	33.6896	14.0591	35.0144	14.9312	0	26.5262	25.6907	0	52.4442	16.9975	28.9027	34.4856	41.6974	17.6978	34.7323	27.1911	19.0722	10.3639	17.8459	26.5056	31.2144	21.2547	24.889	15.1785	29.8085	33.8613	7.67451	24.7966	21.8304	12.1809	37.3569	18.8387	32.4807	46.2753	14.1641	0	41.6391	11.7145	17.9334	9.6633	42.9641	5.03364
ENSMUSG00000020893	MGI:1098283	Per1	period circadian clock 1	21.0105	16.1852	3.91504	22.0177	22.4598	7.02955	0	26.1296	15.5997	13.2631	0	0	0	8.49874	0	6.89712	13.8991	0	0	5.43822	4.76804	10.3639	14.8715	16.566	0	10.6273	8.29634	12.6488	8.94256	27.0891	7.67451	12.3983	10.9152	16.2412	9.33922	0	10.8269	0	0	0	0	2.34289	2.98889	3.2211	4.77379	0
ENSMUSG00000022214	MGI:90168	Dcaf11	DDB1 and CUL4 associated factor 11	35.0174	9.71113	19.5752	16.5133	22.4598	31.633	5.00206	33.5952	15.5997	19.8946	10.2763	36.3673	61.1849	4.24937	8.25792	20.6914	23.1652	8.84891	0	10.8764	42.9124	10.3639	14.8715	16.566	8.91839	0	8.29634	10.119	26.8277	44.0198	23.0235	16.5311	27.2879	16.2412	32.6873	18.8387	10.8269	0	0	0	6.93985	14.0574	17.9334	9.6633	23.8689	20.1346
ENSMUSG00000090523	MGI:1098566	Gypc	glycophorin C	14.007	32.3704	11.7451	5.50443	14.9732	7.02955	30.0123	18.664	15.5997	59.6839	25.6907	27.2755	0	46.7431	53.6765	55.177	0	17.6978	26.0493	32.6293	19.0722	31.0916	5.94862	23.1924	8.91839	0	8.29634	12.6488	20.866	10.1584	15.349	24.7966	0	12.1809	18.6784	4.70966	5.41345	19.8323	14.1641	36.2711	13.8797	35.1434	23.9111	16.1055	47.7379	40.2691
ENSMUSG00000021474	MGI:2137677	Sfxn1	sideroflexin 1	0	35.6075	43.0654	49.5398	29.9463	24.6034	25.0103	26.1296	15.5997	86.2101	46.2433	22.7296	87.407	67.9899	78.4502	20.6914	50.9635	30.9712	43.4154	16.3147	57.2165	93.2747	44.6146	69.5771	71.3471	37.1957	53.9262	63.2438	47.6937	60.9504	76.7451	49.5932	21.8304	32.4824	14.0088	80.0643	81.2017	26.443	75.5418	63.4745	131.857	91.3729	50.8112	54.7587	95.4757	45.3027
ENSMUSG00000028383	MGI:1919729	Hsdl2	hydroxysteroid dehydrogenase like 2	21.0105	19.4223	15.6601	11.0089	22.4598	31.633	10.0041	11.1984	7.79985	13.2631	51.3815	9.09183	87.407	38.2443	8.25792	34.4856	23.1652	13.2734	52.0985	5.43822	23.8402	25.9096	20.8202	29.8188	22.296	21.2547	49.7781	32.8868	11.9234	37.2475	15.349	12.3983	5.45759	4.06029	28.0177	32.9677	37.8941	46.2753	4.72136	0	0	18.7431	20.9222	25.7688	42.9641	35.2355
ENSMUSG00000030263	MGI:108424	Lrmp	lymphoid-restricted membrane protein	28.0139	129.482	58.7255	16.5133	52.4061	70.2955	35.0144	78.3888	31.1994	33.1577	46.2433	9.09183	0	46.7431	41.2896	13.7942	106.56	26.5467	0	43.5058	33.3763	10.3639	44.6146	59.6375	57.9695	42.5094	33.1854	70.8331	59.6171	16.9307	7.67451	16.5311	32.7455	56.8441	23.3481	14.129	27.0672	19.8323	18.8855	63.4745	0	42.1721	65.7556	28.9899	0	0
ENSMUSG00000006356	MGI:1915587	Crip2	cysteine rich protein 2	21.0105	0	23.4902	27.5221	3.74329	7.02955	5.00206	7.4656	7.79985	13.2631	5.13815	22.7296	0	8.49874	16.5158	0	4.63305	17.6978	0	5.43822	19.0722	25.9096	29.7431	9.93959	4.45919	5.31367	41.4817	10.119	17.8851	10.1584	0	4.13277	10.9152	24.3618	14.0088	61.2256	27.0672	13.2215	14.1641	0	48.5789	9.37157	11.9556	9.6633	42.9641	30.2018
ENSMUSG00000019139	MGI:1919030	Isyna1	myo-inositol 1-phosphate synthase A1	63.0314	42.0816	54.8105	27.5221	29.9463	38.6625	75.0309	52.2592	38.9992	26.5262	46.2433	40.9133	17.4814	46.7431	33.0317	13.7942	41.6974	53.0935	8.68309	38.0676	66.7526	51.8193	35.6917	49.6979	17.8368	42.5094	70.5189	58.1843	56.6362	60.9504	46.0471	49.5932	49.1183	56.8441	42.0265	51.8063	27.0672	19.8323	28.3282	45.3389	20.8195	42.1721	47.8223	32.211	33.4165	30.2018
ENSMUSG00000079316	MGI:1890695	Rab9	RAB9, member RAS oncogene family	28.0139	6.47409	19.5752	38.531	11.2299	7.02955	20.0082	7.4656	7.79985	53.0524	20.5526	31.8214	0	12.7481	8.25792	20.6914	13.8991	0	0	16.3147	28.6083	36.2735	26.7688	13.2528	49.0511	21.2547	29.0372	15.1785	5.96171	6.77227	7.67451	41.3277	16.3728	16.2412	4.66961	18.8387	10.8269	19.8323	4.72136	0	13.8797	14.0574	2.98889	6.4422	23.8689	20.1346
ENSMUSG00000018449	MGI:1916973	Rpain	RPA interacting protein	0	3.23704	0	0	11.2299	0	10.0041	3.7328	0	6.63155	0	0	0	8.49874	0	0	0	22.1223	0	0	4.76804	31.0916	5.94862	6.62639	8.91839	5.31367	4.14817	10.119	2.98085	0	0	4.13277	21.8304	4.06029	0	0	0	0	0	0	13.8797	2.34289	5.97778	19.3266	4.77379	0
ENSMUSG00000021470	MGI:1923501	Ercc6l2	excision repair cross-complementing rodent repair deficiency, complementation group 6 like 2	0	38.8445	11.7451	5.50443	11.2299	21.0887	0	18.664	0	13.2631	0	0	0	8.49874	4.12896	6.89712	0	13.2734	0	0	4.76804	20.7277	17.8459	26.5056	22.296	5.31367	24.889	12.6488	23.8468	30.4752	0	12.3983	5.45759	8.12059	0	18.8387	0	6.61076	18.8855	0	0	23.4289	26.9	12.8844	9.54757	0
ENSMUSG00000057329	MGI:88138	Bcl2	B cell leukemia/lymphoma 2	259.129	265.438	215.327	198.159	250.801	242.52	345.142	406.875	288.594	245.367	87.3485	195.474	8.7407	127.481	227.093	234.502	203.854	185.827	130.246	70.6969	166.882	93.2747	190.356	162.347	294.307	223.174	170.075	318.749	307.028	284.435	84.4196	260.364	321.998	231.437	177.445	188.387	151.577	138.826	155.805	9.06779	242.895	477.95	558.923	325.331	171.856	145.976
ENSMUSG00000001052	MGI:2139764	Sec24b	Sec24 related gene family, member B (S. cerevisiae)	21.0105	25.8963	11.7451	0	29.9463	3.51478	15.0062	0	7.79985	0	0	4.54592	61.1849	16.9975	57.8054	62.0741	9.2661	13.2734	0	21.7529	28.6083	5.18193	11.8972	26.5056	8.91839	21.2547	16.5927	12.6488	38.7511	20.3168	0	45.4604	16.3728	20.3015	37.3569	23.5483	0	13.2215	14.1641	27.2034	0	21.086	2.98889	9.6633	9.54757	15.1009
ENSMUSG00000015994	MGI:104683	Fnta	farnesyltransferase, CAAX box, alpha	7.00348	42.0816	46.9804	27.5221	33.6896	24.6034	25.0103	33.5952	0	19.8946	15.4144	13.6378	0	16.9975	12.3869	41.3827	41.6974	35.3956	0	10.8764	14.3041	41.4554	56.5119	59.6375	35.6736	10.6273	8.29634	25.2975	20.866	23.7029	38.3725	28.9294	27.2879	40.6029	28.0177	28.258	21.6538	39.6646	56.6564	9.06779	13.8797	49.2008	38.8556	32.211	23.8689	5.03364
ENSMUSG00000032939	MGI:1919055	Nup93	nucleoporin 93	14.007	9.71113	31.3203	16.5133	22.4598	0	0	22.3968	0	33.1577	15.4144	18.1837	0	8.49874	12.3869	20.6914	32.4313	13.2734	26.0493	27.1911	0	10.3639	17.8459	13.2528	8.91839	21.2547	20.7409	37.9463	11.9234	27.0891	0	12.3983	0	8.12059	32.6873	9.41933	10.8269	13.2215	47.2136	0	34.6992	11.7145	17.9334	16.1055	14.3214	20.1346
ENSMUSG00000057894	MGI:1921283	Zfp329	zinc finger protein 329	21.0105	42.0816	27.4053	0	33.6896	10.5443	20.0082	52.2592	23.3995	6.63155	0	9.09183	0	21.2468	16.5158	6.89712	41.6974	35.3956	0	0	14.3041	10.3639	17.8459	13.2528	26.7552	37.1957	24.889	48.0653	32.7894	33.8613	23.0235	28.9294	10.9152	60.9044	42.0265	9.41933	0	0	9.44273	0	13.8797	46.8579	41.8445	45.0954	19.0951	0
ENSMUSG00000024290	MGI:107927	Rock1	Rho-associated coiled-coil containing protein kinase 1	196.098	369.023	328.863	341.274	243.314	302.271	385.158	406.875	210.596	152.526	179.835	168.199	174.814	229.466	189.932	103.457	259.451	216.798	199.711	70.6969	271.778	160.64	258.765	278.309	267.552	270.997	302.817	331.398	372.607	345.386	207.212	223.169	354.743	296.401	224.141	150.709	97.4421	138.826	151.084	0	312.293	344.405	325.789	438.069	138.44	241.615
ENSMUSG00000035235	MGI:1913847	Trim13	tripartite motif-containing 13	0	0	0	0	0	0	0	0	0	0	0	4.54592	0	0	0	0	4.63305	0	0	0	0	41.4554	0	0	0	0	0	0	0	0	0	0	0	4.06029	0	0	0	0	0	0	0	0	0	0	0	0
ENSMUSG00000004661	MGI:1930768	Arid3b	AT rich interactive domain 3B (BRIGHT-like)	28.0139	61.5038	90.0458	82.5664	22.4598	52.7216	60.0247	100.786	194.996	13.2631	20.5526	45.4592	0	16.9975	8.25792	103.457	37.0644	22.1223	0	38.0676	57.2165	36.2735	74.3577	43.0716	35.6736	85.0188	49.7781	80.9521	56.6362	84.6534	38.3725	20.6638	130.982	44.6632	70.0442	4.70966	27.0672	39.6646	18.8855	0	27.7594	42.1721	44.8334	45.0954	95.4757	10.0673
ENSMUSG00000017670	MGI:2153045	Elmo2	engulfment and cell motility 2	14.007	35.6075	15.6601	16.5133	29.9463	42.1773	0	18.664	15.5997	13.2631	20.5526	9.09183	78.6663	16.9975	20.6448	6.89712	32.4313	35.3956	0	16.3147	9.53609	41.4554	29.7431	26.5056	17.8368	47.8231	12.4445	32.8868	32.7894	27.0891	0	4.13277	21.8304	12.1809	14.0088	4.70966	27.0672	26.443	28.3282	0	13.8797	16.4003	14.9445	19.3266	4.77379	15.1009
ENSMUSG00000028920	MGI:1924992	Fbxo42	F-box protein 42	14.007	6.47409	0	0	11.2299	7.02955	15.0062	11.1984	0	0	10.2763	0	0	16.9975	4.12896	0	4.63305	13.2734	0	0	0	0	14.8715	26.5056	8.91839	5.31367	12.4445	2.52975	2.98085	10.1584	30.698	4.13277	5.45759	0	14.0088	0	0	19.8323	14.1641	18.1356	0	2.34289	0	0	14.3214	10.0673
ENSMUSG00000030835	MGI:2385850	Nomo1	nodal modulator 1	7.00348	9.71113	3.91504	0	7.48659	3.51478	15.0062	7.4656	7.79985	0	10.2763	13.6378	0	0	24.7738	13.7942	9.2661	0	0	0	14.3041	15.5458	5.94862	19.8792	8.91839	10.6273	4.14817	7.58926	5.96171	13.5445	0	4.13277	0	4.06029	0	14.129	5.41345	0	14.1641	0	0	16.4003	5.97778	0	0	5.03364
ENSMUSG00000021244	MGI:1926195	Ylpm1	YLP motif containing 1	49.0244	61.5038	70.4706	38.531	33.6896	45.6921	140.058	44.7936	46.7991	39.7893	10.2763	0	0	50.9924	45.4186	6.89712	41.6974	66.3668	0	54.3822	42.9124	46.6373	44.6146	33.132	62.4287	37.1957	58.0744	60.7141	47.6937	64.3366	30.698	45.4604	60.0335	73.0853	32.6873	47.0966	21.6538	19.8323	51.935	0	0	86.6871	53.8001	61.2009	19.0951	10.0673
ENSMUSG00000024070	MGI:1922542	Prkd3	protein kinase D3	28.0139	42.0816	74.3857	0	63.636	49.2069	80.0329	74.656	23.3995	19.8946	35.967	50.0051	0	29.7456	37.1606	20.6914	18.5322	44.2446	0	16.3147	23.8402	36.2735	47.5889	29.8188	17.8368	15.941	41.4817	35.4165	62.5979	71.1088	53.7216	41.3277	60.0335	16.2412	37.3569	37.6773	16.2403	26.443	75.5418	27.2034	6.93985	42.1721	17.9334	28.9899	9.54757	35.2355
ENSMUSG00000028668	MGI:1351315	Eloa	elongin A	28.0139	16.1852	23.4902	22.0177	29.9463	10.5443	20.0082	22.3968	7.79985	0	0	22.7296	61.1849	8.49874	49.5475	20.6914	32.4313	35.3956	43.4154	5.43822	28.6083	20.7277	53.5376	6.62639	40.1327	42.5094	33.1854	22.7678	20.866	30.4752	15.349	16.5311	32.7455	36.5426	23.3481	14.129	16.2403	6.61076	42.4923	18.1356	0	39.8292	41.8445	9.6633	19.0951	40.2691
ENSMUSG00000019978	MGI:103009	Epb41l2	erythrocyte membrane protein band 4.1 like 2	84.0418	90.6372	74.3857	22.0177	74.8659	94.8989	115.047	85.8544	109.198	86.2101	46.2433	18.1837	17.4814	38.2443	90.8371	6.89712	46.3305	26.5467	95.514	27.1911	28.6083	51.8193	47.5889	39.7584	57.9695	21.2547	41.4817	80.9521	62.5979	94.8118	46.0471	61.9915	103.694	73.0853	32.6873	9.41933	32.4807	6.61076	37.7709	18.1356	69.3985	35.1434	47.8223	64.422	81.1544	45.3027
ENSMUSG00000039804	MGI:2385165	Ncoa5	nuclear receptor coactivator 5	21.0105	22.6593	23.4902	11.0089	11.2299	31.633	35.0144	41.0608	0	26.5262	25.6907	22.7296	0	4.24937	37.1606	13.7942	13.8991	8.84891	43.4154	0	28.6083	31.0916	11.8972	16.566	31.2144	10.6273	37.3335	12.6488	26.8277	27.0891	0	24.7966	5.45759	32.4824	23.3481	0	10.8269	0	14.1641	36.2711	0	18.7431	17.9334	41.8743	23.8689	5.03364
ENSMUSG00000066551	MGI:96113	Hmgb1	high mobility group box 1	21.0105	71.2149	43.0654	16.5133	44.9195	56.2364	65.0267	37.328	38.9992	39.7893	20.5526	63.6428	0	12.7481	16.5158	6.89712	41.6974	26.5467	26.0493	38.0676	28.6083	20.7277	8.92293	29.8188	0	21.2547	16.5927	68.3033	23.8468	47.4059	0	33.0621	54.5759	56.8441	88.7226	32.9677	27.0672	13.2215	0	0	13.8797	37.4863	29.8889	51.5376	47.7379	25.1682
ENSMUSG00000015501	MGI:1338076	Hivep2	human immunodeficiency virus type I enhancer binding protein 2	42.0209	110.059	70.4706	49.5398	41.1762	73.8103	80.0329	59.7248	109.198	33.1577	51.3815	40.9133	0	42.4937	45.4186	48.2799	9.2661	35.3956	26.0493	10.8764	52.4485	10.3639	38.666	72.8903	71.3471	37.1957	78.8153	98.6603	83.4639	94.8118	7.67451	82.6553	92.779	52.7838	37.3569	14.129	5.41345	13.2215	37.7709	18.1356	13.8797	65.601	83.689	64.422	47.7379	45.3027
ENSMUSG00000032398	MGI:1914282	Snapc5	small nuclear RNA activating complex, polypeptide 5	21.0105	42.0816	27.4053	33.0266	41.1762	52.7216	40.0165	22.3968	0	26.5262	15.4144	54.551	69.9256	29.7456	12.3869	13.7942	46.3305	61.9424	8.68309	32.6293	57.2165	20.7277	41.6403	56.3243	31.2144	42.5094	37.3335	20.238	14.9043	23.7029	30.698	16.5311	21.8304	16.2412	42.0265	9.41933	21.6538	26.443	23.6068	0	13.8797	35.1434	50.8112	19.3266	38.1903	15.1009
ENSMUSG00000030619	MGI:95286	Eed	embryonic ectoderm development	21.0105	42.0816	19.5752	49.5398	56.1494	28.1182	35.0144	22.3968	23.3995	53.0524	15.4144	27.2755	17.4814	25.4962	16.5158	34.4856	60.2296	30.9712	0	5.43822	33.3763	31.0916	17.8459	26.5056	57.9695	42.5094	12.4445	40.476	32.7894	40.6336	30.698	61.9915	38.2031	64.9647	23.3481	32.9677	16.2403	33.0538	47.2136	0	20.8195	37.4863	26.9	12.8844	23.8689	10.0673
ENSMUSG00000005362	MGI:1913277	Crbn	cereblon	77.0383	61.5038	39.1504	22.0177	29.9463	38.6625	15.0062	41.0608	23.3995	59.6839	25.6907	31.8214	52.4442	33.995	33.0317	13.7942	13.8991	30.9712	0	32.6293	33.3763	20.7277	50.5633	79.5167	49.0511	31.882	20.7409	25.2975	32.7894	47.4059	15.349	53.726	43.6607	56.8441	23.3481	75.3546	75.7883	85.9399	47.2136	0	131.857	58.5723	26.9	48.3165	42.9641	95.6391
ENSMUSG00000024795	MGI:2444576	Kif20b	kinesin family member 20B	28.0139	25.8963	19.5752	0	7.48659	17.5739	15.0062	29.8624	0	0	10.2763	9.09183	0	12.7481	8.25792	0	9.2661	0	17.3662	16.3147	0	10.3639	20.8202	9.93959	0	10.6273	12.4445	7.58926	14.9043	27.0891	0	4.13277	10.9152	28.4221	14.0088	4.70966	0	0	0	0	0	11.7145	20.9222	25.7688	4.77379	10.0673
ENSMUSG00000029836	MGI:108515	Cbx3	chromobox 3	35.0174	35.6075	23.4902	0	14.9732	21.0887	5.00206	7.4656	23.3995	6.63155	10.2763	13.6378	17.4814	0	4.12896	6.89712	27.7983	8.84891	0	32.6293	0	10.3639	20.8202	9.93959	8.91839	21.2547	12.4445	10.119	14.9043	10.1584	0	61.9915	21.8304	12.1809	4.66961	0	27.0672	6.61076	9.44273	0	6.93985	28.1147	53.8001	25.7688	23.8689	10.0673
ENSMUSG00000061613	MGI:98884	U2af1	U2 small nuclear ribonucleoprotein auxiliary factor (U2AF) 1	7.00348	3.23704	11.7451	5.50443	18.7165	17.5739	25.0103	18.664	0	13.2631	71.9341	27.2755	0	0	4.12896	0	27.7983	13.2734	8.68309	0	4.76804	10.3639	20.8202	9.93959	13.3776	0	12.4445	7.58926	8.94256	13.5445	7.67451	20.6638	16.3728	12.1809	9.33922	47.0966	0	26.443	4.72136	27.2034	13.8797	21.086	11.9556	16.1055	23.8689	5.03364
ENSMUSG00000068917	MGI:1098669	Clk2	CDC-like kinase 2	14.007	22.6593	0	27.5221	7.48659	14.0591	10.0041	26.1296	7.79985	0	0	18.1837	8.7407	4.24937	0	27.5885	9.2661	39.8201	0	16.3147	4.76804	10.3639	20.8202	9.93959	31.2144	31.882	12.4445	10.119	29.8085	27.0891	7.67451	8.26553	10.9152	20.3015	9.33922	0	16.2403	13.2215	4.72136	0	6.93985	16.4003	23.9111	16.1055	14.3214	20.1346
ENSMUSG00000037526	MGI:1261775	Atg14	autophagy related 14	0	3.23704	3.91504	0	11.2299	7.02955	15.0062	11.1984	15.5997	0	5.13815	18.1837	0	8.49874	0	20.6914	0	13.2734	0	0	9.53609	25.9096	11.8972	3.3132	0	0	12.4445	2.52975	11.9234	10.1584	0	8.26553	0	8.12059	0	9.41933	0	6.61076	0	0	0	7.02868	8.96668	12.8844	0	10.0673
ENSMUSG00000052688	MGI:2442295	Rab7b	RAB7B, member RAS oncogene family	0	0	0	0	11.2299	0	0	0	0	0	10.2763	0	8.7407	38.2443	4.12896	0	0	4.42446	0	0	0	0	41.6403	6.62639	0	0	0	0	0	0	0	8.26553	0	0	0	0	10.8269	0	0	18.1356	0	0	0	0	0	0
ENSMUSG00000030064	MGI:2141794	Frmd4b	FERM domain containing 4B	0	0	0	0	7.48659	3.51478	0	0	0	0	0	0	0	33.995	16.5158	0	0	0	0	0	0	0	17.8459	23.1924	0	0	0	5.0595	2.98085	0	0	0	0	4.06029	0	0	0	0	9.44273	0	0	0	0	0	0	0
ENSMUSG00000001016	MGI:1915031	Ilf2	interleukin enhancer binding factor 2	28.0139	16.1852	31.3203	0	37.4329	14.0591	5.00206	29.8624	0	0	25.6907	18.1837	0	25.4962	0	41.3827	13.8991	44.2446	0	38.0676	14.3041	15.5458	8.92293	16.566	22.296	21.2547	29.0372	27.8273	50.6745	27.0891	46.0471	20.6638	27.2879	20.3015	4.66961	28.258	32.4807	26.443	4.72136	0	0	25.7718	17.9334	16.1055	9.54757	50.3364
ENSMUSG00000005102	MGI:1353427	Eif2ak4	eukaryotic translation initiation factor 2 alpha kinase 4	14.007	29.1334	15.6601	33.0266	11.2299	7.02955	15.0062	14.9312	0	13.2631	10.2763	0	0	0	33.0317	0	18.5322	22.1223	0	32.6293	9.53609	15.5458	8.92293	16.566	22.296	10.6273	20.7409	15.1785	8.94256	3.38613	0	0	70.9487	16.2412	9.33922	0	16.2403	0	0	0	0	16.4003	17.9334	6.4422	0	20.1346
ENSMUSG00000022604	MGI:1921451	Cep97	centrosomal protein 97	14.007	12.9482	7.83007	11.0089	7.48659	7.02955	15.0062	7.4656	15.5997	0	5.13815	9.09183	26.2221	4.24937	20.6448	6.89712	4.63305	13.2734	8.68309	21.7529	0	15.5458	8.92293	16.566	31.2144	15.941	12.4445	10.119	11.9234	0	15.349	33.0621	21.8304	8.12059	14.0088	9.41933	5.41345	13.2215	4.72136	0	13.8797	4.68579	8.96668	3.2211	9.54757	5.03364
ENSMUSG00000027575	MGI:2183559	Arfgap1	ADP-ribosylation factor GTPase activating protein 1	0	6.47409	7.83007	0	11.2299	17.5739	10.0041	11.1984	15.5997	0	5.13815	27.2755	52.4442	12.7481	12.3869	0	4.63305	22.1223	0	0	14.3041	15.5458	8.92293	16.566	8.91839	21.2547	12.4445	7.58926	11.9234	6.77227	0	33.0621	32.7455	12.1809	37.3569	0	5.41345	0	14.1641	0	0	23.4289	14.9445	16.1055	4.77379	15.1009
ENSMUSG00000033735	MGI:103078	Spr	sepiapterin reductase	7.00348	0	3.91504	0	0	28.1182	0	0	0	0	0	0	43.7035	16.9975	24.7738	27.5885	4.63305	13.2734	0	10.8764	19.0722	15.5458	8.92293	16.566	0	10.6273	12.4445	2.52975	0	3.38613	0	4.13277	0	4.06029	14.0088	14.129	32.4807	0	4.72136	0	48.5789	9.37157	11.9556	9.6633	23.8689	10.0673
ENSMUSG00000025144	MGI:894324	Cenpx	centromere protein X	14.007	6.47409	15.6601	0	0	0	10.0041	7.4656	15.5997	6.63155	15.4144	0	0	8.49874	0	13.7942	13.8991	8.84891	17.3662	10.8764	4.76804	31.0916	0	9.93959	0	10.6273	24.889	5.0595	2.98085	13.5445	7.67451	0	0	8.12059	0	37.6773	27.0672	19.8323	4.72136	0	0	21.086	29.8889	28.9899	9.54757	0
ENSMUSG00000074212	MGI:1917854	Dnajb14	DnaJ heat shock protein family (Hsp40) member B14	7.00348	22.6593	7.83007	5.50443	7.48659	31.633	20.0082	14.9312	0	19.8946	5.13815	9.09183	0	16.9975	16.5158	13.7942	18.5322	8.84891	8.68309	0	0	5.18193	29.7431	13.2528	13.3776	31.882	12.4445	20.238	38.7511	20.3168	0	20.6638	60.0335	48.7235	23.3481	28.258	5.41345	26.443	23.6068	0	48.5789	21.086	17.9334	16.1055	4.77379	40.2691
ENSMUSG00000034412	MGI:2144164	Tbc1d10a	TBC1 domain family, member 10a	7.00348	9.71113	15.6601	5.50443	3.74329	17.5739	15.0062	11.1984	23.3995	33.1577	5.13815	13.6378	8.7407	0	12.3869	13.7942	0	8.84891	60.7816	0	9.53609	5.18193	29.7431	16.566	0	10.6273	0	10.119	17.8851	6.77227	7.67451	16.5311	16.3728	4.06029	18.6784	9.41933	16.2403	6.61076	9.44273	18.1356	0	9.37157	2.98889	6.4422	0	0
[truncated: 12,338 more rows]
[truncated: 54 more columns]
